# Supplementary material for: Identification of diagnostic biomarkers for neonatal necrotizing enterocolitis via machine learning screening and single‐cell virtual gene knockout validation
Source: J Cell Commun Signal. 2026 May 28;20(2):e70081. doi: 10.1002/ccs3.70081 (PMC13240151; doi:10.1002/ccs3.70081)
Supplement: Supplementary file 2 — Supporting Information S2 [file CCS3-20-e70081-s001.zip]

Archive with 16 entries (16 files):
- Table_S1.xlsx
- Table_S2.xlsx
- Table_S3.xlsx
- Table_S4.xlsx
- Table_S5.xlsx
- Table_S6.xlsx
- Table_S7.xlsx
- Table_S8.xlsx
- Table_S9.xlsx
- Table_S10.xlsx
- Table_S11.xlsx
- Table_S12.xlsx
- Table_S13.xlsx
- Table_S14.xlsx
- Table_S16.xlsx
- Table_S15.xlsx
