# Supplementary material for: Identification of diagnostic biomarkers for neonatal necrotizing enterocolitis via machine learning screening and single‐cell virtual gene knockout validation
Source: J Cell Commun Signal. 2026 May 28;20(2):e70081. doi: 10.1002/ccs3.70081 (PMC13240151; doi:10.1002/ccs3.70081)
Supplement: Supplementary file 2 — Supporting Information S2 [file CCS3-20-e70081-s001.zip › Table_S1.xlsx]

## Sheet: Sheet1
Supplementary Table S1. The primers used in the present study
Gene	Primer	Sequence (5'-3')
Tnf-α	Forward	GCATGATCCGAGATGTGGAA
	Reverse	TGAGAAGAGGCTGAGGCACA
IL-6	Forward	CCAAGAGGTGAGTGCTTCCC
	Reverse	CTGTTGTTCAGACTCTCTCCCT
Slc26a3	Forward	GGCAAAATGATCGAAGCCATAGGG
	Reverse	GATGGTCCAGGAATGTCTTGTGATGTC
Ccl20	Forward	GCCTCTCGTACATACAGACGC
	Reverse	CCAGTTCTGCTTTGGATCAGC
Cxcl5	Forward	CCGCTGGCATTTCTGTTGCTGT
	Reverse	CAGGGATCACCTCCAAATTAGCG
Fth1	Forward	CAAGTGCGCCAGAACTACCA
	Reverse	ACAGATAGACGTAGGAGGCATAC
Tfrc	Forward	ATGCCGACAATAACATGAAGGC
	Reverse	ACACGCTTACAATAGCCCAGG
GPX4	Forward	AGTACAGGGGTTTCGTGTGC
	Reverse	CATGCAGATCGACTAGCTGAG
SLC7A11	Forward	GGCACCGTCATCGGATCAG
	Reverse	CTCCACAGGCAGACCAGAAAA
ACSL4	Forward	CCTGAGGGGCTTGAAATTCAC
	Reverse	GTTGGTCTACTTGGAGGAACG
