# Supplementary material for: Identification of diagnostic biomarkers for neonatal necrotizing enterocolitis via machine learning screening and single‐cell virtual gene knockout validation
Source: J Cell Commun Signal. 2026 May 28;20(2):e70081. doi: 10.1002/ccs3.70081 (PMC13240151; doi:10.1002/ccs3.70081)
Supplement: Supplementary file 2 — Supporting Information S2 [file CCS3-20-e70081-s001.zip › Table_S2.xlsx]

## Sheet: diff
Supplementary Table S2. The details information of differentially expressed genes in NEC(GSE46619+GSE64801+GSE297483).
id	logFC	AveExpr	t	P.Value	adj.P.Val	B
HPGDS	-1.37934	5.48863	-4.23774	0.000106057	0.206778	0.870848
SLC16A6	1.23308	4.69505	4.06487	0.00018384	0.206778	0.44071
CLEC4D	1.78223	5.16354	4.05128	0.000191893	0.206778	0.407176
ARG1	2.32337	5.35879	4.01202	0.000217128	0.206778	0.310535
CLEC5A	1.79952	4.26251	4.00894	0.000219245	0.206778	0.302946
VNN2	1.70831	7.28429	3.95414	0.000260288	0.206778	0.168711
LIPN	1.74286	4.15675	3.89455	0.000313364	0.206778	0.0235463
CXCR1	1.70759	5.70125	3.89441	0.0003135	0.206778	0.0232073
KCNJ15	1.55216	5.84387	3.84566	0.00036458	0.206778	-0.0948619
GLT1D1	1.33788	5.30536	3.84557	0.000364679	0.206778	-0.0950749
CXCR2	1.12426	5.42062	3.81986	0.000394767	0.206778	-0.15708
TM4SF19	1.27687	3.8197	3.77381	0.000454742	0.206778	-0.267684
LYN	1.04821	9.23752	3.73176	0.000517109	0.206778	-0.368174
CST7	1.17526	6.29093	3.67858	0.000607829	0.206778	-0.494526
NLRC4	1.25094	6.33397	3.62494	0.000714719	0.206778	-0.621109
DYSF	1.21317	8.28678	3.60769	0.000752773	0.206778	-0.661633
SMPD3	-1.5711	7.68472	-3.59232	0.000788304	0.206778	-0.697656
NLRP12	1.31665	5.44031	3.59183	0.000789463	0.206778	-0.698804
NCF1	1.30754	6.37261	3.56442	0.000856949	0.206778	-0.762859
PADI4	1.66313	5.758	3.55797	0.000873619	0.206778	-0.777902
SIRPB1	1.15555	5.98965	3.5553	0.000880626	0.206778	-0.784138
PROK2	1.48693	5.32869	3.54778	0.000900576	0.206778	-0.801628
APOBEC3A	1.2458	4.63887	3.5471	0.00090241	0.206778	-0.803216
CLEC4E	1.52065	5.47023	3.54658	0.000903807	0.206778	-0.804424
PPARGC1A	-1.08893	7.36411	-3.53391	0.000938579	0.206778	-0.833894
KYNU	1.03061	7.09843	3.52825	0.000954495	0.206778	-0.847019
MNDA	1.14771	7.4189	3.51674	0.000987711	0.206778	-0.873717
NCF2	1.44656	8.1607	3.48897	0.00107242	0.206778	-0.937921
CEACAM4	1.01456	4.60512	3.48879	0.00107299	0.206778	-0.938339
MCTP1	1.05798	8.22293	3.48704	0.00107857	0.206778	-0.942381
ALPL	1.56218	7.14814	3.4634	0.00115655	0.206778	-0.996836
EDN3	-1.37839	6.53814	-3.46336	0.00115667	0.206778	-0.996914
FCAR	1.90423	5.92464	3.46238	0.00116002	0.206778	-0.99917
AQP9	2.17843	7.77519	3.46103	0.00116465	0.206778	-1.00228
KCNE1	1.08946	5.5367	3.45257	0.00119404	0.206778	-1.02171
SLC11A1	1.91848	7.53666	3.45135	0.00119832	0.206778	-1.0245
CMTM2	1.11118	4.22055	3.44507	0.00122068	0.206778	-1.03892
SLC26A3	-2.63359	8.23904	-3.43976	0.00123989	0.206778	-1.05109
STEAP4	1.26475	7.2398	3.43136	0.00127083	0.206778	-1.07031
ZG16	-2.37218	7.13398	-3.41167	0.00134635	0.206778	-1.11531
OLIG2	1.03704	3.14574	3.39864	0.00139863	0.206778	-1.145
PYGL	1.13958	8.18912	3.39361	0.00141934	0.206778	-1.15645
IRAK3	1.31039	8.76624	3.38898	0.00143864	0.206778	-1.16697
MMP8	2.08736	5.71303	3.38359	0.00146141	0.206778	-1.17921
CSTA	1.11287	5.8663	3.38294	0.00146421	0.206778	-1.1807
S100A9	1.92476	11.3363	3.37657	0.00149165	0.206778	-1.19516
VNN3	1.15298	4.8334	3.36383	0.00154798	0.206778	-1.22403
SLC2A3	1.77478	10.0173	3.34702	0.0016254	0.206778	-1.26204
CSF3R	1.65222	8.10152	3.33213	0.00169703	0.206778	-1.29561
TLR2	1.39527	8.15231	3.31412	0.00178769	0.206778	-1.33611
PIK3AP1	1.27165	8.90829	3.30969	0.00181069	0.206778	-1.34606
GCA	1.0186	8.26009	3.30391	0.00184112	0.206778	-1.35903
IL18RAP	1.16687	6.33498	3.29283	0.00190082	0.206778	-1.38386
C5AR1	1.46959	7.60332	3.28445	0.00194715	0.206778	-1.40258
TREM1	2.09004	6.57727	3.28344	0.00195283	0.206778	-1.40485
BCL2A1	1.81248	7.90089	3.28315	0.00195445	0.206778	-1.4055
INPP5J	-1.1036	6.41497	-3.28256	0.00195775	0.206778	-1.40681
CCL20	2.21277	8.73539	3.27694	0.0019896	0.206778	-1.41936
CYP4F2	-1.22362	4.2179	-3.2756	0.00199726	0.206778	-1.42235
EPB41L4B	-1.07271	7.70294	-3.2701	0.002029	0.206778	-1.43461
SIGLEC5	1.4817	5.91847	3.25845	0.00209787	0.206778	-1.46055
CXCL5	2.42294	7.71789	3.25717	0.00210556	0.206778	-1.4634
CXCL2	1.47569	8.34833	3.25346	0.00212805	0.206778	-1.47166
OLR1	1.61018	5.86583	3.25049	0.00214621	0.206778	-1.47826
SLA	1.10342	8.75583	3.24971	0.00215099	0.206778	-1.47999
ACSF2	-1.00919	7.54856	-3.24154	0.00220177	0.206778	-1.49813
SDR42E1	-1.05774	6.40021	-3.23982	0.00221259	0.206778	-1.50194
LRRC25	1.05976	7.28002	3.22437	0.00231224	0.206778	-1.53616
PTGS2	1.80099	9.10901	3.22213	0.00232702	0.206778	-1.54111
CEBPB	1.10332	8.40081	3.22072	0.00233639	0.206778	-1.54423
CSF2RB	1.05894	8.23278	3.21202	0.00239488	0.206778	-1.56344
MEFV	1.11729	6.24064	3.2085	0.00241895	0.206778	-1.5712
CYR61	1.31118	9.56373	3.20182	0.00246526	0.206778	-1.58593
S100A12	2.45094	8.17084	3.18947	0.0025531	0.206778	-1.61311
LILRB2	1.06218	6.73603	3.18757	0.00256689	0.206778	-1.61729
OSM	1.80962	5.97126	3.18639	0.00257547	0.206778	-1.61988
ITGAX	1.36311	7.82482	3.17887	0.0026308	0.206778	-1.63638
ROPN1L	1.09487	4.12872	3.17632	0.00264984	0.206778	-1.64197
IL18R1	1.03878	7.60693	3.17565	0.00265486	0.206778	-1.64344
FPR2	1.95838	6.98751	3.1667	0.0027228	0.206778	-1.66305
LILRB3	1.50342	5.43199	3.16482	0.00273729	0.206778	-1.66716
C1orf162	1.06502	7.49474	3.15686	0.0027994	0.206778	-1.68457
SOCS3	1.19397	10.101	3.15519	0.00281256	0.206778	-1.68821
HP	1.70149	5.07734	3.15421	0.00282034	0.206778	-1.69035
CYP19A1	1.08747	3.73555	3.15314	0.00282885	0.206778	-1.69269
FFAR2	1.20838	6.33881	3.14328	0.00290846	0.206778	-1.71421
SLC2A14	1.29166	5.30286	3.13763	0.00295494	0.206778	-1.7265
FCN1	1.19812	7.22727	3.13686	0.00296133	0.206778	-1.72818
SAMSN1	1.41111	8.228	3.13594	0.00296904	0.206778	-1.73019
HCAR3	1.75468	4.95708	3.13551	0.00297263	0.206778	-1.73113
ITGB2	1.04058	9.40697	3.13502	0.00297666	0.206778	-1.73218
CXCL3	1.44069	6.94401	3.12588	0.00305397	0.206778	-1.75205
LRG1	1.07799	7.2926	3.12516	0.00306011	0.206778	-1.75361
SIGLEC9	1.03941	6.53307	3.1238	0.00307187	0.206778	-1.75658
FGR	1.45228	7.96811	3.12255	0.00308261	0.206778	-1.75929
SERPINB2	2.55058	6.40414	3.11884	0.00311485	0.206778	-1.76735
CR1	1.00674	7.48607	3.11726	0.0031286	0.206778	-1.77076
CYP3A4	-2.36643	6.64456	-3.11458	0.00315212	0.206778	-1.77657
MST1R	-1.23819	6.75271	-3.11454	0.00315249	0.206778	-1.77666
HMGCS2	-1.9959	7.73622	-3.11045	0.00318881	0.206778	-1.78553
NAMPT	1.33141	11.5638	3.1075	0.00321521	0.206778	-1.79192
HMOX1	1.11186	10.0029	3.10085	0.00327546	0.206778	-1.8063
PTPRF	-1.07015	10.0478	-3.09798	0.00330182	0.206778	-1.81251
GPR97	1.57296	7.32957	3.08957	0.00338011	0.206778	-1.83066
ATP13A4	-1.45631	5.91612	-3.07622	0.003508	0.206778	-1.85941
ITPRIP	1.0755	7.90918	3.07554	0.00351467	0.206778	-1.86088
PIK3R5	1.04119	7.37335	3.07317	0.0035379	0.206778	-1.86598
SRGN	1.33297	11.0489	3.0675	0.00359399	0.206778	-1.87816
SLC46A1	-1.20825	5.66026	-3.06077	0.00366176	0.206778	-1.89261
ITGAM	1.30121	7.62706	3.06037	0.00366577	0.206778	-1.89346
LILRA2	1.18426	4.83374	3.05614	0.003709	0.206778	-1.90253
FPR1	1.65598	8.34601	3.0517	0.0037549	0.206778	-1.91204
PILRA	1.19782	6.53921	3.0497	0.00377572	0.206778	-1.91632
CXCL1	1.39441	8.38513	3.04613	0.00381325	0.206778	-1.92397
S100A8	1.96256	10.8192	3.04495	0.00382564	0.206778	-1.92648
ENTPD5	-1.08544	8.4513	-3.04211	0.00385587	0.206778	-1.93257
ENPP3	-1.71056	6.29959	-3.04167	0.00386056	0.206778	-1.93351
ORM1	1.75253	5.15751	3.04081	0.00386968	0.206778	-1.93533
NLRP3	1.30042	6.71616	3.03851	0.00389434	0.206778	-1.94024
BPI	1.11133	4.62244	3.03487	0.00393367	0.207452	-1.94801
BEST2	-1.2785	3.73315	-3.02469	0.00404573	0.209732	-1.96973
TCN1	1.32389	4.95394	3.01958	0.00410306	0.210775	-1.9806
PFKFB3	1.1418	9.46888	3.00527	0.00426772	0.210775	-2.011
ANGPT2	1.01061	7.15332	3.00431	0.00427889	0.210775	-2.01302
HBEGF	1.1382	8.36375	2.9973	0.00436202	0.211136	-2.02789
CXCL6	1.26453	5.37353	2.98798	0.00447485	0.212766	-2.04761
PGLYRP1	1.0671	4.73237	2.97491	0.00463765	0.213962	-2.07519
PLEK	1.37094	8.61595	2.97361	0.00465419	0.213962	-2.07794
SPOCD1	1.16806	5.48158	2.97349	0.00465566	0.213962	-2.07818
AMPD3	1.01254	7.50979	2.95929	0.00483943	0.213962	-2.10805
TMEM71	1.06628	6.71885	2.95848	0.00485017	0.213962	-2.10976
OLAH	1.80164	4.22352	2.94723	0.00500095	0.213962	-2.13337
LCP1	1.07053	10.7577	2.94164	0.00507736	0.213962	-2.14506
ACSL1	1.59283	9.54925	2.94132	0.00508185	0.213962	-2.14575
FCER1G	1.13355	9.2737	2.93705	0.005141	0.213962	-2.15467
CTSE	-1.71769	5.62576	-2.91928	0.00539457	0.213962	-2.19177
HCAR2	1.54642	5.39419	2.9083	0.00555686	0.213962	-2.2146
PPM1N	1.11289	4.73006	2.90702	0.00557604	0.213962	-2.21725
CXADR	-1.24665	8.38991	-2.8974	0.00572257	0.213962	-2.23722
PTPN3	-1.01019	8.00423	-2.8917	0.00581097	0.213962	-2.24902
SLC4A4	-1.10844	8.04391	-2.88847	0.00586173	0.213962	-2.25571
RGS13	-1.02237	4.525	-2.88726	0.00588075	0.213962	-2.25821
CCL3	1.77853	7.71451	2.88552	0.00590844	0.213962	-2.26182
NR3C2	-1.15785	7.23925	-2.88252	0.00595615	0.213962	-2.26801
PPBP	1.26806	5.98437	2.88046	0.00598925	0.213962	-2.27227
TRPM6	-1.15506	7.67207	-2.88026	0.00599244	0.213962	-2.27268
CCDC68	-1.02779	7.56116	-2.87977	0.00600029	0.213962	-2.27369
RETN	1.75182	6.31784	2.87764	0.00603468	0.213962	-2.27809
LILRA5	1.48227	7.11831	2.87527	0.00607321	0.213962	-2.28298
CLIC5	-1.66488	7.7985	-2.87085	0.00614558	0.213962	-2.29209
ESM1	1.16617	4.67572	2.86985	0.00616213	0.213962	-2.29416
KCNJ16	-1.57073	4.53465	-2.86921	0.00617258	0.213962	-2.29547
NFE2	1.03174	5.43048	2.86907	0.00617502	0.213962	-2.29577
CDHR5	-1.97482	9.35699	-2.86755	0.00620023	0.213962	-2.2989
FSIP2	-1.04987	5.71008	-2.86727	0.00620477	0.213962	-2.29946
S100P	1.27807	7.58011	2.86424	0.0062554	0.213962	-2.30571
OTOP2	-1.13517	4.19422	-2.86289	0.00627803	0.213962	-2.30849
ACOT11	-1.00388	8.0741	-2.86114	0.00630747	0.213962	-2.31209
BCAS1	-1.3732	7.82721	-2.85914	0.00634124	0.213962	-2.31619
PLEKHH1	-1.00392	7.71567	-2.85103	0.00648011	0.214235	-2.33284
NOD2	1.0036	5.6009	2.84856	0.00652299	0.214842	-2.33791
KNG1	-1.20934	4.19619	-2.83816	0.00670642	0.217209	-2.35922
RNF144B	1.03815	7.72622	2.82399	0.0069639	0.219927	-2.38815
ALOX5AP	1.50783	8.61322	2.81837	0.00706854	0.219927	-2.39959
BCL6	1.00259	8.37478	2.81561	0.00712052	0.219927	-2.40522
CYP2J2	-1.4273	6.50801	-2.81462	0.00713908	0.219927	-2.40721
CD163	1.06946	10.0441	2.81448	0.0071418	0.219927	-2.40751
HSD11B2	-1.48177	6.52066	-2.80844	0.00725704	0.220284	-2.41979
GDA	-1.8273	8.68779	-2.80181	0.00738547	0.220284	-2.43325
NRIP3	1.13787	5.66439	2.79802	0.00745975	0.220284	-2.44092
CYP4F12	-1.32899	6.90522	-2.78994	0.0076206	0.220284	-2.45728
CDHR2	-1.72929	9.08463	-2.78637	0.0076927	0.220284	-2.4645
HNF1A-AS1	-1.54491	5.56855	-2.78428	0.0077351	0.220284	-2.46871
TMEM37	-1.32161	7.88364	-2.78178	0.00778634	0.220284	-2.47377
KIAA1161	-1.20295	7.73074	-2.77983	0.00782634	0.220284	-2.4777
PRKG2	-1.56195	7.28466	-2.77778	0.00786863	0.220284	-2.48183
RORC	-1.10334	6.41247	-2.77758	0.00787291	0.220284	-2.48224
MIR192	-1.36436	6.10236	-2.77523	0.0079216	0.220284	-2.48697
SLC1A1	-1.09515	8.02715	-2.77405	0.00794628	0.220284	-2.48935
CHI3L1	1.577	7.96597	2.77328	0.00796245	0.220284	-2.49091
TKTL1	1.35654	3.96878	2.76669	0.00810145	0.220284	-2.50417
SLC17A4	-1.73116	7.02673	-2.76551	0.00812672	0.220284	-2.50655
LRRC19	-2.02152	7.58925	-2.76188	0.00820439	0.220284	-2.51384
ACVR1C	-1.25415	6.06542	-2.76093	0.00822487	0.220284	-2.51574
SLC6A19	-1.95319	8.82549	-2.74003	0.00868737	0.221531	-2.55762
SLC44A4	-1.56848	7.11099	-2.73974	0.00869403	0.221531	-2.5582
COBL	-1.06252	7.45496	-2.73302	0.0088478	0.222715	-2.57161
TUBAL3	-1.43642	5.24241	-2.72084	0.00913301	0.223328	-2.59587
ADM	1.0768	8.53202	2.72067	0.0091371	0.223328	-2.59621
SLC39A4	-1.01844	6.72853	-2.7193	0.00916956	0.223328	-2.59892
TMEM236	-1.21548	5.48012	-2.71692	0.00922659	0.223328	-2.60366
CEL	-1.829	7.08841	-2.70826	0.00943638	0.22462	-2.62084
HK3	1.20802	6.86664	2.70505	0.00951542	0.22462	-2.62721
FN3K	-1.10931	6.54292	-2.70419	0.00953658	0.22462	-2.62891
PDZK1	-1.54447	6.25727	-2.7039	0.00954377	0.22462	-2.62948
FRK	-1.31016	7.85948	-2.69619	0.0097363	0.22462	-2.64474
TREML3P	1.29256	3.92233	2.69491	0.00976849	0.22462	-2.64726
BTNL3	-1.92872	8.03619	-2.68953	0.00990555	0.22462	-2.65789
CDA	1.17197	5.77809	2.68522	0.0100163	0.22462	-2.66638
INHBA	1.26786	7.51238	2.6851	0.0100194	0.22462	-2.66661
FAM65B	1.05833	8.0729	2.68159	0.0101107	0.22462	-2.67354
SPP1	1.40624	9.54233	2.6753	0.010276	0.22462	-2.68591
MPO	1.04384	5.49897	2.67466	0.0102931	0.22462	-2.68717
PRR15	-1.44211	6.98964	-2.6685	0.0104576	0.22462	-2.69927
C3AR1	1.06072	7.92232	2.66734	0.0104889	0.22462	-2.70154
SELE	1.6116	7.21023	2.66005	0.0106873	0.22462	-2.71583
CLRN3	-1.66596	7.42247	-2.65956	0.0107008	0.22462	-2.71679
ANO9	-1.21617	8.53298	-2.65246	0.0108977	0.22462	-2.73069
MEP1A	-1.9544	9.63786	-2.65236	0.0109003	0.22462	-2.73087
ERBB3	-1.28971	9.34905	-2.64661	0.0110621	0.22462	-2.74209
PRLR	-1.20122	7.55803	-2.64154	0.0112068	0.22462	-2.75199
ACY1	-1.08428	7.39241	-2.63076	0.01152	0.22462	-2.77297
HDHD3	-1.06132	8.0056	-2.63034	0.0115324	0.22462	-2.77379
IL1A	1.77847	5.66889	2.62709	0.0116282	0.22462	-2.78009
MYO7B	-1.49791	9.52871	-2.62707	0.0116288	0.22462	-2.78013
SLC9A3	-1.65647	8.25538	-2.61942	0.0118578	0.22462	-2.79496
TREH	-1.66065	5.74974	-2.6178	0.0119068	0.22462	-2.7981
IGSF9	-1.3177	6.21691	-2.6155	0.0119769	0.22462	-2.80257
MOGAT2	-1.66553	7.85209	-2.6147	0.0120011	0.22462	-2.8041
SLC39A5	-1.76774	8.6233	-2.61319	0.0120474	0.22462	-2.80703
ANKS4B	-1.52203	7.48426	-2.61188	0.0120877	0.22462	-2.80957
IL1R2	1.6894	7.91395	2.61155	0.0120979	0.22462	-2.81021
CYP3A5	-1.61441	9.43762	-2.6097	0.0121547	0.22462	-2.81377
SLC28A2	-1.72759	5.95718	-2.60591	0.0122723	0.22462	-2.82109
TPH1	-1.26793	6.97568	-2.60539	0.0122885	0.22462	-2.82209
ARSE	-1.23277	6.84445	-2.60106	0.0124243	0.22462	-2.83045
ABCB1	-1.13965	8.60007	-2.59932	0.0124795	0.22462	-2.83381
SULT1A2	-1.30415	6.23069	-2.59494	0.0126186	0.22462	-2.84223
ALPI	-1.90203	8.54184	-2.59409	0.0126458	0.22462	-2.84387
FCN3	1.07444	5.15844	2.59393	0.0126508	0.22462	-2.84417
NGEF	-1.0005	6.69288	-2.58905	0.0128082	0.224915	-2.85356
PLAUR	1.37613	8.71008	2.58728	0.0128657	0.224998	-2.85696
SEC16B	-1.04976	5.27327	-2.58725	0.0128665	0.224998	-2.85701
ZDHHC19	1.02059	4.20452	2.58519	0.0129337	0.225486	-2.86097
MMP1	1.63431	8.95375	2.57409	0.0133016	0.226011	-2.88226
SLC3A1	-1.50279	7.42149	-2.56918	0.0134672	0.226011	-2.89164
MUC12	-1.26258	5.96583	-2.56687	0.0135458	0.226011	-2.89606
AMN	-1.39797	8.5144	-2.56174	0.0137217	0.226011	-2.90584
PBLD	-1.43242	8.33943	-2.56122	0.0137398	0.226011	-2.90684
SULT1C2	-1.58188	7.53169	-2.56067	0.0137586	0.226011	-2.90788
GPR84	1.82268	5.8781	2.55629	0.0139108	0.226011	-2.91622
UGT2A3	-1.41787	6.54487	-2.55611	0.0139173	0.226011	-2.91658
DHRS11	-1.31163	7.56195	-2.547	0.0142389	0.226232	-2.93389
LLGL2	-1.02876	8.60814	-2.5438	0.0143537	0.226632	-2.93997
G0S2	1.5438	8.72709	2.54309	0.0143794	0.226632	-2.94132
SLC30A10	-1.44894	6.56368	-2.54158	0.0144338	0.226632	-2.94418
SCNN1A	-1.33866	6.67565	-2.54097	0.0144558	0.226632	-2.94534
CD177	1.67554	7.74895	2.53808	0.0145609	0.226632	-2.95083
SSTR1	-1.05768	5.71291	-2.53799	0.014564	0.226632	-2.95099
A1CF	-1.58536	7.60797	-2.53401	0.0147098	0.226632	-2.95853
SEMA4G	-1.18556	7.5438	-2.52755	0.014949	0.226708	-2.97074
USH1C	-1.41571	8.7196	-2.52686	0.0149748	0.226708	-2.97205
IL1B	1.92777	8.70442	2.52193	0.0151598	0.226845	-2.98133
RGN	-1.4402	5.40511	-2.52192	0.0151605	0.226845	-2.98137
PTGES	1.05693	6.58522	2.51676	0.0153565	0.226845	-2.99109
SOD2	1.25213	12.242	2.50622	0.0157641	0.22807	-3.0109
PDPN	1.02516	8.47492	2.50591	0.0157765	0.22807	-3.01149
EPHX2	-1.30685	8.37322	-2.50403	0.0158501	0.22807	-3.01501
MARVELD2	-1.13466	6.02333	-2.50157	0.0159471	0.22807	-3.01962
TINAG	-1.48346	5.92934	-2.5013	0.0159579	0.22807	-3.02013
SERPINE1	1.81289	9.21724	2.49746	0.0161107	0.228947	-3.02733
TTC22	-1.16266	6.4794	-2.49425	0.0162393	0.229016	-3.03334
TMIGD1	-1.75397	6.06272	-2.48851	0.0164718	0.230299	-3.04407
RASSF6	-1.25203	6.58808	-2.48847	0.0164732	0.230299	-3.04413
MYO1A	-1.61614	9.29105	-2.48638	0.0165589	0.230456	-3.04805
CPA3	-1.12668	6.18688	-2.48104	0.0167786	0.231856	-3.058
CYP2C18	-1.47985	6.67067	-2.47979	0.0168305	0.232209	-3.06034
CKMT1A	-1.11644	5.4411	-2.47784	0.0169117	0.232231	-3.06397
CFTR	-1.43503	7.2767	-2.4736	0.0170895	0.232961	-3.07186
GNA15	1.0392	6.653	2.47075	0.01721	0.233255	-3.07716
MIR23A	1.12971	5.7661	2.47069	0.0172125	0.233255	-3.07727
SGK2	-1.11022	6.7591	-2.46944	0.0172655	0.233427	-3.07959
CDH1	-1.54863	9.70994	-2.46635	0.0173973	0.233577	-3.08532
SLC5A1	-1.78726	9.06154	-2.46513	0.0174496	0.233577	-3.08758
EPS8L2	-1.24878	8.29616	-2.46058	0.0176461	0.23442	-3.09602
MIR223	1.03338	5.4781	2.45812	0.0177531	0.23442	-3.10058
IL22RA1	-1.32041	7.25036	-2.45811	0.0177534	0.23442	-3.10059
CGN	-1.24469	8.41209	-2.45497	0.0178909	0.234534	-3.10641
CHST5	-1.02848	5.49587	-2.45488	0.0178947	0.234534	-3.10657
CA7	-1.26576	5.61064	-2.45197	0.0180229	0.235022	-3.11195
FGFR3	-1.23028	7.4871	-2.44963	0.0181267	0.235388	-3.11627
SH3RF2	-1.12711	7.54728	-2.4468	0.018253	0.235502	-3.1215
SPINT1	-1.04104	8.91384	-2.44338	0.0184062	0.235567	-3.1278
PRSS8	-1.5028	8.82644	-2.44311	0.0184184	0.235567	-3.12829
FABP1	-1.75624	10.2585	-2.44234	0.0184532	0.23584	-3.12971
NR4A3	1.04834	7.4648	2.43742	0.0186767	0.237512	-3.13878
CACNA1D	-1.06348	7.6624	-2.43687	0.0187018	0.237512	-3.13979
MAMDC4	-1.44374	9.02484	-2.43641	0.0187228	0.237512	-3.14063
SCIN	-1.27448	6.05323	-2.43604	0.0187399	0.237512	-3.14132
LRRC66	-1.36652	6.35349	-2.43594	0.0187442	0.237512	-3.14149
ICAM1	1.03542	9.48025	2.43363	0.0188503	0.237704	-3.14574
STC1	1.37772	7.03092	2.4329	0.0188839	0.237704	-3.14708
UGT8	-1.30487	7.84525	-2.42724	0.0191468	0.2389	-3.15748
CKMT1B	-1.11958	5.79341	-2.42671	0.0191715	0.2389	-3.15845
ACY3	-1.43044	6.39744	-2.42386	0.0193049	0.2389	-3.16367
IL13RA2	1.37193	4.83451	2.42345	0.0193242	0.2389	-3.16442
MARCO	1.42071	6.62256	2.42298	0.0193463	0.2389	-3.16528
NR1I2	-1.40753	7.72346	-2.42088	0.0194457	0.238942	-3.16913
MFAP5	-1.16396	6.10635	-2.41436	0.0197566	0.239296	-3.18105
LGALS4	-1.60282	11.2991	-2.40985	0.0199742	0.239734	-3.18928
AQP11	-1.1974	6.17941	-2.40951	0.0199908	0.239734	-3.18991
MYO5B	-1.2543	8.18812	-2.40426	0.0202468	0.240257	-3.19947
MOGAT3	-1.2764	6.91213	-2.40304	0.0203071	0.240257	-3.2017
IHH	-1.34181	6.70749	-2.40267	0.0203253	0.24031	-3.20237
FXYD3	-1.36699	7.98002	-2.40158	0.020379	0.240318	-3.20435
AKR7L	-1.03128	5.67886	-2.40021	0.0204466	0.240483	-3.20684
GPR39	-1.05969	5.66714	-2.39808	0.0205526	0.240483	-3.21072
PRR15L	-1.46764	8.13611	-2.39796	0.0205585	0.240483	-3.21094
RAB17	-1.08201	7.51412	-2.39707	0.020603	0.240501	-3.21256
ODAM	1.03579	5.57222	2.39418	0.0207475	0.240854	-3.2178
CAPN13	-1.12963	5.9447	-2.39009	0.0209537	0.241648	-3.22522
CAPN9	-1.30108	5.99636	-2.38639	0.0211417	0.242121	-3.23192
IL1RN	1.65445	6.52028	2.38296	0.0213176	0.242727	-3.23814
PLEKHG6	-1.03664	7.54763	-2.37827	0.0215599	0.243016	-3.24661
NAT2	-1.03274	5.1789	-2.37791	0.0215784	0.243016	-3.24726
CHP2	-1.50848	8.0527	-2.3757	0.0216937	0.243664	-3.25125
LIPH	-1.27876	6.83235	-2.37194	0.0218909	0.244455	-3.25803
LRRC31	-1.31784	5.5794	-2.36929	0.0220313	0.244634	-3.26282
CCL4	1.28267	6.84015	2.36866	0.0220644	0.244713	-3.26395
FABP2	-1.73727	8.69043	-2.36128	0.0224593	0.245252	-3.27723
IL24	1.60817	4.68484	2.35912	0.0225759	0.245252	-3.28111
GPA33	-1.42644	8.43307	-2.35838	0.022616	0.245252	-3.28244
HGD	-1.03909	6.3557	-2.35715	0.0226829	0.245252	-3.28465
XDH	-1.54367	8.60411	-2.35507	0.022796	0.245351	-3.28837
CDH17	-1.63975	9.84036	-2.3528	0.0229203	0.245414	-3.29244
HOOK1	-1.08796	7.38224	-2.35107	0.0230155	0.245414	-3.29554
TMEM144	-1.10061	8.21652	-2.34683	0.0232499	0.245738	-3.30312
HNF4G	-1.57639	8.47981	-2.34479	0.0233637	0.245874	-3.30678
MLXIPL	-1.12662	6.04587	-2.34104	0.0235742	0.24646	-3.31348
SLC46A3	-1.04806	8.49803	-2.34076	0.0235897	0.246475	-3.31397
ABCC6	-1.22991	7.34111	-2.33932	0.0236709	0.246909	-3.31654
GIPC2	-1.16943	7.96374	-2.33709	0.0237975	0.247366	-3.32053
FER1L6	-1.22765	7.20484	-2.33179	0.0240998	0.247815	-3.32996
TNFAIP3	1.09424	9.95192	2.3282	0.024307	0.248277	-3.33636
HHLA2	-1.51553	7.8317	-2.32694	0.0243797	0.248277	-3.33859
KRT8	-1.60415	10.3204	-2.3235	0.0245799	0.248824	-3.34469
SLC27A2	-1.19005	7.149	-2.32091	0.024732	0.249246	-3.3493
SLC6A4	-1.33906	5.79317	-2.32025	0.0247708	0.249268	-3.35047
CDS1	-1.14331	7.51741	-2.31696	0.0249647	0.249296	-3.35629
HNF1B	-1.11816	6.06627	-2.3123	0.0252424	0.250173	-3.36454
MCOLN3	-1.33395	6.58826	-2.30436	0.0257213	0.250173	-3.37856
EPCAM	-1.55546	10.4027	-2.30173	0.0258822	0.250173	-3.38321
CD300E	1.07078	5.56955	2.29816	0.0261012	0.250277	-3.38949
CLDN7	-1.3798	9.08154	-2.29645	0.0262068	0.250277	-3.3925
MEP1B	-1.26873	5.47695	-2.29631	0.0262154	0.250277	-3.39274
PRODH	-1.42208	8.1528	-2.2911	0.0265399	0.250328	-3.40191
SLC13A1	-1.39762	4.9532	-2.28984	0.0266188	0.250328	-3.40412
FUT6	-1.03678	5.66385	-2.28384	0.026998	0.251761	-3.41465
PDZD3	-1.08574	6.4142	-2.28211	0.0271077	0.252436	-3.41767
VIL1	-1.46813	9.70617	-2.27756	0.0273992	0.253518	-3.42563
MUC13	-1.66721	10.4062	-2.27263	0.0277188	0.253758	-3.43425
TMPRSS4	-1.28358	7.61346	-2.27196	0.027762	0.253758	-3.43541
MARVELD3	-1.23452	7.12877	-2.26762	0.0280461	0.254176	-3.44299
C1orf210	-1.14885	6.17956	-2.26599	0.0281537	0.254414	-3.44583
SLC51B	-1.29651	6.51808	-2.25743	0.0287233	0.256087	-3.46071
RNF128	-1.39173	7.44726	-2.25581	0.028832	0.256184	-3.46352
AQP8	-1.20782	4.63277	-2.2528	0.0290352	0.256204	-3.46874
TFPI2	1.36012	7.24709	2.25046	0.0291943	0.256391	-3.47279
PPP1R14D	-1.31197	6.96409	-2.24708	0.0294258	0.256391	-3.47866
TMPRSS2	-1.47378	8.79437	-2.24195	0.0297795	0.256785	-3.48752
C4orf19	-1.20398	6.35474	-2.24116	0.029834	0.256785	-3.48888
ST14	-1.04904	9.56154	-2.23999	0.0299157	0.256901	-3.49091
CBLC	-1.0341	7.12202	-2.2369	0.0301316	0.257355	-3.49624
ATOH1	-1.32511	6.1169	-2.23224	0.0304591	0.257601	-3.50426
B3GNT3	-1.24889	7.94622	-2.23224	0.0304594	0.257601	-3.50426
SLC23A1	-1.38038	6.65525	-2.22959	0.0306471	0.25806	-3.50882
PLS1	-1.36309	8.63264	-2.22957	0.0306484	0.25806	-3.50885
ADAMTS4	1.21383	8.17573	2.22435	0.0310222	0.258096	-3.51783
GUCA2A	-1.4573	8.04905	-2.21522	0.0316844	0.258953	-3.53347
B4GALNT2	-1.08849	4.82616	-2.21283	0.03186	0.259289	-3.53756
CDHR1	-1.00571	5.63914	-2.21201	0.0319207	0.259386	-3.53897
MAL2	-1.14308	8.08688	-2.21108	0.0319895	0.259462	-3.54056
VIPR1	-1.04048	7.36878	-2.20502	0.0324399	0.260852	-3.5509
IL6	1.62952	7.09811	2.2038	0.032531	0.260874	-3.55298
RAB25	-1.22964	7.57033	-2.20135	0.0327155	0.260963	-3.55716
CYP2B6	-1.16237	5.64637	-2.19912	0.0328832	0.261424	-3.56094
TNFAIP6	1.34913	7.69185	2.19321	0.0333336	0.262976	-3.57099
TIMP1	1.19698	11.2229	2.19215	0.0334147	0.263208	-3.57279
APOBEC1	-1.2632	5.68515	-2.19172	0.0334476	0.263277	-3.57352
FUT2	-1.2467	7.45711	-2.18922	0.0336404	0.263735	-3.57776
RNF43	-1.05261	7.08402	-2.18468	0.0339928	0.264463	-3.58546
GUCY2C	-1.42569	8.13009	-2.17788	0.0345264	0.264918	-3.59695
SLC15A1	-1.51684	8.55197	-2.17266	0.0349412	0.265813	-3.60576
PLA2G12B	-1.18606	6.69571	-2.17243	0.0349596	0.265813	-3.60615
MYH14	-1.10634	9.14206	-2.16807	0.0353095	0.266232	-3.61349
UNC5CL	-1.22734	7.53561	-2.16426	0.0356178	0.26712	-3.6199
ANGPTL4	1.14108	6.66725	2.16039	0.0359331	0.268266	-3.62639
ESRP1	-1.25688	7.42378	-2.15952	0.0360042	0.26828	-3.62785
HEPACAM2	-1.43009	7.14847	-2.15223	0.0366066	0.269442	-3.64006
BTNL8	-1.21231	8.38911	-2.14487	0.0372238	0.270071	-3.65236
EPS8L3	-1.25477	8.38531	-2.14367	0.0373253	0.270071	-3.65437
OCLN	-1.18918	6.78441	-2.13802	0.037806	0.270071	-3.66378
HSD17B2	-1.12125	7.50466	-2.13643	0.0379422	0.270071	-3.66642
CYP2C9	-1.35807	7.25933	-2.1362	0.0379619	0.270071	-3.6668
HILPDA	1.01667	7.8142	2.13549	0.038023	0.270071	-3.66798
CDX2	-1.18141	7.66102	-2.13313	0.0382269	0.270412	-3.67191
TMEM184A	-1.09216	7.08553	-2.12621	0.0388291	0.272233	-3.68339
TM6SF2	-1.19008	6.72887	-2.11924	0.0394438	0.272745	-3.69492
ERN2	-1.16406	6.65364	-2.11854	0.0395058	0.272934	-3.69607
TRIM31	-1.05723	4.79676	-2.11623	0.0397117	0.273286	-3.69989
SATB2-AS1	-1.73912	3.43038	-2.11346	0.0399606	0.273669	-3.70447
ENTPD8	-1.15812	6.13699	-2.10607	0.0406296	0.274978	-3.71664
NR1H4	-1.32644	7.57415	-2.099	0.0412782	0.276155	-3.72824
FUT3	-1.12553	6.31541	-2.09365	0.0417753	0.276639	-3.73701
PLEKHS1	-1.19829	6.85127	-2.08706	0.0423949	0.278284	-3.74778
CHGA	-1.09844	9.20019	-2.07349	0.0436966	0.280767	-3.76988
HNF4A	-1.23942	9.01711	-2.07289	0.0437545	0.280933	-3.77085
HKDC1	-1.15029	8.26694	-2.07115	0.043924	0.281006	-3.77367
DDC	-1.25908	8.21434	-2.07061	0.0439772	0.281024	-3.77456
AGMO	-1.08546	4.84064	-2.06937	0.0440981	0.28143	-3.77656
UNC93A	-1.24948	4.94931	-2.06437	0.0445901	0.282464	-3.78466
MFI2	-1.04263	9.01448	-2.06088	0.0449369	0.283232	-3.79031
ACE2	-1.4809	8.90083	-2.0579	0.0452343	0.283982	-3.79512
GUCA2B	-1.33165	6.01202	-2.05253	0.0457747	0.284581	-3.80378
SAA1	1.24793	4.90582	2.05126	0.0459036	0.284581	-3.80583
KHK	-1.17075	7.83385	-2.0468	0.0463576	0.285856	-3.813
NXPE4	-1.1112	3.29615	-2.01597	0.0496063	0.291678	-3.86225
