# Supplementary material for: Identification of diagnostic biomarkers for neonatal necrotizing enterocolitis via machine learning screening and single‐cell virtual gene knockout validation
Source: J Cell Commun Signal. 2026 May 28;20(2):e70081. doi: 10.1002/ccs3.70081 (PMC13240151; doi:10.1002/ccs3.70081)
Supplement: Supplementary file 2 — Supporting Information S2 [file CCS3-20-e70081-s001.zip › Table_S3.xlsx]

## Sheet: sheet1
Supplementary Table S3. Genes within Significant Modules Identified by WGCNA.
module_black_genes	module_darkorange_genes	module_purple_genes	module_saddlebrown_genes	module_turquoise_genes
ABCA5	AMD1	A2ML1	ABCC8	A1CF
ABCD3	ANP32A	AAAS	ABI1	A4GALT
ABHD10	ASUN	AASS	ACAP2	AADACL4
ABL1	BBS12	ABCA13	ACER3	AATF
ACADSB	BCCIP	ABCA2	ACTR2	ABCA1
ACSM3	BMS1	ABHD5	ACTR3	ABCA10
ACTG1	BRIX1	ACBD3	ADAM10	ABCA7
ACTN1	C14orf166	ACSBG2	AKIRIN1	ABCB1
ACVR2A	C20orf195	ACTR1B	ANKRD19P	ABCB10
ACYP2	CACYBP	ADAM20	ARHGAP26	ABCB7
ADAL	CBX7	ADAM20P1	ARL11	ABCC1
ADAMTS15	CCDC101	ADCK1	ARPC3	ABCC13
ADRM1	CCT2	ADCK2	ARPC5	ABCC3
AGAP3	CCT4	ADCK3	ATG3	ABCG2
AGL	CCT8	AES	B3GNT2	ABHD11
AHCYL2	CHRND	AFF4	BAZ1A	ABHD12
AK4	CPSF3	AGFG1	C12orf56	ABHD3
AKAP7	CSE1L	AHSP	C16orf72	ABI3BP
AKAP9	CSH2	AIPL1	C18orf32	ABL2
ALDOA	CSRP3	ALAS2	C9orf72	ABLIM1
ALG11	CXorf22	ALG12	CACUL1	ABLIM2
ALKBH3	DARS	ALKBH4	CAPZA1	ABLIM3
ALMS1P	DBF4	ANKDD1A	CCDC169	ABR
AMY2B	DCAF13	ANKRD10	CCNYL1	ABTB1
ANGEL2	DCAF4L1	ANKRD42	CCRL2	ACACB
ANK3	DDX11L2	AP1B1	CD58	ACADS
ANKAR	DDX18	AP3S1	CDC26	ACBD4
ANKIB1	DERL2	APH1A	CDC42	ACD
ANKMY2	DHX15	APOBEC3C	CNEP1R1	ACE2
ANKRA2	DISP1	APTX	CNTNAP2	ACER2
ANKRD26	DNAJB11	AQP4-AS1	CYB5R4	ACOT11
ANKRD32	EID2	ARG2	CYP2U1	ACOT13
ANKRD46	EIF2S1	ARHGEF11	DDX60L	ACOT7
AP1AR	EIF2S2	ARL2	DIAPH2	ACOT8
AP1M1	EIF3J	ARL5B	DMXL2	ACOT9
AP4M1	EIF3M	ARL8B	DRP2	ACP1
AP5M1	EPHX1	ARRB1	EIF4E2	ACP5
APC	ERH	ASNSD1	FAM104A	ACP6
APOD	ERICH1	ATF2	FAM107B	ACRBP
ARAP3	FABP3	ATG13	FAM170B	ACRC
ARFGAP1	GCSH	ATP5E	FAM45A	ACSL1
ARFGEF2	GLO1	ATP6V0E1	FAM49B	ACSL3
ARFRP1	GLRX3	ATP6V1C1	FBXO38	ACSL4
ARHGAP23	GLS2	ATP6V1E1	GALNT13	ACSL6
ARHGEF15	GMPS	ATP6V1G1	GMFB	ACTB
ARHGEF35	GNL2	ATRAID	GPHN	ACTBL2
ARL5A	GPR180	BACH1	GTF2A1	ACTN3
ARMC9	GTPBP4	BBS1	HPR	ACTR1A
ARMCX5	HDAC2	BCAR1	IFNGR1	ACTR3C
ASB4	HIGD2B	BCAS2	IFT20	ACVR1C
ASPA	HMGB2	BCLAF1	IL2RG	ACVRL1
ASPHD1	HNRNPC	BLOC1S6	IQCH	ACYP1
ATG14	HNRNPH1	BMP4	IQGAP1	ADAM12
ATG2B	HOXC6	BPGM	IRF2	ADAM17
ATG4A	HRASLS	BRDT	IVNS1ABP	ADAM22
ATG9B	HSP90AA1	BTBD16	JSRP1	ADAM8
ATP6V0D2	HSP90B1	BTBD2	KATNBL1	ADAM9
ATP8A1	HSPA8	BTBD6	KCNH2	ADAMTS3
B3GALT2	HSPA9	BTN1A1	KLK2	ADAMTS4
B3GALTL	HSPD1	C11orf44	LACTB	ADAMTS7
BANF1	IL11RA	C11orf58	LEP	ADAMTS9
BBS2	IL34	C12orf61	LIG4	ADAMTSL4
BCAR3	ISCA1	C14orf93	LSM11	ADAP1
BCAS3	KBTBD6	C15orf38-AP3S2	MAD2L1BP	ADARB1
BIVM	KCNK15	C17orf104	MAP1LC3B2	ADARB2
BMP5	KHDRBS1	C17orf77	MBD2	ADCY2
BPNT1	KIAA1430	C17orf97	MCTP2	ADH1A
BPTF	KIR2DS4	C22orf24	MEMO1	ADH1C
BTBD8	KLRG2	C3orf17	MEST	ADH6
C10orf32	KRT16	C3orf27	MOB1A	ADHFE1
C11orf54	KRT5	C4orf3	MST4	ADI1
C11orf63	KRT75	C5orf27	MXD1	ADIPOR1
C15orf39	KTN1-AS1	C5orf51	MYL12A	ADM
C22orf23	LDB1	C7orf31	NFKBIB	ADNP
C2orf88	LINGO4	C8orf86	NSMAF	ADO
C4orf29	LMAN1	C9orf153	NUMB	ADORA2A
C5orf42	LRIT3	C9orf37	OGDHL	ADPGK
C7orf50	LYAR	C9orf9	OR52I1	ADRA2C
C9orf85	MORF4L2	CACNB4	OSTF1	ADRB2
CAMKK1	MRPL18	CAMLG	PATZ1	ADTRP
CAPS2	MRPL3	CAPN1	PDPR	AEBP1
CARHSP1	MRPL39	CAPZA2	PKDCC	AFAP1
CCDC132	MRPS10	CASC2	PLSCR1	AFAP1L1
CCDC171	MTDH	CASP3	PPP3CA	AFG3L2
CCDC39	NAA20	CBWD1	PPP4R2	AGA
CCDC42	NAA50	CBX3	PRLHR	AGAP1
CD101	NCL	CBY1	PTEN	AGAP5
CD160	NDUFAF2	CCDC114	R3HCC1	AGBL5
CD164	NEDD4	CCDC117	RAB27A	AGO2
CD276	NIP7	CCDC155	RALBP1	AGO3
CD2AP	NLN	CCDC62	RAP2B	AGPAT1
CD82	NOP58	CCDC64	RAP2C	AGPAT4
CDC14A	NSUN2	CCDC82	RGSL1	AGPAT6
CDK15	NUDCD1	CCNL1	RHOBTB2	AGR2
CECR5	NXT2	CD151	RNASEK	AGR3
CELSR3	OR7D2	CD3EAP	RNF13	AGTPBP1
CEP290	PHF8	CDC42EP4	RNF141	AGTR2
CEP44	PLAA	CDC5L	RNF7	AGTRAP
CEP57L1	PNO1	CDH20	RNFT1	AHCTF1
CHML	POLR3G	CDYL2	RP2	AHSA2
CHST1	PPP1R8	CHIC2	RPE65	AIDA
CLPB	PSMA3	CHMP5	RPL13AP6	AIFM1
CMA1	PSMD1	CHORDC1	RPL36AL	AIM1
CMPK1	PSMD12	CHRAC1	S100A6	AK3
CNOT6L	PSMD14	CLDND1	SELT	AKAP1
COA5	PSMD7	CLK1	SHANK2	AKAP12
COG2	PTMA	CLSTN1	SLC29A4	AKAP13
COL18A1	PTRH2	CLUH	SNORA41	AKAP2
COL4A1	PWP1	CMC2	SORL1	AKAP5
COL4A2	QTRTD1	COG1	SP100	AKIRIN2
COL5A3	RFPL4B	COG7	SP3	AKR1B1
COL6A2	RPF2	COL4A3BP	SSTR3	AKR1B10
COL7A1	RPL7L1	COPS2	TANK	AKR1C1
CPEB2	RPS24	COQ10B	TES	AKR1C3
CPEB3	RRN3	COQ6	TGM3	AKR1C4
CPT1C	SEC23IP	COX7A2L	TMEM167A	AKR7A3
CRIP2	SERBP1	CPA4	TMSB4X	ALAD
CROCC	SET	CPEB4	TPD52L1	ALCAM
CRYGS	SF3A3	CPNE2	TRIM16L	ALDH18A1
CSPG4	SIX2	CPSF1	TRIM6	ALDH1A2
CTRL	SLC38A3	CSNK1A1P1	TRIP12	ALDH1A3
CWF19L2	SLN	CSNK2A3	UBA3	ALDH1L1
CXCL14	SNORD53	CTDSPL	UBE2J1	ALDH2
CYSTM1	SNRPB2	CTU2	UCHL3	ALDH3A2
DBN1	SPATA20	CWC25	USP15	ALDH4A1
DCAF17	SPCS3	CXXC1	VAPA	ALDH5A1
DCTN1	SRP72	CYB5RL	VNN1	ALDH6A1
DDHD2	SRSF1	CYFIP1	WRNIP1	ALDH7A1
DENND1B	SRSF3	DCAF4	ZBTB8OS	ALG10B
DENND4B	SSB	DCAF7	ZCCHC6	ALG14
DENND4C	SSBP1	DCP1B	ZDHHC14	ALG1L
DLG1	SSBP3	DCTN4	ZNF207	ALKBH7
DLGAP4	SSR1	DCTN6	ZNF267	ALOX12
DMXL1	SSR3	DDIT3	ZNF285	ALOX15B
DNAJC17	SYNCRIP	DDX50	ZNF317	ALOX5
DNAJC19	TARS	DENR	ZNF337	ALOX5AP
DNASE1L3	TBC1D2B	DGCR2		ALOXE3
DOPEY1	TBX20	DHRS7B		ALPK3
DOT1L	TCP1	DNAJA1		ALPL
DPY19L4	TEF	DNAJB9		ALPPL2
DPYSL4	TEKT1	DNTTIP2		ALS2CL
DST	TFB2M	DPH3		AMACR
DZIP3	TIMM17A	DPM1		AMBRA1
EBAG9	TMED2	DPYD		AMMECR1L
ECE1	TMEM175	DTNB		AMN1
ECM2	TOMM5	DTX4		AMOT
EFCAB2	TRA2B	DYNLT3		AMOTL1
EFHC1	TRIL	EEF1A1		AMPD2
EGFL7	TRMT10C	EFNA3		AMPD3
EHD2	UBA2	EGLN1		AMPH
EIF3I	UBE2G2	EIF1AX		AMT
ELP4	UBE2N	EIF1B		ANAPC13
ENG	UCP1	EIF3C		ANG
ENKUR	UTP18	EIF3F		ANGPT2
ENO1	VSIG1	EIF4E		ANGPTL4
EPC1	WDR43	EIF5		ANK1
EPC2	WDR6	ELMOD1		ANKDD1B
ERCC6	WNT10B	EMC10		ANKEF1
ETAA1	XBP1	ENTPD4		ANKFN1
EVI5	XRCC5	EPB42		ANKH
EVI5L	YBX1	EPHB3		ANKLE2
FAM117B	ZNF556	ERGIC2		ANKRD1
FAM122B		ERGIC3		ANKRD13D
FAM127B		EXD2		ANKRD18A
FAM127C		FAM102A		ANKRD18DP
FAM129B		FAM171A1		ANKRD2
FAM134B		FAM189A1		ANKRD20A11P
FAM178A		FAM58A		ANKRD22
FAM179B		FASTK		ANKRD28
FAM207A		FBXL5		ANKRD33
FAM20C		FBXW5		ANKRD33B
FAM214A		FNIP1		ANKRD34A
FAM218A		FNIP2		ANKRD34B
FAM69B		FXR1		ANKRD36B
FANCL		FYCO1		ANKRD37
FARSA		GABARAPL2		ANKRD55
FASTKD1		GCH1		ANKRD6
FBXO48		GCM1		ANKS4B
FEZ2		GGPS1		ANO2
FGFRL1		GIPC1		ANO5
FGL2		GLB1		ANO9
FIGF		GLI4		ANP32C
FKBP10		GLRX2		ANPEP
FKBP4		GOLGA7		ANXA4
FMR1		GPATCH2L		ANXA5
FN1		GPN2		ANXA6
FOXK2		GRM3		ANXA7
FPGT		GTF2B		AOC2
FRA10AC1		GTF2E2		AP1G2
FRMD3		GTF2H1		AP1M2
FSIP2		GTF3C2		AP1S3
FSTL3		GTF3C5		AP2S1
FURIN		GYPA		AP3M2
GABBR2		GYPB		APBA3
GAL		HBA2		APBB1IP
GALK2		HBB		APBB3
GALNT2		HBG2		APCDD1L
GDF15		HBM		APLN
GGT5		HBQ1		APMAP
GKAP1		HBS1L		APOA1BP
GLCCI1		HECA		APOBEC2
GMEB2		HEMGN		APOBEC3A
GMPPB		HIGD2A		APOBEC3D
GNA12		HIRIP3		APOBEC4
GNB3		HIVEP1		APOBR
GOLGB1		HMGB1		APOH
GOPC		HNRNPA1		APOL6
GPI		HNRNPH3		APOOL
GPKOW		HOXB5		APPL2
GPLD1		HOXB6		AQP1
GPR34		HOXB7		AQP8
GPSM1		HOXB8		AQP9
GRAMD1C		HOXD1		AQPEP
GRAMD3		HPS5		ARAP1
GRIP1		HRH4		ARC
GSDMB		HSDL1		AREG
HAPLN1		HSPA14		ARF4
HAUS3		IFIT1B		ARG1
HEATR5B		IGFBP3		ARHGAP22
HELZ2		IK		ARHGAP24
HEYL		IL12B		ARHGAP30
HIP1		IMPA2		ARHGAP31
HLTF		INSIG2		ARHGAP32
HLX		INTS4		ARHGAP4
HM13		ITIH3		ARHGEF1
HMGN3		IVD		ARHGEF10
HMGXB3		KDELR1		ARHGEF28
HNMT		KIAA0195		ARHGEF37
HSPG2		KIAA1033		ARHGEF38
HYAL2		KLF1		ARHGEF40
HYLS1		KLF17		ARHGEF5
IFITM3		KRT1		ARHGEF9
IFT74		KRT8P41		ARID5A
IFT88		LARGE		ARID5B
IGF1R		LCAT		ARL10
IGFBP4		LIG1		ARL13B
IGFL3		LINC00167		ARL14
IL13RA1		LINC00173		ARL3
IL15		LINC00314		ARL8A
IL18		LINC00339		ARMC12
IL23R		LINC00839		ARMCX4
IMMP2L		LLPH		ARNTL2
IMP4		LMAN2L		ARPC1B
INO80D		LRP10		ARPC2
IRAK1BP1		LRRC47		ARR3
IRF8		LRRC48		ARRB2
ISL2		LRRK1		ARSD
ITFG1		LURAP1		ARSE
ITGA5		LYSMD2		ARSG
ITGB3		MADD		ARSI
JPX		MAGIX		ARV1
KAT6B		MALSU1		ASAH2B
KAZN		MAN1B1		ASAP1
KHDC1L		MAP3K4		ASB1
KIAA1107		MAT2A		ASB12
KIAA1328		MATR3		ASB13
KIFC3		MAVS		ASB16-AS1
KLC2		MBTPS1		ASB8
KLF3		MCRS1		ASGR1
KLF4		METTL9		ASGR2
KLHDC2		MIR133A1		ASL
KLHL17		MMAB		ASNS
KLRC2		MMP28		ASPHD2
KRBA1		MOK		ASS1
KRIT1		MRFAP1L1		ASTL
KRT222		MRPL32		ASXL3
KSR1		MRPL43		ATF4
LCORL		MRPL45		ATF6
LEPRE1		MRPL51		ATF6B
LIMK2		MTMR7		ATF7IP2
LIPT1		MTRF1L		ATG10
LMBRD2		MVB12B		ATG16L2
LNPEP		MVK		ATG7
LOXL2		MVP		ATL1
LRRC32		MYL4		ATOH1
LRRC37BP1		MYLPF		ATP10B
LRRC39		MYO19		ATP13A3
LRRC8A		MYO1C		ATP13A4
LYRM7		NAA40		ATP1B1
LZIC		NACA		ATP1B3
LZTS1		NAGPA		ATP2C2
LZTS2		NAT6		ATP5A1
MAFA		NCOA5		ATP5G3
MAFG		NDRG2		ATP5S
MAML1		NDUFS7		ATP6AP2
MANEA		NEURL4		ATP6V1E2
MAP2K3		NFAT5		ATP6V1F
MAP2K5		NFYA		ATP8B1
MAP3K6		NMD3		ATP8B2
MAP4		NPHS1		ATP8B5P
MAP4K3		NRBF2		ATP9A
MAP7D1		NTPCR		ATPIF1
MAPK12		NUDT6		ATXN7L1
MAPK9		NUP210		ATXN7L3B
MCAM		NUP214		AUTS2
MDFI		OAS3		AVPR1A
MED15		OCRL		AXL
MED22		OSGIN2		AZGP1
MED23		OTUD6B		AZI2
MEIS3		OTUD7B		AZU1
METTL10		PAQR9		B3GALNT1
MFSD12		PCGF3		B3GALT5
MFSD8		PCMT1		B3GNT3
MIER3		PCSK6		B3GNT7
MIF		PEX10		B3GNTL1
MKLN1		PEX19		B4GALNT2
MLH3		PHOSPHO1		B4GALT1
MLLT1		PICALM		B4GALT3
MMS19		PIGO		B9D2
MPP4		PIGQ		BAALC
MPP5		PIGT		BAD
MRE11A		PIK3C3		BAG3
MRGBP		PIKFYVE		BAI1
MRPL46		PLCD1		BAIAP2
MRPL52		PLEKHG3		BAIAP2L1
MS4A2		PLOD2		BAIAP2L2
MTRF1		PLXNB2		BAMBI
N4BP2		PNP		BANP
NAALADL2		POLR2B		BARX1
NBEAL1		POLR3E		BARX2
NCKAP5L		PPFIA1		BASP1
NCOA2		PPHLN1		BATF
NCOR2		PPOX		BATF3
NDUFA5		PPP2CA		BCAP29
NDUFB5		PPP2R1A		BCAS1
NEK11		PRKAG3		BCAT1
NES		PRPF3		BCKDHA
NFATC4		PRRC2C		BCKDHB
NFIC		PRSS53		BCKDK
NHLRC2		PSKH1		BCL11A
NIPSNAP3A		PSMC6		BCL11B
NKD2		PSMD6		BCL2A1
NKPD1		PYROXD2		BCL2L14
NLGN2		QARS		BCL2L15
NMT2		RAB15		BCL3
NPHP4		RAB1A		BCL6
NPTX2		RAB5A		BCL6B
NPW		RABEP1		BCMO1
NR1D2		RABGGTB		BDH1
NR3C2		RABL2B		BDKRB1
NSMCE4A		RAMP2-AS1		BDKRB2
NSUN5		RAPGEF4		BEGAIN
NUMBL		RASL11A		BEST2
NVL		RBM14		BGN
OFD1		RBMS2		BHLHE40
OMA1		RHNO1		BHMT2
OMD		RIT1		BICD1
OPA1		RLF		BICD2
OPTN		RNF146		BID
OSGEPL1		RNF222		BIN2
OXNAD1		RPA4		BLCAP
P2RY1		RPL17		BLNK
PAPPA		RPS6KB1		BLOC1S1
PARN		RPUSD2		BLOC1S2
PARP11		RRAGC		BMP1
PARP12		RSG1		BMP2K
PARP14		RSL24D1		BMP3
PARP9		RTFDC1		BMP8A
PCGF5		RTN4		BMPR1B
PCMTD2		RWDD1		BMS1P5
PDAP1		S100A5		BNC1
PDE2A		SAG		BNIP3
PDE5A		SCARNA13		BNIP3L
PDGFB		SCARNA15		BOP1
PDGFRB		SCARNA7		BPI
PDLIM7		SEC11A		BRD1
PDPN		SEC62		BRD7
PER3		SEC63		BRD8
PEX1		SELV		BRI3BP
PFKP		SERP1		BRIP1
PFN1		SERP2		BRK1
PGAM1		SERPIND1		BRSK1
PGK1		SGSM3		BSPRY
PHF14		SH3GLB2		BTBD3
PIEZO1		SHCBP1L		BTBD7
PIGK		SHISA9		BTC
PIGN		SHROOM2		BTG3
PIK3C2A		SLAIN2		BTN2A1
PIN4		SLC1A7		BTN3A1
PIP5K1C		SLC20A1		BTN3A2
PIP5KL1		SLC27A4		BTN3A3
PISD		SLC35A2		BTNL3
PKM		SLC35C1		BTNL8
PLOD1		SLC39A7		BTRC
PMPCB		SLC4A1		BUD31
PODXL		SLC4A7		BZW1
PPARD		SLC5A5		C10orf10
PPP1CC		SLC9C1		C10orf54
PPP1R14B		SMARCB1		C10orf71
PPP1R36		SMPD1		C10orf76
PPWD1		SMS		C11orf1
PRKACB		SNCA		C11orf21
PSMD3		SNORA70		C11orf49
PTER		SNRK		C11orf52
PTP4A3		SNRNP27		C11orf53
PTPLB		SNTG2		C11orf65
PTPN4		SNX15		C11orf71
PTPRN		SNX3		C11orf80
PUF60		SNX33		C11orf84
PURA		SNX6		C12orf10
PXDN		SOX13		C12orf75
PYROXD1		SPAG9		C12orf76
RAB11FIP5		SPATA2		C14orf1
RAB27B		SPATA21		C14orf119
RABGAP1L		SPATA31D1		C14orf159
RAC3		SREBF2		C14orf28
RAD23A		SRP19		C15orf26
RAD51B		SRP54		C15orf40
RAD54L2		SS18L2		C15orf57
RALGAPB		STK11IP		C16orf13
RAMP1		STRIP1		C16orf45
RARRES3		STX12		C16orf52
RASA1		SUMO2		C16orf87
RASD1		TAAR1		C17orf47
RASIP1		TAB1		C17orf49
RBL2		TAF13		C17orf51
RBM41		TAF1D		C17orf62
RBM45		TAF7		C17orf74
RCN3		TARS2		C17orf75
RDH11		TAX1BP3		C19orf26
REP15		TBC1D15		C19orf33
REPS1		TBC1D23		C19orf35
RFK		TBCA		C19orf53
RFXAP		TBK1		C19orf54
RHBDD1		TEAD3		C1QL2
RMDN1		TFCP2		C1QL4
RNPC3		TGM5		C1QTNF1
RNPS1		THAP4		C1orf106
ROBO4		TIPRL		C1orf116
RPAP2		TLE2		C1orf122
RPN1		TMEM129		C1orf162
RPS6KA2		TMEM143		C1orf168
RPS6KA5		TMEM167B		C1orf180
RRAGB		TMEM185A		C1orf200
RSRC1		TMEM44		C1orf210
RTEL1		TMEM63B		C1orf220
RUNDC3B		TMEM63C		C1orf61
SAMD14		TMEM99		C20orf141
SAMD3		TMLHE-AS1		C20orf144
SCARF2		TMX1		C20orf197
SCP2		TNFSF13		C21orf49
SCYL3		TNMD		C22orf34
SEMA3C		TNNI1		C2CD4B
SEMA3F		TOB2		C2orf15
SEMA4B		TOE1		C2orf16
SEMA4C		TPT1		C2orf68
SEMA6B		TRA2A		C2orf83
SEMA6D		TRIM23		C3AR1
SEPSECS		TRIM72		C3orf30
SERPINE1		TRPM4		C3orf33
SERPINH1		TSC2		C3orf52
SESN3		TSKU		C3orf55
SGTA		TSPAN7		C4orf19
SH2D1B		TSSK6		C4orf22
SH3PXD2B		TTC5		C4orf32
SH3RF3		TXNDC12		C4orf36
SHANK3		U2AF1		C5AR1
SKI		UBA6		C5AR2
SLC12A9		UBE2B		C5orf30
SLC25A2		UBE2D3		C5orf52
SLC25A46		UBE2E1		C5orf56
SLC2A1		UBE2V2		C5orf63
SLC30A4		UBE2W		C6
SLC30A6		UBQLN1		C6orf1
SLC35B3		UBTF		C6orf123
SLC35E1		UBXN10		C6orf165
SLC35F5		UBXN7		C6orf195
SLC39A13		UFM1		C6orf203
SLC40A1		UHRF1BP1L		C6orf222
SLC4A10		UNC119B		C6orf57
SLC4A3		UPB1		C6orf62
SLC6A6		UPK1A-AS1		C8orf44
SMAD4		USP21		C9orf129
SMC1B		USP3		C9orf152
SMC6		USP34		C9orf16
SMEK1		USPL1		C9orf40
SMYD2		VAMP4		C9orf47
SNAPC5		VANGL1		C9orf64
SND1		VMP1		C9orf89
SNORD61		VPREB1		CA12
SNX4		VPS26B		CA5BP1
SOCS6		VPS37A		CA9
SOS1		VPS39		CAAP1
SOX17		VPS51		CABP1
SOX4		VPS72		CABP4
SP6		VSIG8		CABYR
SPAG8		WDR13		CACNB1
SPIN1		WSB1		CACNG6
SPRED3		XYLT2		CADM4
SRBD1		YIF1A		CADPS2
SREK1		YIPF5		CALCA
SRI		YOD1		CALCR
SSC5D		ZBBX		CALML4
STIM2		ZBTB3		CAMK2D
STX17		ZBTB43		CAMK2G
SUCLA2		ZC3H15		CAMK2N1
SUFU		ZC3H4		CAMKMT
SUV420H1		ZDHHC17		CAMP
SVIP		ZFP36L2		CAMSAP1
SYDE1		ZFP64		CAP1
SYNE2		ZMYM3		CAPG
TAGLN2		ZNF143		CAPN13
TBCD		ZNF200		CAPN9
TBCK		ZNF219		CAPNS2
TCEAL8		ZNF282		CAPZB
TEAD2		ZNF474		CARD6
TEAD4		ZNF48		CARD8
TEFM		ZNF500		CARS
THAP6		ZNF551		CASC3
THBS1		ZNF740		CASK
THNSL1		ZNF792		CASKIN1
TIA1		ZSCAN20		CASP1
TLK1		ZSCAN31		CASP10
TLR3		ZSWIM3		CASP4
TMEM131				CASP6
TMEM132A				CASP7
TMEM14A				CASR
TMEM161B				CASZ1
TMEM168				CATSPER1
TMEM185B				CATSPER2
TMEM243				CATSPER2P1
TMEM255B				CATSPER3
TMEM256				CATSPERB
TMSB10				CBFA2T2
TNC				CBL
TNFSF10				CBLC
TOP1MT				CBLN4
TP53I11				CBR4
TPI1				CBS
TRABD				CBX1
TRANK1				CCBE1
TRIP11				CCDC107
TRIP4				CCDC116
TRPM6				CCDC122
TTC17				CCDC124
TTC32				CCDC129
TTC37				CCDC14
TUBB2A				CCDC142
TUBB6				CCDC147
TXLNA				CCDC151
UBALD1				CCDC168
UBAP2L				CCDC175
UFL1				CCDC177
UNC45A				CCDC19
USP45				CCDC28B
USP6NL				CCDC30
VASN				CCDC34
VCP				CCDC6
VGF				CCDC68
VPS13A				CCDC69
VPS36				CCDC71L
VPS41				CCDC78
VPS45				CCDC83
VTI1B				CCDC89
WDR70				CCIN
WDR96				CCKBR
XPA				CCL1
XRCC6				CCL14
XXYLT1				CCL16
YTHDC2				CCL2
YTHDF2				CCL20
ZBED5				CCL23
ZBTB41				CCL24
ZBTB44				CCL26
ZBTB47				CCL3
ZC3H12B				CCL3L3
ZC3H12C				CCL4
ZCCHC4				CCL4L2
ZDHHC21				CCL8
ZFP14				CCM2
ZG16				CCM2L
ZHX1				CCNA1
ZMAT1				CCND3
ZMYM1				CCNG1
ZMYM6				CCR1
ZNF100				CCR10
ZNF107				CCRN4L
ZNF136				CCSER1
ZNF138				CCZ1
ZNF141				CD14
ZNF155				CD163
ZNF175				CD163L1
ZNF181				CD177
ZNF234				CD1D
ZNF235				CD209
ZNF236				CD300A
ZNF248				CD300C
ZNF252P				CD300E
ZNF257				CD300LB
ZNF260				CD300LD
ZNF266				CD300LF
ZNF268				CD33
ZNF273				CD44
ZNF280D				CD53
ZNF283				CD55
ZNF284				CD59
ZNF30				CD63
ZNF302				CD70
ZNF33A				CD93
ZNF33B				CD97
ZNF345				CDA
ZNF354B				CDC123
ZNF398				CDC14B
ZNF41				CDC16
ZNF43				CDC20B
ZNF432				CDC27
ZNF439				CDC37
ZNF44				CDC42BPA
ZNF461				CDC42EP2
ZNF469				CDC42SE1
ZNF471				CDCP1
ZNF480				CDH1
ZNF491				CDH13
ZNF493				CDH17
ZNF501				CDHR2
ZNF503				CDHR3
ZNF506				CDHR5
ZNF510				CDK13
ZNF518A				CDK14
ZNF546				CDK2AP1
ZNF557				CDK5RAP3
ZNF563				CDKN2AIPNL
ZNF566				CDKN2B
ZNF572				CDKN2D
ZNF573				CDNF
ZNF577				CDR2L
ZNF585B				CDS1
ZNF594				CDV3
ZNF600				CDX2
ZNF613				CEACAM20
ZNF624				CEACAM21
ZNF630				CEACAM3
ZNF652				CEACAM4
ZNF675				CEACAM8
ZNF704				CEBPB
ZNF708				CEBPG
ZNF71				CECR6
ZNF711				CENPV
ZNF718				CEP170
ZNF721				CEP57
ZNF75D				CEP76
ZNF761				CERKL
ZNF763				CERS5
ZNF776				CERS6
ZNF780B				CES2
ZNF782				CES3
ZNF790				CETN2
ZNF799				CFI
ZNF808				CFP
ZNF818P				CFTR
ZNF844				CGN
ZNF846				CGNL1
ZNF860				CHAD
ZNF879				CHCHD10
ZNF91				CHCHD6
ZNF92				CHDH
ZRANB2				CHGA
ZYX				CHGB
ZZZ3				CHI3L1
				CHIT1
				CHMP3
				CHMP4C
				CHN2
				CHP2
				CHPT1
				CHRNA5
				CHRNA7
				CHST11
				CHST15
				CHST3
				CHST5
				CHST7
				CHSY1
				CIDECP
				CILP2
				CIRBP
				CKLF
				CKMT1A
				CKMT1B
				CLCA1
				CLCA2
				CLCC1
				CLCF1
				CLCN3
				CLDN11
				CLDN14
				CLDN15
				CLDN16
				CLDN4
				CLDN7
				CLEC11A
				CLEC12B
				CLEC1B
				CLEC4D
				CLEC4E
				CLEC5A
				CLIC4
				CLIC5
				CLIC6
				CLLU1OS
				CLMN
				CLMP
				CLN8
				CLNS1A
				CLP1
				CLRN3
				CLTB
				CLTC
				CLTCL1
				CLUHP3
				CLYBL
				CMAS
				CMBL
				CMC1
				CMPK2
				CMTM2
				CMTM3
				CMTM4
				CMTM6
				CMTM7
				CNGA1
				CNIH4
				CNKSR1
				CNKSR3
				CNN2
				CNNM2
				CNNM3
				CNOT1
				CNOT11
				CNOT6
				CNPY3
				CNTN3
				COA3
				COBL
				COBLL1
				COG5
				COG6
				COL10A1
				COL16A1
				COL26A1
				COL8A2
				COLEC10
				COMP
				COPRS
				COPS3
				COPS7A
				COPS8
				COQ10A
				COQ7
				COQ9
				CORO1C
				CORO2A
				CORO2B
				COTL1
				COX10
				COX15
				COX5A
				COX7A1
				CPA2
				CPE
				CPM
				CPOX
				CPT1A
				CPVL
				CR1
				CREB3L1
				CREB5
				CRIPAK
				CRISP3
				CRISPLD2
				CRK
				CRTAC1
				CRTC2
				CRYL1
				CRYZ
				CSF1
				CSF2
				CSF2RB
				CSF3
				CSF3R
				CSGALNACT1
				CSGALNACT2
				CSMD2
				CSNK1A1
				CSNK1A1L
				CSNK1E
				CSRNP1
				CSRNP2
				CSRP2
				CST2
				CST3
				CST7
				CST9L
				CSTA
				CSTB
				CTAGE1
				CTAGE9
				CTCF
				CTHRC1
				CTNNBL1
				CTNND1
				CTPS2
				CTRC
				CTSB
				CTSE
				CTSL3P
				CTSO
				CTTN
				CUEDC1
				CUEDC2
				CXADR
				CXCL1
				CXCL2
				CXCL3
				CXCL5
				CXCL6
				CXCR1
				CXCR2
				CYB561
				CYB5A
				CYB5R1
				CYB5R2
				CYBA
				CYBB
				CYP11B1
				CYP19A1
				CYP1B1
				CYP20A1
				CYP26A1
				CYP27B1
				CYP2B6
				CYP2C18
				CYP2J2
				CYP2S1
				CYP3A5
				CYP3A7
				CYP46A1
				CYP4F11
				CYP4F12
				CYP4F2
				CYP4F35P
				CYP7B1
				CYTH4
				DACH1
				DAPK2
				DAPK3
				DAW1
				DBIL5P
				DBP
				DBT
				DCAF11
				DCAF16
				DCAF8
				DCLK3
				DCP1A
				DCP2
				DCSTAMP
				DCTN5
				DCUN1D3
				DDAH1
				DDC
				DDIT4
				DDIT4L
				DDR1
				DDR2
				DDT
				DDX19A
				DDX21
				DDX49
				DEDD2
				DEF8
				DEFA1B
				DEFA4
				DEFB1
				DEGS1
				DENND2D
				DENND3
				DENND5A
				DEPDC4
				DEPDC5
				DEPTOR
				DERA
				DESI1
				DGCR14
				DGKD
				DHFR
				DHFRL1
				DHH
				DHPS
				DHRS11
				DHRS12
				DHRS13
				DHRS4-AS1
				DHRS4L2
				DHX32
				DHX34
				DHX35
				DHX58
				DICER1-AS1
				DIDO1
				DIMT1
				DIP2B
				DIRC1
				DIS3L
				DISC1
				DLEU1
				DLEU2L
				DLG3
				DLGAP1-AS1
				DLGAP3
				DLK1
				DLL3
				DLL4
				DLX2
				DMBT1
				DNA2
				DNAH11
				DNAH14
				DNAH7
				DNAJA4
				DNAJB1
				DNAJB5
				DNAJB6
				DNAJC16
				DNAJC22
				DNAJC28
				DNMBP
				DNPH1
				DNTTIP1
				DOC2B
				DOCK1
				DOCK4
				DOK1
				DOK3
				DOK4
				DOK5
				DPP10
				DQX1
				DRAM1
				DRAP1
				DRAXIN
				DRG1
				DROSHA
				DSC2
				DSE
				DSG2
				DSG4
				DSP
				DTD1
				DTNBP1
				DTWD2
				DTX3L
				DUSP1
				DUSP13
				DUSP14
				DUSP2
				DUSP22
				DUSP4
				DUSP5
				DUSP6
				DUSP7
				DYNC2LI1
				DYNLL2
				DYNLRB2
				DYRK2
				DYRK3
				DYSF
				DZIP1L
				E2F3
				E2F5
				E2F6
				EAF1
				EBI3
				EBPL
				ECEL1
				ECH1
				ECHDC2
				ECI1
				ECI2
				EDEM2
				EDF1
				EDN1
				EDN2
				EDN3
				EDNRA
				EDNRB
				EEF1D
				EEF2K
				EFCAB4B
				EFCAB6
				EFHD2
				EFNA1
				EGR3
				EGR4
				EHBP1L1
				EHF
				EHHADH
				EIF1
				EIF2AK2
				EIF2B2
				EIF2B4
				EIF2D
				EIF3A
				EIF4A1
				EIF4A3
				EIF4EBP2
				EIF4G2
				EIF4G3
				EIF4H
				ELAC1
				ELANE
				ELF3
				ELFN2
				ELK1
				ELK3
				ELL
				ELL2
				ELMO2
				ELMOD2
				ELMOD3
				ELN
				ELOVL3
				ELOVL5
				ELTD1
				EMD
				EMILIN2
				EML3
				EMP1
				EMP3
				EMR1
				EMR2
				EN1
				EN2
				ENDOD1
				ENKD1
				ENO2
				ENPEP
				ENPP1
				ENPP5
				ENTPD5
				EPAS1
				EPB41L4B
				EPB41L5
				EPCAM
				EPHA1
				EPHA8
				EPHB1
				EPHX2
				EPS8
				EPS8L2
				EPS8L3
				EPT1
				EQTN
				ERAP1
				ERAP2
				ERBB3
				ERC1
				ERCC1
				EREG
				ERI1
				ERI2
				ERMP1
				ERN1
				ERN2
				ERO1L
				ERVK13-1
				ESM1
				ESRP1
				ESRP2
				ETF1
				ETFA
				ETNK1
				ETS2
				ETV5
				EVA1A
				EVA1C
				EVC2
				EVI2B
				EXD1
				EXOC4
				EXPH5
				EXTL3
				EYS
				EZR
				F12
				F2RL1
				F2RL3
				F3
				F5
				FAAH2
				FABP1
				FABP4
				FABP5
				FADS1
				FADS3
				FAF1
				FAHD1
				FAM101B
				FAM111A
				FAM115C
				FAM118A
				FAM120AOS
				FAM122A
				FAM124A
				FAM131A
				FAM135A
				FAM136A
				FAM13A
				FAM149A
				FAM149B1
				FAM151A
				FAM151B
				FAM160A1
				FAM160A2
				FAM162B
				FAM171B
				FAM177B
				FAM180A
				FAM185A
				FAM195B
				FAM19A1
				FAM209A
				FAM209B
				FAM20A
				FAM210A
				FAM212B
				FAM214B
				FAM21A
				FAM220A
				FAM221A
				FAM35DP
				FAM43A
				FAM47E
				FAM50A
				FAM53A
				FAM53B
				FAM53C
				FAM63A
				FAM65A
				FAM65B
				FAM71E2
				FAM83B
				FAM84A
				FAM84B
				FAM89A
				FAN1
				FANCC
				FANCF
				FANK1
				FARP2
				FASLG
				FAT1
				FAU
				FBLN2
				FBLN7
				FBXL13
				FBXL19-AS1
				FBXO16
				FBXO25
				FBXO27
				FBXO30
				FBXO39
				FBXO42
				FBXW4
				FCAR
				FCER1A
				FCER1G
				FCGBP
				FCGR1A
				FCGR1B
				FCGR2A
				FCGR3A
				FCN1
				FCRLB
				FDX1
				FER1L6
				FERMT1
				FERMT3
				FES
				FFAR2
				FFAR3
				FFAR4
				FGD3
				FGD6
				FGF11
				FGF18
				FGF2
				FGF7
				FGF8
				FGFR1
				FGFR1OP
				FGFR4
				FGL1
				FGR
				FHDC1
				FHL3
				FHOD1
				FJX1
				FKBP15
				FKBP5
				FKBP8
				FLG
				FLNB
				FLOT2
				FLT1
				FMNL1
				FMNL3
				FMO4
				FMO5
				FN3KRP
				FNBP1L
				FNDC3B
				FNDC4
				FNDC7
				FOLR3
				FOSL1
				FOSL2
				FOXA1
				FOXA3
				FOXC1
				FOXC2
				FOXJ2
				FOXL2
				FOXO3
				FOXP2
				FPGS
				FPR1
				FPR2
				FRK
				FRMD1
				FRMD5
				FRRS1
				FRYL
				FRZB
				FSCN1
				FSD1L
				FST
				FTH1
				FTH1P3
				FUCA1
				FUNDC2
				FUT11
				FUT2
				FUT6
				FUT7
				FUT8
				FXR2
				FXYD3
				FXYD5
				FXYD7
				FZD5
				G0S2
				G6PD
				GAB1
				GABARAPL1
				GABARAPL3
				GABPB1
				GABPB2
				GABRA2
				GABRB2
				GABRD
				GABRR2
				GADD45B
				GADD45G
				GALC
				GALM
				GALNT12
				GALNT15
				GALNT18
				GALNT3
				GALNT5
				GALNT6
				GALNT7
				GALNT8
				GAREM
				GARS
				GAS1
				GAS2
				GAS2L3
				GAS6
				GAS7
				GATA1
				GATAD1
				GATSL3
				GBA
				GBA2
				GBA3
				GBE1
				GBGT1
				GBP3
				GBX2
				GCA
				GCG
				GCLC
				GCNT1
				GCOM1
				GDA
				GDI1
				GDPD1
				GDPD2
				GDPD3
				GEM
				GEN1
				GFER
				GFI1
				GFOD2
				GFPT2
				GFRA3
				GGT6
				GGTLC1
				GIF
				GIPC2
				GJA3
				GJB6
				GJC1
				GJC2
				GLCE
				GLIPR1L2
				GLIPR2
				GLIS3
				GLOD4
				GLOD5
				GLT1D1
				GLTSCR1L
				GLTSCR2
				GLUD1
				GMDS
				GMFG
				GMIP
				GNA15
				GNAI2
				GNAI3
				GNAT1
				GNG10
				GNG11
				GNG12
				GNG2
				GNL1
				GOLIM4
				GOLPH3L
				GOSR1
				GOT1L1
				GP2
				GP6
				GP9
				GPA33
				GPC2
				GPCPD1
				GPD1L
				GPD2
				GPN3
				GPR116
				GPR125
				GPR126
				GPR128
				GPR132
				GPR141
				GPR161
				GPR162
				GPR176
				GPR3
				GPR39
				GPR4
				GPR52
				GPR6
				GPR61
				GPR82
				GPR84
				GPR89A
				GPR97
				GPR98
				GPRC5C
				GPRC5D
				GPRIN3
				GPX1
				GPX3
				GRAMD1A
				GRAMD4
				GRB10
				GRB14
				GRB2
				GRB7
				GRHL2
				GRIN2D
				GRK4
				GRK6
				GRK7
				GRM2
				GRPEL1
				GRPEL2
				GSC
				GSE1
				GSG1
				GSTA3
				GSTK1
				GSTM4
				GSTO1
				GSTZ1
				GTDC1
				GTF2E1
				GTF2I
				GTF2IRD2B
				GTPBP10
				GTPBP2
				GUCA2A
				GUCA2B
				GUCY2C
				GUCY2F
				GUF1
				GUK1
				GUSBP2
				GUSBP3
				GYG1
				GYPC
				GYS1
				GZF1
				GZMA
				GZMB
				H1F0
				H2AFZ
				H3F3B
				HACE1
				HADHA
				HAMP
				HAPLN3
				HARBI1
				HAS1
				HAS2
				HBE1
				HBEGF
				HCAR2
				HCAR3
				HCK
				HCLS1
				HCST
				HDAC11
				HDAC4
				HDAC7
				HDHD1
				HDHD2
				HDHD3
				HECTD4
				HEPACAM2
				HEPH
				HERC6
				HES4
				HES7
				HEXDC
				HEY1
				HGD
				HGF
				HHLA2
				HIAT1
				HIATL1
				HIBADH
				HIBCH
				HID1
				HIF1A
				HILPDA
				HINFP
				HINT2
				HIP1R
				HIPK1
				HIPK2
				HIST1H4E
				HIST2H2BA
				HIVEP3
				HK2
				HK3
				HKDC1
				HLA-DRB1
				HMG20A
				HMGCL
				HMGCS1
				HMGCS2
				HMGN2
				HMHB1
				HMOX1
				HNF1A-AS1
				HNF1B
				HNF4A
				HNF4G
				HNRNPH2
				HNRNPUL2
				HOMER3
				HOOK1
				HOXA4
				HOXD9
				HP
				HP1BP3
				HPD
				HPGD
				HPGDS
				HPSE
				HRASLS2
				HRH2
				HRSP12
				HS2ST1
				HS3ST3A1
				HS3ST3B1
				HSD11B1
				HSD11B2
				HSD17B1
				HSD17B2
				HSD17B3
				HSD17B4
				HSD3B2
				HSF1
				HSP90AB1
				HSP90B2P
				HSPA12A
				HSPA13
				HSPA1A
				HSPA1B
				HSPA6
				HSPH1
				HTATIP2
				HTR1D
				HTR2A
				HTR4
				HTR7P1
				HTRA2
				HTRA3
				HYAL4
				HYI
				ICA1
				ICAM1
				ICAM5
				ID1
				IDH1
				IDH3A
				IDNK
				IER3
				IER5
				IER5L
				IFFO1
				IFI30
				IFI35
				IFIT3
				IFITM1
				IFITM2
				IFNAR1
				IFNGR2
				IFNLR1
				IGBP1
				IGFBP6
				IGFN1
				IGIP
				IGLON5
				IGSF10
				IGSF9B
				IHH
				IKBIP
				IKBKG
				IL10
				IL11
				IL13RA2
				IL17RA
				IL17RB
				IL17RE
				IL18R1
				IL18RAP
				IL1A
				IL1B
				IL1R1
				IL1R2
				IL1RAP
				IL1RL1
				IL1RL2
				IL1RN
				IL20
				IL20RA
				IL20RB
				IL22RA1
				IL23A
				IL24
				IL31RA
				IL36G
				IL4R
				IL6
				IL6R
				IL7
				IL7R
				IMMP1L
				IMPACT
				IMPAD1
				IMPDH1
				INADL
				ING1
				INHBA
				INHBB
				INPP4B
				INPP5K
				INSIG1
				INSL3
				INSR
				INTU
				INVS
				IP6K2
				IPO5
				IPO7
				IPO8
				IPP
				IPPK
				IQCA1
				IQCC
				IQGAP2
				IQSEC1
				IQSEC2
				IRAK2
				IRAK3
				IREB2
				IRF6
				IRF7
				IRG1
				IRGQ
				IRS2
				IRX3
				IRX4
				ISCA2
				ISG15
				ISG20L2
				ISX
				ITFG2
				ITGA10
				ITGA2B
				ITGA3
				ITGA6
				ITGAE
				ITGAM
				ITGAX
				ITGB1
				ITGB2
				ITGB4
				ITGB6
				ITIH4
				ITLN1
				ITPKC
				ITPR3
				ITPRIP
				ITPRIPL1
				ITPRIPL2
				IYD
				IZUMO1
				IZUMO4
				JAG1
				JAK3
				JAM3
				JARID2
				JDP2
				JMJD6
				JUNB
				JUP
				KANK1
				KANK3
				KANSL1
				KBTBD11
				KBTBD3
				KCNAB2
				KCNE1
				KCNE1L
				KCNE4
				KCNG2
				KCNJ13
				KCNJ15
				KCNJ16
				KCNJ6
				KCNJ8
				KCNK5
				KCNK7
				KCNN4
				KCNS1
				KCTD11
				KCTD18
				KCTD20
				KCTD21
				KCTD3
				KDELR2
				KDM2A
				KDM4A
				KDM4B
				KDM5B
				KDM5C
				KDM6B
				KHDRBS2
				KHDRBS3
				KIAA0226
				KIAA0247
				KIAA0319L
				KIAA0930
				KIAA1147
				KIAA1161
				KIAA1211
				KIAA1217
				KIAA1257
				KIAA1324
				KIAA1377
				KIAA1407
				KIAA1467
				KIAA1549L
				KIAA1598
				KIAA1671
				KIAA1841
				KIAA2018
				KIF13B
				KIF16B
				KIF17
				KIF21A
				KIF21B
				KIF3C
				KIF7
				KIR2DL1
				KIRREL2
				KISS1R
				KLB
				KLC1
				KLF2
				KLF5
				KLF7
				KLF9
				KLHDC10
				KLHDC4
				KLHDC9
				KLHL12
				KLHL18
				KLHL2
				KLHL21
				KLHL25
				KLHL29
				KLHL31
				KLHL32
				KLHL38
				KLHL40
				KLHL5
				KLK6
				KLKB1
				KLRAP1
				KNG1
				KPNA1
				KPNA2
				KPNA3
				KPNB1
				KREMEN1
				KRT17
				KRT20
				KRT23
				KRT40
				KRT78
				KRT8
				KXD1
				KYNU
				L2HGDH
				LACTB2
				LAD1
				LAIR1
				LAMA1
				LAMA3
				LAMB4
				LAMC2
				LAMTOR5
				LANCL1
				LANCL2
				LAPTM5
				LARP1B
				LARP6
				LAT2
				LATS1
				LATS2
				LBP
				LBR
				LCLAT1
				LCMT1
				LCN1
				LCN15
				LCP1
				LCP2
				LDHA
				LDHB
				LDLR
				LDLRAD3
				LDOC1
				LEAP2
				LEKR1
				LEPR
				LETM2
				LGALS1
				LGALS12
				LGALS2
				LGALS3
				LGALS3BP
				LGALS4
				LGALS7B
				LGALS8
				LGALSL
				LGMN
				LGR4
				LGR5
				LHB
				LHFPL2
				LHX1
				LHX2
				LIAS
				LIF
				LILRA1
				LILRA2
				LILRA3
				LILRA5
				LILRB1
				LILRB2
				LILRB3
				LILRB4
				LIMA1
				LIMD2
				LIMK1
				LIMS1
				LIN37
				LINC00114
				LINC00152
				LINC00174
				LINC00189
				LINC00266-1
				LINC00312
				LINC00313
				LINC00336
				LINC00346
				LINC00469
				LINC00483
				LINC00656
				LIPA
				LIPG
				LIPH
				LIPJ
				LIPN
				LIPT2
				LIX1L
				LLGL2
				LMCD1
				LMO2
				LMO7
				LNX1
				LNX2
				LONRF1
				LOXHD1
				LOXL3
				LPAL2
				LPAR1
				LPAR3
				LPCAT1
				LPCAT2
				LRBA
				LRFN1
				LRFN5
				LRG1
				LRIG3
				LRP12
				LRP5L
				LRP6
				LRRC1
				LRRC15
				LRRC16A
				LRRC19
				LRRC25
				LRRC31
				LRRC38
				LRRC4
				LRRC57
				LRRC66
				LRRC70
				LRRC71
				LRRC73
				LRRC8C
				LRRC8D
				LRRCC1
				LRRFIP1
				LSM10
				LSM12
				LTB4R
				LTBP2
				LTF
				LYL1
				LYN
				LYPD3
				LYPD5
				LYPD6
				LYPD6B
				LYRM2
				LYRM9
				LYSMD1
				MACC1
				MAD2L2
				MAFB
				MAFF
				MAFK
				MAGI1
				MAGI3
				MAK
				MAL2
				MALL
				MAML2
				MAMLD1
				MAN1A1
				MAOA
				MAP10
				MAP1LC3B
				MAP2K1
				MAP3K3
				MAP3K5
				MAP3K8
				MAP4K2
				MAP4K4
				MAP7
				MAP7D2
				MAPK11
				MAPK1IP1L
				MAPK3
				MAPK7
				MAPKAPK2
				MAPKAPK5
				MAPKAPK5-AS1
				MAPRE1
				MARCO
				MARK4
				MARS
				MARVELD2
				MARVELD3
				MAST2
				MAST4
				MATN1
				MB
				MBLAC2
				MBNL3
				MBOAT1
				MCC
				MCCC1
				MCEE
				MCF2
				MCHR1
				MCL1
				MCM9
				MCMBP
				MCMDC2
				MCTP1
				MCU
				MDK
				MDM2
				MECP2
				MED19
				MED26
				MEDAG
				MEFV
				MEGF9
				MEI1
				MEOX1
				MEP1A
				MEP1B
				MESDC1
				METAP1
				METTL15
				METTL17
				METTL20
				METTL7A
				MEX3B
				MEX3C
				MFAP3
				MFAP3L
				MFHAS1
				MFSD2B
				MFSD6
				MGAT4A
				MGME1
				MGST2
				MGST3
				MIA
				MIIP
				MINK1
				MIR142
				MIR186
				MIR190A
				MIR193A
				MIR194-1
				MIR210
				MIR212
				MIR223
				MIR23A
				MIR27A
				MIR320A
				MIR34A
				MIR600HG
				MIRLET7E
				MKNK1
				MKRN2
				MLC1
				MLH1
				MLKL
				MLLT11
				MLLT3
				MLLT4
				MLLT4-AS1
[truncated: 1,695 more rows]
