# Supplementary material for: Identification of diagnostic biomarkers for neonatal necrotizing enterocolitis via machine learning screening and single‐cell virtual gene knockout validation
Source: J Cell Commun Signal. 2026 May 28;20(2):e70081. doi: 10.1002/ccs3.70081 (PMC13240151; doi:10.1002/ccs3.70081)
Supplement: Supplementary file 2 — Supporting Information S2 [file CCS3-20-e70081-s001.zip › Table_S5.xlsx]

## Sheet: GO
Supplementary Table S5. GO Enrichment Analysis of Genes at the Intersection of WGCNA Modules and Differential Expression.
ONTOLOGY	ID	Description	GeneRatio	BgRatio	RichFactor	FoldEnrichment	zScore	pvalue	p.adjust	qvalue	geneID	Count
BP	GO:1990266	neutrophil migration	29/329	129/18888	0.224806201550388	12.9061991941754	18.0661	3.56927755759897e-24	8.83067471501041e-21	6.48361993447122e-21	CXCR1/CXCR2/EDN3/S100A9/CSF3R/C5AR1/TREM1/CCL20/CXCL5/CXCL2/S100A12/ITGB2/CXCL3/CXCL1/S100A8/CXCL6/FCER1G/CXADR/CCL3/PPBP/NOD2/C3AR1/IL1A/CD177/IL1B/MIR223/CCL4/TNFAIP6/SAA1	29
BP	GO:0030593	neutrophil chemotaxis	27/329	107/18888	0.252336448598131	14.4867198818283	18.6269188741088	4.95131747407368e-24	8.83067471501041e-21	6.48361993447122e-21	CXCR1/CXCR2/EDN3/S100A9/CSF3R/C5AR1/TREM1/CCL20/CXCL5/CXCL2/S100A12/ITGB2/CXCL3/CXCL1/S100A8/CXCL6/FCER1G/CXADR/CCL3/PPBP/NOD2/C3AR1/IL1B/MIR223/CCL4/TNFAIP6/SAA1	27
BP	GO:0097529	myeloid leukocyte migration	35/329	239/18888	0.146443514644351	8.40737113860945	15.3439591749548	2.33377985518231e-22	2.77486424781177e-19	2.03734887006793e-19	CXCR1/CXCR2/LYN/EDN3/S100A9/CSF3R/C5AR1/TREM1/CCL20/CXCL5/CXCL2/S100A12/FPR2/CYP19A1/ITGB2/CXCL3/CXCL1/S100A8/CXCL6/FCER1G/CXADR/CCL3/PPBP/NOD2/C3AR1/IL1A/CD177/IL1B/SERPINE1/MIR223/CCL4/IL6/TNFAIP6/CHGA/SAA1	35
BP	GO:0097530	granulocyte migration	29/329	154/18888	0.188311688311688	10.8110369873288	16.2765429566252	7.44912485181702e-22	6.0763062137751e-19	4.46131936313058e-19	CXCR1/CXCR2/EDN3/S100A9/CSF3R/C5AR1/TREM1/CCL20/CXCL5/CXCL2/S100A12/ITGB2/CXCL3/CXCL1/S100A8/CXCL6/FCER1G/CXADR/CCL3/PPBP/NOD2/C3AR1/IL1A/CD177/IL1B/MIR223/CCL4/TNFAIP6/SAA1	29
BP	GO:0071621	granulocyte chemotaxis	27/329	128/18888	0.210938	12.1099924012158	16.7920795488487	8.51739026321152e-22	6.0763062137751e-19	4.46131936313058e-19	CXCR1/CXCR2/EDN3/S100A9/CSF3R/C5AR1/TREM1/CCL20/CXCL5/CXCL2/S100A12/ITGB2/CXCL3/CXCL1/S100A8/CXCL6/FCER1G/CXADR/CCL3/PPBP/NOD2/C3AR1/IL1B/MIR223/CCL4/TNFAIP6/SAA1	27
BP	GO:0030595	leukocyte chemotaxis	34/329	237/18888	0.143459915611814	8.23608172059559	14.9254944785985	1.88678261842493e-21	1.12169226665362e-18	8.23564062217758e-19	CXCR1/CXCR2/LYN/EDN3/S100A9/CSF3R/C5AR1/TREM1/CCL20/CXCL5/CXCL2/S100A12/FPR2/CYP19A1/FFAR2/ITGB2/CXCL3/CXCL1/S100A8/CXCL6/FCER1G/CXADR/CCL3/PPBP/NOD2/C3AR1/IL1B/SERPINE1/MIR223/CCL4/IL6/TNFAIP6/CHGA/SAA1	34
BP	GO:0050900	leukocyte migration	41/329	396/18888	0.103535353535354	5.9439992631482	13.238421397845	3.05549624508687e-20	1.55699358660355e-17	1.1431691214701e-17	CXCR1/CXCR2/LYN/SMPD3/NLRP12/EDN3/S100A9/CSF3R/C5AR1/TREM1/CCL20/CXCL5/CXCL2/S100A12/FPR2/CYP19A1/FFAR2/ITGB2/CXCL3/HMOX1/CXCL1/S100A8/CXCL6/FCER1G/CXADR/CCL3/PPBP/NOD2/C3AR1/SELE/IL1A/CD177/IL1B/SERPINE1/MIR223/ICAM1/CCL4/IL6/TNFAIP6/CHGA/SAA1	41
BP	GO:0060326	cell chemotaxis	35/329	322/18888	0.108695652173913	6.24025373331571	12.6276702378136	4.44305456262846e-18	1.98104695311196e-15	1.45451575681837e-15	CXCR1/CXCR2/LYN/EDN3/S100A9/CSF3R/C5AR1/TREM1/CCL20/CXCL5/CXCL2/S100A12/FPR2/CYP19A1/FFAR2/ITGB2/CXCL3/CXCL1/S100A8/HBEGF/CXCL6/FCER1G/CXADR/CCL3/PPBP/NOD2/C3AR1/IL1B/SERPINE1/MIR223/CCL4/IL6/TNFAIP6/CHGA/SAA1	35
BP	GO:0006935	chemotaxis	41/329	466/18888	0.0879828326180258	5.0511238373534	11.7896860896576	1.15654040685673e-17	4.58375514584216e-15	3.36546495001115e-15	CXCR1/CXCR2/LYN/PROK2/EDN3/CMTM2/S100A9/CSF3R/C5AR1/TREM1/CCL20/CXCL5/CXCL2/S100A12/FPR2/CYP19A1/FFAR2/ITGB2/CXCL3/FPR1/CXCL1/S100A8/ANGPT2/HBEGF/CXCL6/FCER1G/CXADR/CCL3/PPBP/NOD2/C3AR1/PLAUR/SEMA4G/IL1B/SERPINE1/MIR223/CCL4/IL6/TNFAIP6/CHGA/SAA1	41
BP	GO:0042330	taxis	41/329	468/18888	0.0876068376068376	5.02953783804848	11.7526419425783	1.34770580188324e-17	4.80726659531752e-15	3.5295705632479e-15	CXCR1/CXCR2/LYN/PROK2/EDN3/CMTM2/S100A9/CSF3R/C5AR1/TREM1/CCL20/CXCL5/CXCL2/S100A12/FPR2/CYP19A1/FFAR2/ITGB2/CXCL3/FPR1/CXCL1/S100A8/ANGPT2/HBEGF/CXCL6/FCER1G/CXADR/CCL3/PPBP/NOD2/C3AR1/PLAUR/SEMA4G/IL1B/SERPINE1/MIR223/CCL4/IL6/TNFAIP6/CHGA/SAA1	41
BP	GO:0050727	regulation of inflammatory response	39/329	425/18888	0.0917647058823529	5.26824244591454	11.849350986878	1.81965481765179e-17	5.90064430414903e-15	4.33234563283986e-15	LYN/CST7/NLRC4/NLRP12/NCF1/MMP8/S100A9/TLR2/PIK3AP1/PTGS2/CEBPB/MEFV/S100A12/OSM/FPR2/SOCS3/CYP19A1/FFAR2/FGR/S100A8/NLRP3/PGLYRP1/CCL3/LILRA5/NOD2/ALOX5AP/BCL6/LRRC19/SELE/IL1B/PTGES/SERPINE1/MIR223/IL22RA1/TNFAIP3/IL6/TNFAIP6/ACE2/SAA1	39
BP	GO:0002237	response to molecule of bacterial origin	35/329	369/18888	0.0948509485094851	5.44542466701263	11.4820603578549	3.25612057809676e-16	9.67881841839263e-14	7.10634034939013e-14	LYN/ALPL/SLC11A1/IRAK3/MMP8/S100A9/TLR2/C5AR1/CXCL5/CXCL2/PTGS2/CEBPB/CSF2RB/LILRB2/CXCL3/HMGCS2/LILRA2/CXCL1/S100A8/NLRP3/BPI/CXCL6/PPBP/NOD2/ADM/MPO/SELE/IL1A/IL1B/SOD2/SERPINE1/MIR223/IL24/TNFAIP3/IL6	35
BP	GO:0032496	response to lipopolysaccharide	34/329	348/18888	0.0977011494252874	5.60905565454355	11.554438959398	3.6214751769558e-16	9.9367707355395e-14	7.29573298806967e-14	LYN/ALPL/SLC11A1/IRAK3/MMP8/S100A9/TLR2/CXCL5/CXCL2/PTGS2/CEBPB/CSF2RB/LILRB2/CXCL3/HMGCS2/LILRA2/CXCL1/S100A8/NLRP3/BPI/CXCL6/PPBP/NOD2/ADM/MPO/SELE/IL1A/IL1B/SOD2/SERPINE1/MIR223/IL24/TNFAIP3/IL6	34
BP	GO:0042742	defense response to bacterium	30/329	330/18888	0.0909090909090909	5.21912130422769	10.2947439650428	1.46132865819279e-13	3.72325665983834e-11	2.73367345983733e-11	CLEC4D/NLRC4/CLEC4E/SLC11A1/ZG16/S100A9/TLR2/C5AR1/TREM1/CCL20/CEBPB/S100A12/FPR2/HP/FGR/S100A8/BPI/CXCL6/PGLYRP1/FCER1G/PPBP/NOD2/MPO/IL1B/SERPINE1/MIR223/IL22RA1/LGALS4/IL6/CHGA	30
BP	GO:0001819	positive regulation of cytokine production	35/329	500/18888	0.07	4.01872340425532	9.10842380676989	2.76998227774109e-12	6.5870178564683e-10	4.83629186457531e-10	CLEC5A/NLRC4/NLRP12/CLEC4E/SLC11A1/IRAK3/MMP8/TLR2/C5AR1/PTGS2/CEBPB/MEFV/LILRB2/OSM/IL18R1/FFAR2/FCN1/FGR/HMOX1/LILRA2/ORM1/NLRP3/FCER1G/CCL3/LILRA5/NOD2/CHI3L1/C3AR1/IL1A/IL1B/SERPINE1/HHLA2/IL6/HILPDA/SAA1	35
BP	GO:0071222	cellular response to lipopolysaccharide	23/329	225/18888	0.102222222222222	5.86861195542047	9.78155374441127	1.02827598790374e-11	2.29241278053289e-09	1.68312543283191e-09	LYN/IRAK3/MMP8/TLR2/CXCL5/CXCL2/LILRB2/CXCL3/HMGCS2/LILRA2/CXCL1/NLRP3/BPI/CXCL6/PPBP/NOD2/IL1A/IL1B/SERPINE1/MIR223/IL24/TNFAIP3/IL6	23
BP	GO:0050729	positive regulation of inflammatory response	19/329	153/18888	0.124183006535948	7.12938792538292	10.1353354795493	2.2642339588919e-11	4.75089560668671e-09	3.48818209889972e-09	NLRC4/NLRP12/MMP8/S100A9/TLR2/PTGS2/CEBPB/MEFV/S100A12/OSM/FFAR2/S100A8/NLRP3/CCL3/LILRA5/ALOX5AP/IL1B/SERPINE1/IL6	19
BP	GO:0071219	cellular response to molecule of bacterial origin	23/329	238/18888	0.0966386554621849	5.54805752088069	9.40106731576548	3.25772309407263e-11	6.45572126475392e-09	4.73989184681444e-09	LYN/IRAK3/MMP8/TLR2/CXCL5/CXCL2/LILRB2/CXCL3/HMGCS2/LILRA2/CXCL1/NLRP3/BPI/CXCL6/PPBP/NOD2/IL1A/IL1B/SERPINE1/MIR223/IL24/TNFAIP3/IL6	23
BP	GO:0002274	myeloid leukocyte activation	23/329	241/18888	0.0954356846473029	5.47899456418923	9.31722802899902	4.2041076865161e-11	7.89265900936996e-09	5.7949140853474e-09	CLEC4D/CXCR2/LYN/CST7/DYSF/SLC11A1/MMP8/TLR2/IL18RAP/C5AR1/S100A12/ITGB2/FGR/ITGAM/LILRA2/BPI/CXCL6/FCER1G/CCL3/CD177/IL13RA2/IL6/CHGA	23
BP	GO:0071216	cellular response to biotic stimulus	24/329	265/18888	0.0905660377358491	5.19942650685324	9.16621951788513	4.7237254376467e-11	8.42476431804289e-09	6.18559415203421e-09	LYN/IRAK3/MMP8/TLR2/CXCL5/CXCL2/LILRB2/CXCL3/HMGCS2/LILRA2/CXCL1/NLRP3/BPI/CXCL6/PPBP/NOD2/CDA/IL1A/IL1B/SERPINE1/MIR223/IL24/TNFAIP3/IL6	24
BP	GO:0002366	leukocyte activation involved in immune response	24/329	301/18888	0.079734219269103	4.57756818709671	8.33045401890471	6.5068987185453e-10	1.10524322519291e-07	8.1148691788174e-08	CLEC4D/LYN/DYSF/CLEC4E/SLC11A1/IL18R1/SOCS3/ITGB2/FGR/CR1/ITGAM/LILRA2/NLRP3/PGLYRP1/LCP1/FCER1G/CCL3/BCL6/CD177/ICAM1/IL13RA2/CDH17/IL6/CHGA	24
BP	GO:0002526	acute inflammatory response	15/329	109/18888	0.137614678899083	7.9005047265832	9.61966678804216	6.9540202088835e-10	1.12749954932216e-07	8.2782786027283e-08	CXCR2/PTGS2/CEBPB/OSM/HP/FFAR2/ORM1/NLRP3/ALOX5AP/CD163/IL1A/IL1B/PTGES/IL6/SAA1	15
BP	GO:0002263	cell activation involved in immune response	24/329	305/18888	0.0786885245901639	4.51753450595446	8.24579485507641	8.49477518639311e-10	1.3174288299941e-07	9.67276918249248e-08	CLEC4D/LYN/DYSF/CLEC4E/SLC11A1/IL18R1/SOCS3/ITGB2/FGR/CR1/ITGAM/LILRA2/NLRP3/PGLYRP1/LCP1/FCER1G/CCL3/BCL6/CD177/ICAM1/IL13RA2/CDH17/IL6/CHGA	24
BP	GO:0002685	regulation of leukocyte migration	20/329	230/18888	0.0869565217391304	4.99220298665257	8.11047223903001	4.09691410007158e-09	6.08903858123139e-07	4.47066766709566e-07	CXCR2/LYN/SMPD3/EDN3/C5AR1/CCL20/FPR2/CYP19A1/HMOX1/CCL3/NOD2/C3AR1/SELE/IL1A/SERPINE1/MIR223/ICAM1/CCL4/IL6/TNFAIP6	20
BP	GO:0009636	response to toxic substance	21/329	260/18888	0.0807692307692308	4.63698854337152	7.86226441826128	6.24799782818114e-09	8.91464330124886e-07	6.54527098800618e-07	LYN/SLC11A1/S100A9/TLR2/PTGS2/HP/CCL3/TRPM6/ALOX5AP/MPO/ABCB1/SLC30A10/PTGES/SOD2/EPHX2/CDH1/FABP1/CCL4/AQP8/GUCY2C/DDC	21
BP	GO:0006953	acute-phase response	10/329	47/18888	0.212765957446809	12.2149647545754	10.249366439779	6.56056944094467e-09	9.00059661378832e-07	6.60837925873293e-07	PTGS2/CEBPB/HP/ORM1/CD163/IL1A/IL1B/PTGES/IL6/SAA1	10
BP	GO:0002757	immune response-activating signaling pathway	29/329	500/18888	0.058	3.32979939209726	7.02972661160775	1.65058616713541e-08	2.18060772524889e-06	1.6010364069524e-06	LYN/NLRC4/CLEC4E/MNDA/IRAK3/S100A9/TLR2/PIK3AP1/C5AR1/MEFV/FPR2/FFAR2/FCN1/FGR/CR1/ITGAM/LILRA2/FPR1/S100A8/NLRP3/FCER1G/NOD2/LRRC19/BTNL3/C3AR1/TNFAIP3/HHLA2/BTNL8/TRIM31	29
BP	GO:0015711	organic anion transport	27/329	451/18888	0.0598669623059867	3.43698232229628	6.97425263522669	2.74100114083206e-08	3.49183966762427e-06	2.56376347307901e-06	SLC16A6/AQP9/SLC11A1/SLC26A3/SLC2A3/CYP4F2/PTGS2/SLC2A14/CR1/SLC46A1/ACSL1/SLC4A4/SLC1A1/SLC17A4/SLC44A4/IL1A/SLC39A5/ABCB1/LLGL2/IL1B/PTGES/CFTR/FABP1/SLC27A2/SLC51B/PLA2G12B/ACE2	27
BP	GO:0002688	regulation of leukocyte chemotaxis	14/329	123/18888	0.113821138211382	6.53450960041515	8.19897514247468	3.13916873506551e-08	3.86117754413058e-06	2.83493713714809e-06	CXCR2/LYN/EDN3/C5AR1/FPR2/CYP19A1/CCL3/NOD2/C3AR1/SERPINE1/MIR223/CCL4/IL6/TNFAIP6	14
BP	GO:0032102	negative regulation of response to external stimulus	27/329	456/18888	0.0592105263157895	3.39929611262198	6.90529432167191	3.44267891074622e-08	4.09334522487725e-06	3.00539829120582e-06	ARG1/LYN/CST7/NLRP12/IRAK3/MEFV/FPR2/SOCS3/CYP19A1/FGR/SERPINB2/CR1/LILRA2/NLRP3/ANGPT2/PGLYRP1/NOD2/KNG1/SPP1/PLAUR/SEMA4G/SERPINE1/MIR223/IL22RA1/TNFAIP3/TNFAIP6/SAA1	27
BP	GO:0032732	positive regulation of interleukin-1 production	11/329	73/18888	0.150684931506849	8.65087229878836	8.72011927214187	5.15303042572544e-08	5.92930952534278e-06	4.35339208801524e-06	NLRC4/NLRP12/MEFV/LILRA2/ORM1/NLRP3/CCL3/LILRA5/NOD2/IL6/SAA1	11
BP	GO:0070098	chemokine-mediated signaling pathway	12/329	93/18888	0.129032258064516	7.40778507696833	8.24765334969198	7.5282415657548e-08	8.39163677032731e-06	6.16127138670985e-06	CXCR1/CXCR2/LYN/CCL20/CXCL5/CXCL2/CXCL3/CXCL1/CXCL6/CCL3/PPBP/CCL4	12
BP	GO:0002768	immune response-regulating cell surface receptor signaling pathway	23/329	360/18888	0.0638888888888889	3.66788247213779	6.80465053845005	9.49864885172758e-08	1.02671758951855e-05	7.53832164054169e-06	CLEC4D/LYN/CLEC4E/MNDA/TLR2/PIK3AP1/C5AR1/LILRB2/FPR2/FFAR2/FCN1/FGR/CR1/ITGAM/LILRA2/FPR1/FCER1G/NOD2/BTNL3/C3AR1/TNFAIP3/HHLA2/BTNL8	23
BP	GO:0032731	positive regulation of interleukin-1 beta production	10/329	62/18888	0.161290322580645	9.25973134621041	8.67331046894986	1.08094869883427e-07	1.1340423555123e-05	8.32631691238283e-06	NLRC4/NLRP12/MEFV/LILRA2/ORM1/NLRP3/CCL3/LILRA5/NOD2/IL6	10
BP	GO:0002430	complement receptor mediated signaling pathway	6/329	15/18888	0.4	22.9641337386018	11.3302995603547	1.17010180524183e-07	1.19250089694217e-05	8.75552869606516e-06	C5AR1/FPR2/CR1/ITGAM/FPR1/C3AR1	6
BP	GO:0036230	granulocyte activation	9/329	49/18888	0.183673469387755	10.5447552881335	8.90709467399762	1.47307282806701e-07	1.45956966047639e-05	1.07163894626629e-05	CXCR2/IL18RAP/ITGB2/ITGAM/LILRA2/CXCL6/FCER1G/CCL3/CD177	9
BP	GO:0050878	regulation of body fluid levels	23/329	370/18888	0.0621621621621622	3.56875051343136	6.64397365090427	1.55431332327177e-07	1.49835471299935e-05	1.10011554038994e-05	LYN/CYP4F2/SERPINB2/PLEK/FCER1G/NFE2/KNG1/HSD11B2/CYP4F12/ADM/PRLR/TPH1/PLAUR/SCNN1A/PDPN/SERPINE1/CFTR/MYO5B/XDH/TFPI2/IL6/HNF4A/SAA1	23
BP	GO:0042060	wound healing	25/329	430/18888	0.0581395348837209	3.33781013642468	6.52909965766698	1.59622873826676e-07	1.49835471299935e-05	1.10011554038994e-05	LYN/SLC11A1/CYP4F2/EPB41L4B/LRG1/SERPINB2/HMOX1/HBEGF/PLEK/FCER1G/KNG1/ERBB3/IL1A/PLAUR/PDPN/SERPINE1/ODAM/TNFAIP3/VIL1/TFPI2/IL6/TIMP1/OCLN/HNF4A/SAA1	25
BP	GO:0061844	antimicrobial humoral immune response mediated by antimicrobial peptide	11/329	82/18888	0.134146341463415	7.70139	8.09703	1.76382670546052e-07	1.61322304060966e-05	1.18445366887605e-05	S100A9/CXCL5/CXCL2/S100A12/CXCL3/CXCL1/CXCL6/PGLYRP1/PPBP/NOD2/LGALS4	11
BP	GO:1990868	response to chemokine	12/329	101/18888	0.118811881188119	6.82102982334708	7.80969272596407	1.90220312171936e-07	1.65491671589584e-05	1.21506581947054e-05	CXCR1/CXCR2/LYN/CCL20/CXCL5/CXCL2/CXCL3/CXCL1/CXCL6/CCL3/PPBP/CCL4	12
BP	GO:1990869	cellular response to chemokine	12/329	101/18888	0.118811881188119	6.82102982334708	7.80969272596407	1.90220312171936e-07	1.65491671589584e-05	1.21506581947054e-05	CXCR1/CXCR2/LYN/CCL20/CXCL5/CXCL2/CXCL3/CXCL1/CXCL6/CCL3/PPBP/CCL4	12
BP	GO:0006805	xenobiotic metabolic process	13/329	126/18888	0.103174603174603	5.9232884643219	7.3824946789076	3.13115355071679e-07	2.61071602931769e-05	1.9168286724632e-05	CYP4F2/S100A12/ACSL1/CYP2J2/CYP4F12/CYP3A5/ABCB1/SULT1A2/CYP2C18/NR1I2/NAT2/CYP2B6/HNF4A	13
BP	GO:0002697	regulation of immune effector process	23/329	385/18888	0.0597402597402597	3.42970828563534	6.4130640627292	3.14720463304347e-07	2.61071602931769e-05	1.9168286724632e-05	ARG1/LYN/NCF1/IRAK3/S100A9/IL18RAP/IL18R1/FFAR2/FCN1/ITGB2/FGR/CR1/ITGAM/NLRP3/CXCL6/PGLYRP1/NOD2/BCL6/CD177/IL1B/ICAM1/IL13RA2/IL6	23
BP	GO:0032612	interleukin-1 production	13/329	129/18888	0.10077519379845	5.78553756980279	7.26144240070303	4.12032787611884e-07	3.26604656313687e-05	2.39798263293185e-05	NLRC4/NLRP12/MEFV/LILRA2/ORM1/NLRP3/CCL3/LILRA5/NOD2/IL1R2/TNFAIP3/IL6/SAA1	13
BP	GO:0032652	regulation of interleukin-1 production	13/329	129/18888	0.10077519379845	5.78553756980279	7.26144240070303	4.12032787611884e-07	3.26604656313687e-05	2.39798263293185e-05	NLRC4/NLRP12/MEFV/LILRA2/ORM1/NLRP3/CCL3/LILRA5/NOD2/IL1R2/TNFAIP3/IL6/SAA1	13
BP	GO:0050728	negative regulation of inflammatory response	16/329	201/18888	0.0796019900497512	4.56997686340335	6.77478926470234	5.00706143899931e-07	3.88264959845881e-05	2.8507022563456e-05	LYN/CST7/NLRP12/MEFV/FPR2/SOCS3/CYP19A1/FGR/NLRP3/PGLYRP1/NOD2/MIR223/IL22RA1/TNFAIP3/TNFAIP6/SAA1	16
BP	GO:0042119	neutrophil activation	8/329	42/18888	0.19047619047619	10.9353017802866	8.58219282805296	5.48490412300483e-07	4.1626921290975e-05	3.05631387637985e-05	CXCR2/IL18RAP/ITGB2/ITGAM/LILRA2/CXCL6/FCER1G/CD177	8
BP	GO:0061900	glial cell activation	9/329	57/18888	0.157894736842105	9.06478963365861	8.11887645705022	5.70773349036364e-07	4.24155945002648e-05	3.11421950088262e-05	CST7/MMP8/TLR2/C5AR1/ITGB2/ITGAM/CCL3/IL1B/IL6	9
BP	GO:0002444	myeloid leukocyte mediated immunity	12/329	112/18888	0.107142857142857	6.1511072514112	7.27964529759663	5.94060661502078e-07	4.32451914199574e-05	3.17512980841497e-05	ARG1/LYN/TREM1/ITGB2/FGR/ITGAM/CXCL6/CCL3/CD177/IL13RA2/IL6/CHGA	12
BP	GO:0051047	positive regulation of secretion	20/329	312/18888	0.0641025641025641	3.68014963759645	6.35568538954293	6.3014230029272e-07	4.49543517028826e-05	3.30061903816481e-05	SMPD3/EDN3/TLR2/CYP4F2/CYP19A1/FFAR2/ITGB2/FGR/ITGAM/S100A8/HCAR2/RETN/INHBA/SPP1/IL1A/CD177/IL1B/PTGES/CFTR/SCIN	20
BP	GO:0045088	regulation of innate immune response	24/329	440/18888	0.0545454545454545	3.13147278253661	6.0232881204916	8.94791149248158e-07	6.25827456738859e-05	4.59492338354885e-05	ARG1/LYN/NLRC4/NCF1/CLEC4E/MNDA/IRAK3/S100A9/TLR2/PIK3AP1/IL18RAP/MEFV/FPR2/FFAR2/FCN1/FGR/CR1/LILRA2/S100A8/NLRP3/NOD2/LRRC19/TNFAIP3/TRIM31	24
BP	GO:0031348	negative regulation of defense response	19/329	291/18888	0.0652920962199313	3.7484410741704	6.29091232341267	9.15777128118995e-07	6.28187887692395e-05	4.61225403797583e-05	ARG1/LYN/CST7/NLRP12/IRAK3/MEFV/FPR2/SOCS3/CYP19A1/FGR/CR1/NLRP3/PGLYRP1/NOD2/MIR223/IL22RA1/TNFAIP3/TNFAIP6/SAA1	19
BP	GO:0002275	myeloid cell activation involved in immune response	11/329	97/18888	0.11340206185567	6.51045028671701	7.24436231649205	9.9339009398845e-07	6.68570276463547e-05	4.90874787257848e-05	LYN/DYSF/ITGB2/FGR/ITGAM/LILRA2/FCER1G/CCL3/CD177/IL13RA2/CHGA	11
BP	GO:0032536	regulation of cell projection size	5/329	12/18888	0.416666666666667	23.9209726443769	10.5747676742145	1.11432156253341e-06	7.36071298806792e-05	5.40435096994762e-05	CDHR5/CDHR2/USH1C/VIL1/PLS1	5
BP	GO:0050869	negative regulation of B cell activation	7/329	33/18888	0.212121212121212	12.1779497098646	8.55673350239111	1.3211134928262e-06	8.56802150711103e-05	6.29077582804133e-05	LYN/MNDA/SAMSN1/CR1/BCL6/INHBA/TNFAIP3	7
BP	GO:0140353	lipid export from cell	8/329	47/18888	0.170212765957447	9.77197180366035	8.01671297080488	1.35473421156204e-06	8.57354722486469e-05	6.29483289671797e-05	PTGS2/CYP19A1/RETN/INHBA/SPP1/IL1A/IL1B/PTGES	8
BP	GO:0032757	positive regulation of interleukin-8 production	9/329	63/18888	0.142857142857143	8.20147633521494	7.62300971824497	1.37003698294726e-06	8.57354722486469e-05	6.29483289671797e-05	TLR2/FFAR2/FCN1/LILRA2/NOD2/CHI3L1/IL1B/SERPINE1/IL6	9
BP	GO:0002695	negative regulation of leukocyte activation	15/329	192/18888	0.078125	4.48518237082067	6.46255015291637	1.44494593854826e-06	8.88641752207182e-05	6.52454717805459e-05	ARG1/LYN/CST7/MNDA/CEBPB/LILRB2/SAMSN1/FGR/CR1/BPI/PGLYRP1/BCL6/INHBA/IHH/TNFAIP3	15
BP	GO:0002703	regulation of leukocyte mediated immunity	17/329	246/18888	0.0691056910569106	3.96738082882349	6.23730155669386	1.59502083675273e-06	9.36343364875787e-05	6.87477990294353e-05	ARG1/LYN/IL18RAP/IL18R1/ITGB2/FGR/CR1/ITGAM/NLRP3/CXCL6/NOD2/BCL6/CD177/IL1B/ICAM1/IL13RA2/IL6	17
BP	GO:0001774	microglial cell activation	8/329	48/18888	0.166666666666667	9.56838905775076	7.91373495045783	1.6012600296446e-06	9.36343364875787e-05	6.87477990294353e-05	CST7/MMP8/TLR2/C5AR1/ITGB2/ITGAM/CCL3/IL6	8
BP	GO:0002673	regulation of acute inflammatory response	8/329	48/18888	0.166666666666667	9.56838905775076	7.91373495045783	1.6012600296446e-06	9.36343364875787e-05	6.87477990294353e-05	PTGS2/OSM/FFAR2/NLRP3/ALOX5AP/IL1B/PTGES/IL6	8
BP	GO:0002429	immune response-activating cell surface receptor signaling pathway	20/329	332/18888	0.0602409638554217	3.45845387629546	6.01715332417846	1.65569880787163e-06	9.52560910915825e-05	6.99385167060208e-05	LYN/MNDA/TLR2/PIK3AP1/C5AR1/FPR2/FFAR2/FCN1/FGR/CR1/ITGAM/LILRA2/FPR1/FCER1G/NOD2/BTNL3/C3AR1/TNFAIP3/HHLA2/BTNL8	20
BP	GO:0150076	neuroinflammatory response	10/329	83/18888	0.120481927710843	6.91690775259091	7.19282226562786	1.76995443264988e-06	9.94829996564791e-05	7.30419792971596e-05	CST7/MMP8/TLR2/C5AR1/PTGS2/ITGB2/ITGAM/CCL3/IL1B/IL6	10
BP	GO:0032530	regulation of microvillus organization	5/329	13/18888	0.384615384615385	22.0808978255787	10.1232381221757	1.78494869021998e-06	9.94829996564791e-05	7.30419792971596e-05	CDHR5/CDHR2/USH1C/VIL1/PLS1	5
BP	GO:0032637	interleukin-8 production	11/329	103/18888	0.106796116504854	6.13120075545194	6.95239073961059	1.81545937459382e-06	9.9626824448864e-05	7.3147577716428e-05	TLR2/FFAR2/FCN1/LILRA2/BPI/NOD2/CHI3L1/LRRC19/IL1B/SERPINE1/IL6	11
BP	GO:0006690	icosanoid metabolic process	12/329	125/18888	0.096	5.51139209726444	6.73777640834907	1.93614286965382e-06	0.000104639721455381	7.68281253540463e-05	HPGDS/NLRC4/TLR2/CYP4F2/PTGS2/ALOX5AP/CYP2J2/CYP4F12/IL1B/PTGES/CYP2C18/CYP2B6	12
BP	GO:0002446	neutrophil mediated immunity	7/329	35/18888	0.2	11.4820668693009	8.2640486954841	2.01825821407867e-06	0.000107449657456994	7.88912244560523e-05	ARG1/TREM1/ITGB2/ITGAM/CXCL6/CD177/IL6	7
BP	GO:0002687	positive regulation of leukocyte migration	13/329	149/18888	0.087248322147651	5.00895534566818	6.5411378348716	2.14222792381266e-06	0.000112372455944702	8.25056203474597e-05	CXCR2/EDN3/C5AR1/CCL20/FPR2/CCL3/C3AR1/SELE/IL1A/SERPINE1/ICAM1/CCL4/IL6	13
BP	GO:0002269	leukocyte activation involved in inflammatory response	8/329	51/18888	0.156862745098039	9.00554264258895	7.62205621678788	2.58215735509956e-06	0.000131757924809418	9.67387357578478e-05	CST7/MMP8/TLR2/C5AR1/ITGB2/ITGAM/CCL3/IL6	8
BP	GO:0032635	interleukin-6 production	14/329	176/18888	0.0795454545454545	4.56673114119923	6.32949055855703	2.62259956867638e-06	0.000131757924809418	9.67387357578478e-05	NLRP12/IRAK3/TLR2/CEBPB/LILRB2/LILRA2/ORM1/BPI/LILRA5/NOD2/IL1A/IL1B/TNFAIP3/IL6	14
BP	GO:0032675	regulation of interleukin-6 production	14/329	176/18888	0.0795454545454545	4.56673114119923	6.32949055855703	2.62259956867638e-06	0.000131757924809418	9.67387357578478e-05	NLRP12/IRAK3/TLR2/CEBPB/LILRB2/LILRA2/ORM1/BPI/LILRA5/NOD2/IL1A/IL1B/TNFAIP3/IL6	14
BP	GO:0032528	microvillus organization	6/329	24/18888	0.25	14.3525835866261	8.71477513381096	2.75626351329832e-06	0.000136549888221321	0.000100257070483717	CDHR5/CDHR2/USH1C/MYO1A/VIL1/PLS1	6
BP	GO:0050920	regulation of chemotaxis	16/329	229/18888	0.0698689956331878	4.01120239975578	6.10401595215181	2.80830009733389e-06	0.00013722200612589	0.000100750549995194	CXCR2/LYN/EDN3/C5AR1/FPR2/CYP19A1/ANGPT2/CCL3/NOD2/C3AR1/SEMA4G/SERPINE1/MIR223/CCL4/IL6/TNFAIP6	16
BP	GO:0006959	humoral immune response	17/329	258/18888	0.0658914728682171	3.78285148794798	5.99232843648288	3.04979470565962e-06	0.000147008347501187	0.000107935835386645	SLC11A1/S100A9/TREM1/CXCL5/CXCL2/S100A12/FCN1/CXCL3/CR1/CXCL1/CXCL6/PGLYRP1/PPBP/NOD2/IL1B/LGALS4/IL6	17
BP	GO:0002221	pattern recognition receptor signaling pathway	17/329	259/18888	0.0656370656370656	3.7682458837474	5.97257932770388	3.21320371744505e-06	0.000152819968801687	0.000112202818933379	LYN/NLRC4/CLEC4E/IRAK3/S100A9/TLR2/PIK3AP1/MEFV/FFAR2/FCN1/LILRA2/S100A8/NLRP3/NOD2/LRRC19/TNFAIP3/TRIM31	17
BP	GO:0043410	positive regulation of MAPK cascade	24/329	475/18888	0.0505263157894737	2.90073268277076	5.5860873676909	3.39456649761632e-06	0.00015337105926725	0.000112607438200144	NCF1/EDN3/C5AR1/CCL20/S100A12/OSM/FPR2/MST1R/PIK3R5/CCL3/LILRA5/NOD2/CHI3L1/INHBA/IL1A/SLC30A10/IL1B/MIR23A/SH3RF2/ICAM1/MARCO/CCL4/XDH/IL6	24
BP	GO:0019730	antimicrobial humoral response	12/329	132/18888	0.0909090909090909	5.21912130422769	6.47650967759183	3.44085227223449e-06	0.00015337105926725	0.000112607438200144	SLC11A1/S100A9/CXCL5/CXCL2/S100A12/CXCL3/CXCL1/CXCL6/PGLYRP1/PPBP/NOD2/LGALS4	12
BP	GO:0071674	mononuclear cell migration	15/329	206/18888	0.0728155339805825	4.18036415144451	6.11084022984636	3.46867491164854e-06	0.00015337105926725	0.000112607438200144	CXCR1/CXCR2/LYN/NLRP12/C5AR1/CCL20/S100A12/FPR2/CCL3/C3AR1/SERPINE1/ICAM1/CCL4/IL6/SAA1	15
BP	GO:0032611	interleukin-1 beta production	11/329	110/18888	0.1	5.74103343465046	6.6396753754877	3.48277426426893e-06	0.00015337105926725	0.000112607438200144	NLRC4/NLRP12/MEFV/LILRA2/ORM1/NLRP3/CCL3/LILRA5/NOD2/TNFAIP3/IL6	11
BP	GO:0032651	regulation of interleukin-1 beta production	11/329	110/18888	0.1	5.74103343465046	6.6396753754877	3.48277426426893e-06	0.00015337105926725	0.000112607438200144	NLRC4/NLRP12/MEFV/LILRA2/ORM1/NLRP3/CCL3/LILRA5/NOD2/TNFAIP3/IL6	11
BP	GO:0042116	macrophage activation	11/329	110/18888	0.1	5.74103343465046	6.6396753754877	3.48277426426893e-06	0.00015337105926725	0.000112607438200144	CST7/DYSF/SLC11A1/MMP8/TLR2/C5AR1/ITGB2/ITGAM/BPI/CCL3/IL6	11
BP	GO:0009914	hormone transport	19/329	322/18888	0.0590062111801242	3.38756631237139	5.75342370768404	4.08241887064415e-06	0.00017758522087302	0.00013038585558617	LYN/SMPD3/EDN3/OSM/CYP19A1/FFAR2/HCAR2/RETN/SLC17A4/ACVR1C/INHBA/SPP1/IL1B/CFTR/IL1RN/HNF1B/IL6/CHGA/HNF4A	19
BP	GO:0007565	female pregnancy	14/329	183/18888	0.0765027322404372	4.39204743634461	6.13918553952293	4.14436281052279e-06	0.000178107736688371	0.000130769494896395	PTGS2/ANGPT2/CLIC5/HSD11B2/ACVR1C/ADM/SPP1/PRLR/A1CF/IL1B/STC1/IHH/TIMP1/ACE2	14
BP	GO:0006909	phagocytosis	16/329	237/18888	0.0675105485232067	3.87580316263322	5.93177162486293	4.37156878669243e-06	0.000185635545977761	0.000136296530592616	LYN/DYSF/SIRPB1/NCF2/CEACAM4/SLC11A1/TLR2/FPR2/FCN1/ITGB2/FGR/MST1R/ITGAM/FCER1G/NOD2/MARCO	16
BP	GO:0007159	leukocyte cell-cell adhesion	22/329	419/18888	0.0525059665871122	3.01438509695251	5.55175092778975	4.75943303815184e-06	0.000199728207612796	0.000146643583887576	ARG1/LYN/SIRPB1/S100A9/OLR1/CEBPB/LILRB2/ITGB2/LRG1/CR1/S100A8/NLRP3/NOD2/BCL6/SELE/IL1A/CD177/IL1B/ICAM1/IHH/HHLA2/IL6	22
BP	GO:0006801	superoxide metabolic process	9/329	73/18888	0.123287671232877	7.07798642628138	6.92741487529814	4.82421797919211e-06	0.000200092855020677	0.000146911313735985	NCF1/NCF2/FPR2/ITGB2/ITGAM/SLC1A1/MPO/CD177/SOD2	9
BP	GO:0023061	signal release	24/329	487/18888	0.0492813141683778	2.8292567234417	5.44528457358021	5.18963161180721e-06	0.000211675619349947	0.000155415561047222	LYN/DYSF/SMPD3/MCTP1/EDN3/PTGS2/OSM/CYP19A1/FFAR2/HCAR2/RETN/ACVR1C/SLC44A4/INHBA/SPP1/IL1A/IL1B/PTGES/CFTR/IL1RN/HNF1B/IL6/CHGA/HNF4A	24
BP	GO:0002218	activation of innate immune response	18/329	298/18888	0.0604026845637584	3.46773831623182	5.71701977957266	5.30727252889033e-06	0.000211675619349947	0.000155415561047222	LYN/NLRC4/CLEC4E/MNDA/IRAK3/S100A9/TLR2/PIK3AP1/MEFV/FFAR2/FCN1/LILRA2/S100A8/NLRP3/NOD2/LRRC19/TNFAIP3/TRIM31	18
BP	GO:0002833	positive regulation of response to biotic stimulus	21/329	390/18888	0.0538461538461538	3.09132569558101	5.55640307214414	5.3311398667903e-06	0.000211675619349947	0.000155415561047222	ARG1/LYN/NLRC4/CLEC4E/MNDA/IRAK3/S100A9/TLR2/PIK3AP1/IL18RAP/MEFV/FPR2/FFAR2/FCN1/LILRA2/S100A8/NLRP3/NOD2/LRRC19/TNFAIP3/TRIM31	21
BP	GO:0050832	defense response to fungus	8/329	56/18888	0.142857142857143	8.20147633521494	7.18570662265055	5.3408482594604e-06	0.000211675619349947	0.000155415561047222	CLEC4D/ARG1/CLEC4E/S100A9/S100A12/S100A8/MPO/CHGA	8
BP	GO:0050866	negative regulation of cell activation	15/329	215/18888	0.0697674418604651	4.00537216370962	5.90082308651545	5.85205317812974e-06	0.000229387622927349	0.000168419991985966	ARG1/LYN/CST7/MNDA/CEBPB/LILRB2/SAMSN1/FGR/CR1/BPI/PGLYRP1/BCL6/INHBA/IHH/TNFAIP3	15
BP	GO:0002886	regulation of myeloid leukocyte mediated immunity	8/329	57/18888	0.140350877192982	8.05759078547432	7.10492279086118	6.11963599993777e-06	0.000237268930562805	0.000174206571714476	ARG1/LYN/ITGB2/FGR/ITGAM/CXCL6/CD177/IL13RA2	8
BP	GO:0051250	negative regulation of lymphocyte activation	13/329	165/18888	0.0787878787878788	4.52324	6.05199339366273	6.63536872615407e-06	0.000254498497270877	0.000186856789934027	ARG1/LYN/MNDA/CEBPB/LILRB2/SAMSN1/FGR/CR1/PGLYRP1/BCL6/INHBA/IHH/TNFAIP3	13
BP	GO:0045089	positive regulation of innate immune response	20/329	365/18888	0.0547945205479452	3.14577174501395	5.51158417396411	6.91623596178007e-06	0.000262377823763039	0.000192641915076046	LYN/NLRC4/CLEC4E/MNDA/IRAK3/S100A9/TLR2/PIK3AP1/IL18RAP/MEFV/FPR2/FFAR2/FCN1/LILRA2/S100A8/NLRP3/NOD2/LRRC19/TNFAIP3/TRIM31	20
BP	GO:0052547	regulation of peptidase activity	18/329	304/18888	0.0592105263157895	3.39929611262198	5.6150444297536	6.98791512685415e-06	0.000262377823763039	0.000192641915076046	LYN/CST7/NLRC4/NLRP12/CSTA/S100A9/MEFV/SERPINB2/CR1/S100A8/NLRP3/KNG1/ACVR1C/PLAUR/SERPINE1/FABP1/XDH/TIMP1	18
BP	GO:0002675	positive regulation of acute inflammatory response	6/329	28/18888	0.214285714285714	12.3022145028224	7.96845033517837	7.27457695742998e-06	0.000270296000074508	0.000198455564364976	PTGS2/OSM/FFAR2/ALOX5AP/IL1B/IL6	6
BP	GO:0007566	embryo implantation	8/329	59/18888	0.135593220338983	7.78445211478028	6.94911202476353	7.96786526991575e-06	0.000293003870286489	0.000215128038975045	PTGS2/ACVR1C/SPP1/PRLR/A1CF/IL1B/STC1/TIMP1	8
BP	GO:0034134	toll-like receptor 2 signaling pathway	5/329	17/18888	0.294117647058824	16.8853924548543	8.72422997626183	8.10342761792818e-06	0.000293329138590229	0.00021536685606731	LYN/TLR2/PIK3AP1/NOD2/TNFAIP3	5
BP	GO:0071466	cellular response to xenobiotic stimulus	14/329	194/18888	0.0721649484536082	4.14301381881992	5.85865857697153	8.14117878341257e-06	0.000293329138590229	0.00021536685606731	CYP4F2/S100A12/ACSL1/CYP2J2/CYP4F12/CYP3A5/ABCB1/SULT1A2/IL1B/CYP2C18/NR1I2/NAT2/CYP2B6/HNF4A	14
BP	GO:0002758	innate immune response-activating signaling pathway	17/329	278/18888	0.0611510791366906	3.51070389888697	5.61496251949562	8.24852918423935e-06	0.000294225036001817	0.000216024638004079	LYN/NLRC4/CLEC4E/IRAK3/S100A9/TLR2/PIK3AP1/MEFV/FFAR2/FCN1/LILRA2/S100A8/NLRP3/NOD2/LRRC19/TNFAIP3/TRIM31	17
BP	GO:0042554	superoxide anion generation	7/329	43/18888	0.162790697674419	9.34586838198912	7.29474040706337	8.58219701411282e-06	0.000301228263438638	0.000221166517473133	NCF1/NCF2/FPR2/ITGB2/ITGAM/CD177/SOD2	7
BP	GO:0015698	inorganic anion transport	13/329	169/18888	0.0769230769230769	4.41617956511574	5.93943144490507	8.61376026653802e-06	0.000301228263438638	0.000221166517473133	SLC11A1/SLC26A3/CEBPB/BEST2/SLC4A4/CLIC5/PRKG2/SLC1A1/SLC17A4/ANO9/ABCB1/CFTR/FXYD3	13
BP	GO:0052548	regulation of endopeptidase activity	17/329	280/18888	0.0607142857142857	3.48562744246635	5.57914123082241	9.06266323324956e-06	0.000313849706339817	0.00023043337888937	LYN/CST7/NLRC4/NLRP12/S100A9/MEFV/SERPINB2/CR1/S100A8/NLRP3/KNG1/ACVR1C/PLAUR/SERPINE1/FABP1/XDH/TIMP1	17
BP	GO:0046879	hormone secretion	18/329	311/18888	0.0578778135048231	3.32278462455653	5.49925046011173	9.54277189345055e-06	0.000327298724460944	0.000240307859017257	LYN/SMPD3/EDN3/OSM/CYP19A1/FFAR2/HCAR2/RETN/ACVR1C/INHBA/SPP1/IL1B/CFTR/IL1RN/HNF1B/IL6/CHGA/HNF4A	18
BP	GO:0019373	epoxygenase P450 pathway	5/329	18/18888	0.277777777777778	15.9473150962513	8.44726	1.10604232408745e-05	0.000371016693977663	0.000272406278198228	CYP4F2/CYP2J2/CYP4F12/CYP2C18/CYP2B6	5
BP	GO:0044070	regulation of monoatomic anion transport	5/329	18/18888	0.277777777777778	15.9473150962513	8.44726	1.10604232408745e-05	0.000371016693977663	0.000272406278198228	PRKG2/ANO9/ABCB1/CFTR/STC1	5
BP	GO:0002286	T cell activation involved in immune response	11/329	124/18888	0.0887096774193548	5.09285224041573	6.08802391529963	1.11294606828175e-05	0.000371016693977663	0.000272406278198228	CLEC4D/CLEC4E/SLC11A1/IL18R1/SOCS3/NLRP3/LCP1/FCER1G/BCL6/ICAM1/IL6	11
BP	GO:0032677	regulation of interleukin-8 production	10/329	102/18888	0.0980392156862745	5.62846415161809	6.24053731695874	1.15770547043017e-05	0.000382364390094853	0.000280737934739792	TLR2/FFAR2/FCN1/LILRA2/BPI/NOD2/CHI3L1/IL1B/SERPINE1/IL6	10
BP	GO:1903532	positive regulation of secretion by cell	17/329	288/18888	0.0590277777777778	3.38880445795339	5.4390434208442	1.30870874160537e-05	0.000428271934064803	0.000314443973840093	SMPD3/EDN3/TLR2/CYP19A1/FFAR2/ITGB2/FGR/ITGAM/HCAR2/RETN/INHBA/SPP1/IL1A/CD177/IL1B/PTGES/CFTR	17
BP	GO:0010575	positive regulation of vascular endothelial growth factor production	6/329	31/18888	0.193548387096774	11.1116776154525	7.50187657191393	1.36046353094652e-05	0.000438039783699772	0.000321615682305648	C5AR1/PTGS2/C3AR1/IL1A/IL1B/IL6	6
BP	GO:1902622	regulation of neutrophil migration	7/329	46/18888	0.152173913043478	8.73636	6.99445647818578	1.36311791395219e-05	0.000438039783699772	0.000321615682305648	CXCR2/C5AR1/NOD2/C3AR1/IL1A/MIR223/TNFAIP6	7
BP	GO:0044703	multi-organism reproductive process	14/329	204/18888	0.0686274509803922	3.93992490613267	5.62106419457698	1.44217729437716e-05	0.000459307715093154	0.000337230931241576	PTGS2/ANGPT2/CLIC5/HSD11B2/ACVR1C/ADM/SPP1/PRLR/A1CF/IL1B/STC1/IHH/TIMP1/ACE2	14
BP	GO:0002283	neutrophil activation involved in immune response	5/329	19/18888	0.263157894736842	15.1079827227644	8.19161307693999	1.47969965424753e-05	0.000462990233921134	0.000339934694346061	ITGB2/ITGAM/LILRA2/FCER1G/CD177	5
BP	GO:0035743	CD4-positive, alpha-beta T cell cytokine production	5/329	19/18888	0.263157894736842	15.1079827227644	8.19161307693999	1.47969965424753e-05	0.000462990233921134	0.000339934694346061	ARG1/IL18R1/NLRP3/IL1B/IL6	5
BP	GO:0007599	hemostasis	15/329	233/18888	0.0643776824034335	3.6959442712342	5.51306861367223	1.53458860362224e-05	0.000475989352097437	0.000349478850875252	LYN/CYP4F2/SERPINB2/PLEK/FCER1G/NFE2/KNG1/TPH1/PLAUR/PDPN/SERPINE1/TFPI2/IL6/HNF4A/SAA1	15
BP	GO:0046942	carboxylic acid transport	19/329	358/18888	0.053072625698324	3.04691718598767	5.20602475983134	1.83528465360168e-05	0.000564350030982518	0.000414354647746006	SLC16A6/AQP9/SLC11A1/SLC26A3/CYP4F2/PTGS2/SLC46A1/ACSL1/SLC1A1/IL1A/ABCB1/LLGL2/IL1B/PTGES/FABP1/SLC27A2/SLC51B/PLA2G12B/ACE2	19
BP	GO:1901224	positive regulation of non-canonical NF-kappaB signal transduction	8/329	66/18888	0.121212121212121	6.95882840563692	6.45657374629903	1.85682204525531e-05	0.000566092669694504	0.000415634120431419	NLRP12/TLR2/IL18R1/NLRP3/NR3C2/NOD2/LRRC19/IL1B	8
BP	GO:0015849	organic acid transport	19/329	359/18888	0.052924791086351	3.03842995148631	5.19181464141105	1.90762705213748e-05	0.00057665302499783	0.000423387698993582	SLC16A6/AQP9/SLC11A1/SLC26A3/CYP4F2/PTGS2/SLC46A1/ACSL1/SLC1A1/IL1A/ABCB1/LLGL2/IL1B/PTGES/FABP1/SLC27A2/SLC51B/PLA2G12B/ACE2	19
BP	GO:0001659	temperature homeostasis	13/329	183/18888	0.0710382513661202	4.07833	5.57139542337403	2.02349642752178e-05	0.00060536824565602	0.000444470864560276	PPARGC1A/ALPL/PTGS2/CEBPB/IL18R1/ACSL1/ACOT11/NOD2/PRLR/IL1A/G0S2/IL1B/PTGES	13
BP	GO:0008202	steroid metabolic process	18/329	329/18888	0.0547112462006079	3.14099093689083	5.21600075052807	2.03656264308165e-05	0.00060536824565602	0.000444470864560276	CYP19A1/HMGCS2/HSD11B2/ADM/SPP1/PRLR/IL1A/CYP3A5/SULT1A2/UGT2A3/DHRS11/EPHX2/CFTR/NR1I2/SLC27A2/AQP8/CYP2B6/HSD17B2	18
BP	GO:0009620	response to fungus	8/329	67/18888	0.119402985074627	6.85496529510502	6.39208486692537	2.07702248232423e-05	0.000612292495409136	0.000449554757374745	CLEC4D/ARG1/CLEC4E/S100A9/S100A12/S100A8/MPO/CHGA	8
BP	GO:0098754	detoxification	12/329	158/18888	0.0759493670886076	4.36027855796237	5.64725097090267	2.16976640128391e-05	0.000634389897818009	0.000465779016945157	SLC11A1/S100A9/PTGS2/HP/ALOX5AP/MPO/ABCB1/SLC30A10/PTGES/SOD2/FABP1/AQP8	12
BP	GO:0002285	lymphocyte activation involved in immune response	14/329	212/18888	0.0660377358490566	3.79124849458049	5.44160048048292	2.22016402610068e-05	0.000638655248475898	0.000468910704324151	CLEC4D/CLEC4E/SLC11A1/IL18R1/SOCS3/CR1/NLRP3/PGLYRP1/LCP1/FCER1G/BCL6/ICAM1/CDH17/IL6	14
BP	GO:0044706	multi-multicellular organism process	14/329	212/18888	0.0660377358490566	3.79124849458049	5.44160048048292	2.22016402610068e-05	0.000638655248475898	0.000468910704324151	PTGS2/ANGPT2/CLIC5/HSD11B2/ACVR1C/ADM/SPP1/PRLR/A1CF/IL1B/STC1/IHH/TIMP1/ACE2	14
BP	GO:0090022	regulation of neutrophil chemotaxis	6/329	34/18888	0.176470588235294	10.1312354729126	7.09527778004562	2.37809156623869e-05	0.000678612209341873	0.00049824773194121	CXCR2/C5AR1/NOD2/C3AR1/MIR223/TNFAIP6	6
BP	GO:0045766	positive regulation of angiogenesis	13/329	187/18888	0.0695187165775401	3.99109276205647	5.47293667735227	2.54292905311657e-05	0.000719891105751334	0.000528555345376276	CXCR2/C5AR1/ITGAX/LRG1/HMOX1/ANGPT2/CHI3L1/ADM/C3AR1/IL1A/IL1B/SERPINE1/ANGPTL4	13
BP	GO:0001660	fever generation	4/329	11/18888	0.363636363636364	20.8764852169108	8.77953668681802	2.70810039465574e-05	0.000760613709270633	0.000558454519842809	PTGS2/IL1A/IL1B/PTGES	4
BP	GO:0002443	leukocyte mediated immunity	22/329	469/18888	0.046908315565032	2.69302208021983	4.94331371603323	2.74810683967951e-05	0.000765820085713814	0.000562277123118637	ARG1/LYN/IL18RAP/TREM1/CSF2RB/IL18R1/ITGB2/FGR/CR1/ITGAM/NLRP3/CXCL6/FCER1G/CCL3/NOD2/BCL6/CD177/IL1B/ICAM1/IL13RA2/IL6/CHGA	22
BP	GO:0002548	monocyte chemotaxis	8/329	70/18888	0.114285714285714	6.56118106817195	6.20628159553181	2.8732665068773e-05	0.000794491599227236	0.00058332819821385	LYN/CCL20/S100A12/FPR2/CCL3/SERPINE1/CCL4/IL6	8
BP	GO:1904018	positive regulation of vasculature development	13/329	190/18888	0.068421052631579	3.92807550791873	5.40086905583023	3.0056892683324e-05	0.000824714893857052	0.000605518615353119	CXCR2/C5AR1/ITGAX/LRG1/HMOX1/ANGPT2/CHI3L1/ADM/C3AR1/IL1A/IL1B/SERPINE1/ANGPTL4	13
BP	GO:0070372	regulation of ERK1 and ERK2 cascade	17/329	308/18888	0.0551948051948052	3.16875222042395	5.10933752668269	3.09160250341114e-05	0.000841812681654011	0.000618072079428439	LYN/NLRP12/C5AR1/CCL20/FPR2/CCL3/NOD2/CHI3L1/INHBA/IL1A/SLC30A10/IL1B/MIR23A/ICAM1/MARCO/CCL4/ACE2	17
BP	GO:0006968	cellular defense response	7/329	52/18888	0.134615384615385	7.72831423895254	6.4686812395653	3.11564799956023e-05	0.000841933061699345	0.00061816046434656	CLEC5A/CXCR2/NCF1/MNDA/NCF2/C5AR1/LILRB2	7
BP	GO:0007584	response to nutrient	12/329	164/18888	0.0731707317073171	4.20075617169546	5.48122150059107	3.1426032198732e-05	0.000842832006412609	0.000618820483660033	KYNU/ALPL/PTGS2/HMGCS2/ACSL1/NOD2/SPP1/IL1A/SOD2/TMIGD1/FABP1/STC1	12
BP	GO:0044403	biological process involved in symbiotic interaction	17/329	311/18888	0.0546623794212219	3.13818547874784	5.06220738397267	3.49338997100658e-05	0.000924386739731237	0.000678699248506431	ARG1/CLEC5A/TREM1/FCN1/CR1/CXCL6/PGLYRP1/CXADR/CCL3/NOD2/LRRC19/ICAM1/CCL4/TMPRSS4/TMPRSS2/TRIM31/ACE2	17
BP	GO:0002690	positive regulation of leukocyte chemotaxis	9/329	93/18888	0.0967741935483871	5.55583880772625	5.86395747545542	3.52443500430189e-05	0.000924386739731237	0.000678699248506431	CXCR2/EDN3/C5AR1/FPR2/CCL3/C3AR1/SERPINE1/CCL4/IL6	9
BP	GO:0050886	endocrine process	9/329	93/18888	0.0967741935483871	5.55583880772625	5.86395747545542	3.52443500430189e-05	0.000924386739731237	0.000678699248506431	EDN3/CYP19A1/HCAR2/RETN/HSD11B2/INHBA/SPP1/IL1B/ACE2	9
BP	GO:0042886	amide transport	17/329	312/18888	0.0544871794871795	3.12812719195698	5.04662378222278	3.6372542563074e-05	0.000947013571696972	0.000695312223564566	SMPD3/EDN3/AQP9/FFAR2/SLC46A1/S100A8/ACVR1C/ABCB1/IL1B/CFTR/IL1RN/CDH17/HNF1B/AQP8/IL6/CHGA/HNF4A	17
BP	GO:0009410	response to xenobiotic stimulus	21/329	444/18888	0.0472972972972973	2.71535365152386	4.86989674277804	3.71329470697667e-05	0.000955559348732402	0.00070158666715247	LYN/CYP4F2/PTGS2/S100A12/HMGCS2/ACSL1/CYP2J2/HSD11B2/CYP4F12/SLC1A1/CYP3A5/ABCB1/SULT1A2/IL1B/SOD2/CYP2C18/CDH1/NR1I2/NAT2/CYP2B6/HNF4A	21
BP	GO:0051092	positive regulation of NF-kappaB transcription factor activity	11/329	141/18888	0.0780141843971631	4.47882041001099	5.5204925645536	3.72365431661912e-05	0.000955559348732402	0.00070158666715247	NLRC4/IRAK3/S100A9/TLR2/IL18RAP/S100A12/IL18R1/S100A8/NLRP3/NOD2/IL1B	11
BP	GO:0140962	multicellular organismal-level chemical homeostasis	8/329	73/18888	0.10958904109589	6.2915434900279	6.03106267687628	3.91037024089359e-05	0.000996306474947673	0.000731503846567161	SLC11A1/CYP4F2/HMOX1/CYP4F12/SCNN1A/SOD2/CFTR/MYO5B	8
BP	GO:2000193	positive regulation of fatty acid transport	5/329	23/18888	0.217391304347826	12.4805074666314	7.33497692366213	4.04361847354848e-05	0.00102294943937216	0.000751065529092095	CYP4F2/ACSL1/IL1A/IL1B/PTGES	5
BP	GO:0050867	positive regulation of cell activation	19/329	380/18888	0.05	2.87051671732523	4.90428612868076	4.15062996330888e-05	0.0010426265548678	0.000765512776035025	CLEC4D/LYN/SIRPB1/MMP8/LILRB2/CR1/LILRA2/NLRP3/PLEK/CCL3/LILRA5/NOD2/BCL6/PRLR/IL1A/IL1B/IHH/HHLA2/IL6	19
BP	GO:0001818	negative regulation of cytokine production	19/329	381/18888	0.0498687664041995	2.86298255271283	4.89108731944776	4.30039326894007e-05	0.00107269250281883	0.00078758766677386	ARG1/NLRP12/SLC11A1/IRAK3/MEFV/CR1/SRGN/ORM1/NLRP3/BPI/PGLYRP1/LILRA5/NOD2/BCL6/INHBA/IL1R2/TNFAIP3/RNF128/IL6	19
BP	GO:1990748	cellular detoxification	10/329	119/18888	0.0840336134453782	4.82439784424408	5.57209011554686	4.45618679631829e-05	0.00110383460433801	0.000810452686347946	SLC11A1/S100A9/PTGS2/HP/ALOX5AP/MPO/PTGES/SOD2/FABP1/AQP8	10
BP	GO:0006820	monoatomic anion transport	12/329	171/18888	0.0701754385964912	4.02879539273716	5.29726896232892	4.73787819388685e-05	0.00116551803569617	0.000855741629502032	SLC26A3/BEST2/SLC4A4/CLIC5/PRKG2/SLC1A1/SLC17A4/ANO9/ABCB1/CFTR/STC1/FXYD3	12
BP	GO:0010721	negative regulation of cell development	16/329	288/18888	0.0555555555555556	3.18946301925025	4.98516502277354	4.88354604684802e-05	0.00119312388692513	0.0008760102786271	LYN/LILRB3/CR1/PGLYRP1/CCL3/BCL6/INHBA/SPP1/IL1A/SEMA4G/IL1B/CDH1/IHH/ATOH1/IL6/TNFAIP6	16
BP	GO:0070664	negative regulation of leukocyte proliferation	9/329	98/18888	0.0918367346938776	5.27237764406675	5.64574729250744	5.34423942253746e-05	0.00129679605579531	0.0009521280116916	ARG1/LYN/MNDA/CEBPB/LILRB2/CR1/BCL6/IHH/TNFAIP3	9
BP	GO:0051091	positive regulation of DNA-binding transcription factor activity	14/329	230/18888	0.0608695652173913	3.4945420906568	5.0678571312648	5.43656751518582e-05	0.00131028623828837	0.00096203271534725	NLRC4/PPARGC1A/IRAK3/S100A9/TLR2/IL18RAP/S100A12/IL18R1/S100A8/NLRP3/NOD2/IL1B/IL6/TRIM31	14
BP	GO:0002367	cytokine production involved in immune response	10/329	122/18888	0.0819672131147541	4.70576511036923	5.46731505271896	5.51328557919725e-05	0.00131985836650984	0.000969060722080026	ARG1/IRAK3/TREM1/IL18R1/FFAR2/NLRP3/NOD2/BCL6/IL1B/IL6	10
BP	GO:0032494	response to peptidoglycan	4/329	13/18888	0.307692307692308	17.6647182604629	8.00254868580318	5.70774102267247e-05	0.00134831206807104	0.000989951876222315	IRAK3/C5AR1/NOD2/IL6	4
BP	GO:0060670	branching involved in labyrinthine layer morphogenesis	4/329	13/18888	0.307692307692308	17.6647182604629	8.00254868580318	5.70774102267247e-05	0.00134831206807104	0.000989951876222315	SOCS3/ADM/SPINT1/ST14	4
BP	GO:0009595	detection of biotic stimulus	6/329	40/18888	0.15	8.61155015197568	6.41612218219361	6.21618491986886e-05	0.00144922428818119	0.00106404321160191	NLRC4/TLR2/NLRP3/PGLYRP1/NOD2/CDHR2	6
BP	GO:0150077	regulation of neuroinflammatory response	6/329	40/18888	0.15	8.61155015197568	6.41612218219361	6.21618491986886e-05	0.00144922428818119	0.00106404321160191	CST7/MMP8/PTGS2/CCL3/IL1B/IL6	6
BP	GO:0050764	regulation of phagocytosis	9/329	100/18888	0.09	5.16693009118541	5.56260333494341	6.26669017017436e-05	0.00145151193746831	0.00106572283960313	DYSF/SIRPB1/SLC11A1/TLR2/FPR2/FCN1/FGR/FCER1G/NOD2	9
BP	GO:0022407	regulation of cell-cell adhesion	22/329	496/18888	0.0443548387096774	2.54642612020786	4.64683967767151	6.32713176814852e-05	0.00145605671077328	0.00106905968347392	ARG1/LYN/SIRPB1/CEBPB/LILRB2/ITGB2/CR1/NLRP3/NOD2/BCL6/SELE/IL1A/PLAUR/IL1B/PDPN/CDH1/IHH/IL1RN/HHLA2/EPCAM/B4GALNT2/IL6	22
BP	GO:0001890	placenta development	11/329	150/18888	0.0733333333333333	4.21009118541033	5.25537286763495	6.56250719544969e-05	0.00150054251065186	0.00110172185575431	PTGS2/CEBPB/SOCS3/ADM/SPP1/SPINT1/STC1/KRT8/ST14/HSD17B2/CDX2	11
BP	GO:0002752	cell surface pattern recognition receptor signaling pathway	8/329	79/18888	0.10126582278481	5.81370474394983	5.70837235591605	6.93362851848568e-05	0.00156533246363534	0.00114929165582894	LYN/TLR2/PIK3AP1/FFAR2/FCN1/LILRA2/NOD2/TNFAIP3	8
BP	GO:0043299	leukocyte degranulation	8/329	79/18888	0.10126582278481	5.81370474394983	5.70837235591605	6.93362851848568e-05	0.00156533246363534	0.00114929165582894	LYN/ITGB2/FGR/ITGAM/CCL3/CD177/IL13RA2/CHGA	8
BP	GO:0015718	monocarboxylic acid transport	12/329	179/18888	0.0670391061452514	3.84873749808969	5.09865719583235	7.37881385102515e-05	0.00164772100042067	0.00120978261226347	SLC16A6/AQP9/CYP4F2/PTGS2/ACSL1/IL1A/IL1B/PTGES/FABP1/SLC27A2/SLC51B/PLA2G12B	12
BP	GO:0070663	regulation of leukocyte proliferation	15/329	267/18888	0.0561797752808989	3.2252996823879	4.87578772671163	7.39095486591833e-05	0.00164772100042067	0.00120978261226347	ARG1/LYN/MNDA/CEBPB/CSF2RB/LILRB2/CR1/BCL6/PRLR/IL1A/IL1B/IHH/TNFAIP3/HHLA2/IL6	15
BP	GO:0070371	ERK1 and ERK2 cascade	17/329	332/18888	0.0512048192771084	2.93968579485114	4.74744998915229	7.85657432493271e-05	0.00174064600105807	0.0012780096057818	LYN/NLRP12/C5AR1/CCL20/FPR2/CCL3/NOD2/CHI3L1/INHBA/IL1A/SLC30A10/IL1B/MIR23A/ICAM1/MARCO/CCL4/ACE2	17
BP	GO:0097237	cellular response to toxic substance	10/329	129/18888	0.0775193798449612	4.45041351523291	5.23556207301985	8.83805020277687e-05	0.00194600772057439	0.0014287894025022	SLC11A1/S100A9/PTGS2/HP/ALOX5AP/MPO/PTGES/SOD2/FABP1/AQP8	10
BP	GO:0032602	chemokine production	9/329	105/18888	0.0857142857142857	4.92088580112896	5.36412039549917	9.17585025702889e-05	0.00199574743090378	0.00146530907827265	TLR2/TREM1/MEFV/FFAR2/HMOX1/CXCL6/NOD2/IL1B/IL6	9
BP	GO:1901222	regulation of non-canonical NF-kappaB signal transduction	9/329	105/18888	0.0857142857142857	4.92088580112896	5.36412039549917	9.17585025702889e-05	0.00199574743090378	0.00146530907827265	NLRP12/TLR2/IL18R1/NLRP3/NR3C2/NOD2/LRRC19/IL1B/MIR223	9
BP	GO:0050864	regulation of B cell activation	10/329	130/18888	0.0769230769230769	4.41617956511574	5.20380787670481	9.42925821101585e-05	0.00203843418416325	0.00149665036229713	LYN/MNDA/SAMSN1/CR1/NOD2/BCL6/INHBA/PRLR/TNFAIP3/IL6	10
BP	GO:0034113	heterotypic cell-cell adhesion	7/329	62/18888	0.112903225806452	6.48181194234729	5.75629580618129	9.8700281478443e-05	0.00210947392257018	0.00154880885289263	LILRB2/ITGAX/ITGB2/ITGAM/CXADR/IL1B/IL1RN	7
BP	GO:0002532	production of molecular mediator involved in inflammatory response	9/329	106/18888	0.0849056603773585	4.87446235017492	5.32593194619358	9.87614648357778e-05	0.00210947392257018	0.00154880885289263	LYN/NCF1/S100A9/MEFV/NOD2/ALOX5AP/IL1R2/SERPINE1/IL6	9
BP	GO:0070374	positive regulation of ERK1 and ERK2 cascade	13/329	215/18888	0.0604651162790698	3.47132254188167	4.85225666406698	0.00010690144537753	0.00226974675989076	0.00166648368483267	C5AR1/CCL20/FPR2/CCL3/NOD2/CHI3L1/INHBA/IL1A/SLC30A10/MIR23A/ICAM1/MARCO/CCL4	13
BP	GO:0002292	T cell differentiation involved in immune response	8/329	85/18888	0.0941176470588235	5.40332558555337	5.41724954565752	0.000116862193441923	0.00246655292312035	0.00181098185788542	CLEC4D/CLEC4E/IL18R1/SOCS3/NLRP3/FCER1G/BCL6/IL6	8
BP	GO:0051345	positive regulation of hydrolase activity	21/329	482/18888	0.0435684647302905	2.50128012712987	4.44536779914783	0.000119061114331004	0.0024981823224629	0.00183420465916742	LYN/NLRC4/NLRP12/S100A9/C5AR1/CCL20/MEFV/CR1/S100A8/NLRP3/PLEK/CCL3/ACVR1C/SELE/NGEF/GNA15/ODAM/CHP2/CCL4/XDH/PPP1R14D	21
BP	GO:0032760	positive regulation of tumor necrosis factor production	9/329	109/18888	0.0825688073394495	4.74030283594992	5.2141790193401	0.000122514546220009	0.00252526439509184	0.00185408874182595	MMP8/TLR2/LILRA2/ORM1/CCL3/LILRA5/NOD2/IL1A/IL6	9
BP	GO:0032309	icosanoid secretion	6/329	45/18888	0.133333333333333	7.65471124620061	5.95062526547308	0.000122608795731818	0.00252526439509184	0.00185408874182595	CYP4F2/PTGS2/IL1A/IL1B/PTGES/PLA2G12B	6
BP	GO:0043300	regulation of leukocyte degranulation	6/329	45/18888	0.133333333333333	7.65471124620061	5.95062526547308	0.000122608795731818	0.00252526439509184	0.00185408874182595	LYN/ITGB2/FGR/ITGAM/CD177/IL13RA2	6
BP	GO:0032640	tumor necrosis factor production	12/329	189/18888	0.0634920634920635	3.64510059342886	4.86593224629087	0.000123891580919841	0.00252526439509184	0.00185408874182595	IRAK3/MMP8/TLR2/LILRA2/ORM1/BPI/CCL3/LILRA5/NOD2/IL1A/TNFAIP3/IL6	12
BP	GO:0032680	regulation of tumor necrosis factor production	12/329	189/18888	0.0634920634920635	3.64510059342886	4.86593224629087	0.000123891580919841	0.00252526439509184	0.00185408874182595	IRAK3/MMP8/TLR2/LILRA2/ORM1/BPI/CCL3/LILRA5/NOD2/IL1A/TNFAIP3/IL6	12
BP	GO:0038061	non-canonical NF-kappaB signal transduction	10/329	135/18888	0.0740740740740741	4.25261735900034	5.04971230733528	0.000129133386466013	0.00261715221320606	0.00192155421966172	NLRP12/TLR2/IL18R1/NLRP3/NR3C2/NOD2/CHI3L1/LRRC19/IL1B/MIR223	10
BP	GO:0120254	olefinic compound metabolic process	11/329	162/18888	0.0679012345679012	3.89823257908364	4.9325373791403	0.000130900066606321	0.00263796913889688	0.00193683833313427	CYP4F2/PTGS2/CYP19A1/CYP2J2/HSD11B2/CYP4F12/ADM/CYP3A5/EPHX2/CYP2C18/CYP2B6	11
BP	GO:0007586	digestion	10/329	136/18888	0.0735294117647059	4.22134811371357	5.01978908015329	0.000137268535750116	0.00271717669174025	0.00199499376124703	PPARGC1A/SLC46A1/NOD2/MOGAT2/PBLD/FABP1/CAPN9/VIL1/MUC13/PLS1	10
BP	GO:0032370	positive regulation of lipid transport	8/329	87/18888	0.0919540229885057	5.27911120427628	5.32629084699186	0.000137693569912532	0.00271717669174025	0.00199499376124703	CYP4F2/CYP19A1/ACSL1/RETN/SPP1/IL1A/IL1B/PTGES	8
BP	GO:0002701	negative regulation of production of molecular mediator of immune response	6/329	46/18888	0.130434782608696	7.48830447997886	5.86609093984536	0.000138955438220662	0.00271717669174025	0.00199499376124703	ARG1/IRAK3/CR1/NOD2/BCL6/IL13RA2	6
BP	GO:0032892	positive regulation of organic acid transport	6/329	46/18888	0.130434782608696	7.48830447997886	5.86609093984536	0.000138955438220662	0.00271717669174025	0.00199499376124703	CYP4F2/ACSL1/IL1A/IL1B/PTGES/ACE2	6
BP	GO:0016045	detection of bacterium	4/329	16/18888	0.25	14.3525835866261	7.11407576238157	0.000139400990913503	0.00271717669174025	0.00199499376124703	NLRC4/TLR2/PGLYRP1/NOD2	4
BP	GO:0031649	heat generation	4/329	16/18888	0.25	14.3525835866261	7.11407576238157	0.000139400990913503	0.00271717669174025	0.00199499376124703	PTGS2/IL1A/IL1B/PTGES	4
BP	GO:0031100	animal organ regeneration	7/329	66/18888	0.106060606060606	6.0889748549323	5.51406068562899	0.000147282898294519	0.00285520705552472	0.00209633782011878	CEBPB/ANGPT2/LCP1/PTPN3/ADM/IHH/IL6	7
BP	GO:1902106	negative regulation of leukocyte differentiation	9/329	112/18888	0.0803571428571429	4.6133304385584	5.10642909415412	0.000150868732700447	0.00289327295452954	0.00212428640044546	LYN/LILRB3/CR1/PGLYRP1/CCL3/BCL6/INHBA/IHH/TNFAIP6	9
BP	GO:1905954	positive regulation of lipid localization	9/329	112/18888	0.0803571428571429	4.6133304385584	5.10642909415412	0.000150868732700447	0.00289327295452954	0.00212428640044546	CYP4F2/CYP19A1/ACSL1/RETN/SPP1/IL1A/IL1B/PTGES/HILPDA	9
BP	GO:0070555	response to interleukin-1	10/329	138/18888	0.072463768115942	4.16016915554381	4.9607962529542	0.000154841640030988	0.0029400064677825	0.00215859887915331	IRAK3/CCL20/CCL3/CHI3L1/SELE/IL1R2/IL1B/IL1RN/CCL4/IL6	10
BP	GO:0038094	Fc-gamma receptor signaling pathway	5/329	30/18888	0.166666666666667	9.56838905775076	6.25337024498353	0.000154954083527645	0.0029400064677825	0.00215859887915331	CLEC4D/LYN/CLEC4E/FGR/FCER1G	5
BP	GO:0046883	regulation of hormone secretion	14/329	254/18888	0.0551181102362205	3.16434913720891	4.62373872533535	0.000156148007782524	0.00294698382941938	0.0021637217675462	EDN3/OSM/CYP19A1/FFAR2/HCAR2/RETN/ACVR1C/INHBA/SPP1/IL1B/CFTR/IL6/CHGA/HNF4A	14
BP	GO:0071706	tumor necrosis factor superfamily cytokine production	12/329	194/18888	0.0618556701030928	3.55115470184564	4.75541796401042	0.000158368846777096	0.00295760040028221	0.0021715166204542	IRAK3/MMP8/TLR2/LILRA2/ORM1/BPI/CCL3/LILRA5/NOD2/IL1A/TNFAIP3/IL6	12
BP	GO:1903555	regulation of tumor necrosis factor superfamily cytokine production	12/329	194/18888	0.0618556701030928	3.55115470184564	4.75541796401042	0.000158368846777096	0.00295760040028221	0.0021715166204542	IRAK3/MMP8/TLR2/LILRA2/ORM1/BPI/CCL3/LILRA5/NOD2/IL1A/TNFAIP3/IL6	12
BP	GO:1903557	positive regulation of tumor necrosis factor superfamily cytokine production	9/329	113/18888	0.079646017699115	4.57250450547381	5.07135703958932	0.000161457659445228	0.00298473506532441	0.00219143931728775	MMP8/TLR2/LILRA2/ORM1/CCL3/LILRA5/NOD2/IL1A/IL6	9
BP	GO:0050829	defense response to Gram-negative bacterium	8/329	89/18888	0.0898876404494382	5.16047949182063	5.23809255812612	0.000161495337148195	0.00298473506532441	0.00219143931728775	SLC11A1/TREM1/BPI/CXCL6/SERPINE1/IL22RA1/IL6/CHGA	8
BP	GO:0007596	blood coagulation	13/329	226/18888	0.0575221238938053	3.30236436506442	4.63608441506984	0.000175641903498283	0.00322723123097246	0.00236948380702034	LYN/CYP4F2/SERPINB2/PLEK/FCER1G/KNG1/PLAUR/PDPN/SERPINE1/TFPI2/IL6/HNF4A/SAA1	13
BP	GO:0002699	positive regulation of immune effector process	14/329	257/18888	0.0544747081712062	3.12741120953721	4.57195634855007	0.00017642559294635	0.00322723123097246	0.00236948380702034	ARG1/IL18RAP/IL18R1/FFAR2/FCN1/ITGB2/FGR/CR1/ITGAM/NLRP3/NOD2/CD177/IL1B/IL6	14
BP	GO:0032310	prostaglandin secretion	4/329	17/18888	0.235294117647059	13.5083139638834	6.8695443279942	0.000179800241158295	0.00325557086401847	0.00239029121026897	PTGS2/IL1A/IL1B/PTGES	4
BP	GO:0036005	response to macrophage colony-stimulating factor	4/329	17/18888	0.235294117647059	13.5083139638834	6.8695443279942	0.000179800241158295	0.00325557086401847	0.00239029121026897	ALPL/TLR2/MST1R/SPP1	4
BP	GO:1902042	negative regulation of extrinsic apoptotic signaling pathway via death domain receptors	5/329	31/18888	0.161290322580645	9.25973134621041	6.12791343166909	0.000182136669723449	0.00326473116031932	0.00239701684354373	HMOX1/ITPRIP/SERPINE1/ICAM1/TNFAIP3	5
BP	GO:2000191	regulation of fatty acid transport	5/329	31/18888	0.161290322580645	9.25973134621041	6.12791343166909	0.000182136669723449	0.00326473116031932	0.00239701684354373	CYP4F2/ACSL1/IL1A/IL1B/PTGES	5
BP	GO:0015908	fatty acid transport	9/329	115/18888	0.0782608695652174	4.49298268798731	5.00242592650901	0.000184500665553928	0.00327419837826299	0.00240396782350444	CYP4F2/PTGS2/ACSL1/IL1A/IL1B/PTGES/FABP1/SLC27A2/PLA2G12B	9
BP	GO:0033559	unsaturated fatty acid metabolic process	9/329	115/18888	0.0782608695652174	4.49298268798731	5.00242592650901	0.000184500665553928	0.00327419837826299	0.00240396782350444	HPGDS/CYP4F2/PTGS2/CYP2J2/CYP4F12/IL1B/PTGES/CYP2C18/CYP2B6	9
BP	GO:0033273	response to vitamin	8/329	91/18888	0.0879120879120879	5.04706236013227	5.15250563097298	0.000188584359775586	0.00333010104613622	0.00244501243940416	KYNU/ALPL/PTGS2/SPP1/IL1A/SOD2/FABP1/STC1	8
BP	GO:0022409	positive regulation of cell-cell adhesion	16/329	325/18888	0.0492307692307692	2.82635492167407	4.42185941348501	0.000198975400946154	0.00349628204519671	0.00256702513639633	LYN/SIRPB1/LILRB2/ITGB2/CR1/NLRP3/NOD2/BCL6/SELE/IL1A/PLAUR/IL1B/PDPN/IHH/HHLA2/IL6	16
BP	GO:0070498	interleukin-1-mediated signaling pathway	5/329	32/18888	0.15625	8.97036474164134	6.00800871249457	0.000212810063372279	0.00371743145028328	0.0027293964995809	IRAK3/IL1R2/IL1B/IL1RN/IL6	5
BP	GO:2000379	positive regulation of reactive oxygen species metabolic process	7/329	70/18888	0.1	5.74103343465046	5.29099631689286	0.000213645485648465	0.00371743145028328	0.0027293964995809	FPR2/ITGB2/ITGAM/CD177/SOD2/XDH/ACE2	7
BP	GO:0050817	coagulation	13/329	231/18888	0.0562770562770563	3.23088461690285	4.54218005816318	0.000217725903330519	0.00377004027757262	0.00276802272604154	LYN/CYP4F2/SERPINB2/PLEK/FCER1G/KNG1/PLAUR/PDPN/SERPINE1/TFPI2/IL6/HNF4A/SAA1	13
BP	GO:0071320	cellular response to cAMP	6/329	50/18888	0.12	6.88924012158055	5.5517387511471	0.000222367003103955	0.00383180241580584	0.00281336945701826	AQP9/KCNE1/SLC26A3/CFTR/STC1/AQP8	6
BP	GO:0050830	defense response to Gram-positive bacterium	9/329	118/18888	0.076271186440678	4.37875431456391	4.90193596733853	0.000224153392853267	0.00384401515532502	0.00282233624199863	ZG16/TLR2/C5AR1/FGR/PGLYRP1/NOD2/IL1B/IL6/CHGA	9
BP	GO:0019722	calcium-mediated signaling	13/329	232/18888	0.0560344827586207	3.21695839010586	4.52370651205788	0.000227106328130473	0.00385458502539224	0.00283009680644974	CXCR1/CXCR2/MCTP1/CCL20/FPR2/PLEK/CCL3/C3AR1/SELE/ERBB3/GNA15/CHP2/CCL4	13
BP	GO:0032930	positive regulation of superoxide anion generation	4/329	18/18888	0.222222222222222	12.757852077001	6.64477757110647	0.000228011617706129	0.00385458502539224	0.00283009680644974	FPR2/ITGB2/ITGAM/CD177	4
BP	GO:0150078	positive regulation of neuroinflammatory response	4/329	18/18888	0.222222222222222	12.757852077001	6.64477757110647	0.000228011617706129	0.00385458502539224	0.00283009680644974	MMP8/CCL3/IL1B/IL6	4
BP	GO:0043269	regulation of monoatomic ion transport	20/329	470/18888	0.0425531914893617	2.44299295091509	4.21787842361898	0.000235079993624338	0.00395533177951893	0.00290406665410801	KCNJ15/LYN/EDN3/KCNE1/PTGS2/LILRB2/LILRA2/PTPN3/CCL3/LILRA5/KCNJ16/PRKG2/ANO9/ABCB1/CFTR/PRSS8/STC1/FXYD3/CHP2/CCL4	20
BP	GO:1903707	negative regulation of hemopoiesis	9/329	119/18888	0.0756302521008403	4.34195805981967	4.86918260863471	0.000238847244889729	0.00399985034047729	0.0029367528800872	LYN/LILRB3/CR1/PGLYRP1/CCL3/BCL6/INHBA/IHH/TNFAIP6	9
BP	GO:0050891	multicellular organismal-level water homeostasis	5/329	33/18888	0.151515151515152	8.69853550704615	5.89323788371984	0.000247263019981778	0.00412058193550492	0.00302539591150937	CYP4F2/CYP4F12/SCNN1A/CFTR/MYO5B	5
BP	GO:0071622	regulation of granulocyte chemotaxis	6/329	51/18888	0.117647058823529	6.75415698194171	5.47851781630116	0.000248367007606829	0.00412058193550492	0.00302539591150937	CXCR2/C5AR1/NOD2/C3AR1/MIR223/TNFAIP6	6
BP	GO:0002718	regulation of cytokine production involved in immune response	9/329	120/18888	0.075	4.30577507598784	4.83678830625564	0.000254331536492981	0.00420000273458547	0.00308370790835544	ARG1/IRAK3/IL18R1/FFAR2/NLRP3/NOD2/BCL6/IL1B/IL6	9
BP	GO:0050670	regulation of lymphocyte proliferation	13/329	237/18888	0.0548523206751055	3.14909006963949	4.43282	0.000279378507987362	0.00451074640013907	0.00331186078336388	ARG1/LYN/MNDA/CEBPB/LILRB2/CR1/BCL6/PRLR/IL1A/IL1B/IHH/HHLA2/IL6	13
BP	GO:0018108	peptidyl-tyrosine phosphorylation	14/329	269/18888	0.0520446096654275	2.98789844182552	4.37214252256574	0.000281953772211418	0.00451074640013907	0.00331186078336388	LYN/NCF1/OSM/SOCS3/SAMSN1/ITGB2/FGR/HBEGF/LILRA5/NOD2/PRLR/IL24/CBLC/IL6	14
BP	GO:0002523	leukocyte migration involved in inflammatory response	4/329	19/18888	0.210526315789474	12.0863861782115	6.43716311382393	0.000284868850016437	0.00451074640013907	0.00331186078336388	S100A9/FFAR2/S100A8/SELE	4
BP	GO:0002544	chronic inflammatory response	4/329	19/18888	0.210526315789474	12.0863861782115	6.43716311382393	0.000284868850016437	0.00451074640013907	0.00331186078336388	S100A9/CYP19A1/S100A8/TNFAIP3	4
BP	GO:0032305	positive regulation of icosanoid secretion	4/329	19/18888	0.210526315789474	12.0863861782115	6.43716311382393	0.000284868850016437	0.00451074640013907	0.00331186078336388	CYP4F2/IL1A/IL1B/PTGES	4
BP	GO:0032695	negative regulation of interleukin-12 production	4/329	19/18888	0.210526315789474	12.0863861782115	6.43716311382393	0.000284868850016437	0.00451074640013907	0.00331186078336388	IRAK3/MEFV/LILRA5/NOD2	4
BP	GO:0098543	detection of other organism	4/329	19/18888	0.210526315789474	12.0863861782115	6.43716311382393	0.000284868850016437	0.00451074640013907	0.00331186078336388	NLRC4/TLR2/PGLYRP1/NOD2	4
BP	GO:1903978	regulation of microglial cell activation	4/329	19/18888	0.210526315789474	12.0863861782115	6.43716311382393	0.000284868850016437	0.00451074640013907	0.00331186078336388	CST7/MMP8/CCL3/IL6	4
BP	GO:0002828	regulation of type 2 immune response	5/329	34/18888	0.147058823529412	8.44269622742714	5.78322586497149	0.000285794417278226	0.00451074640013907	0.00331186078336388	ARG1/NLRP3/NOD2/BCL6/IL6	5
BP	GO:0090313	regulation of protein targeting to membrane	5/329	34/18888	0.147058823529412	8.44269622742714	5.78322586497149	0.000285794417278226	0.00451074640013907	0.00331186078336388	KCNE1/ITGB2/ITGAM/SLC1A1/SLC51B	5
BP	GO:0009743	response to carbohydrate	13/329	239/18888	0.0543933054393305	3.12273785148351	4.3971339254926	0.000302994409926875	0.00475106210195899	0.00348830434234104	LYN/NCF1/PTGS2/HMGCS2/ANGPT2/ACVR1C/IL1A/IL1B/SOD2/CFTR/ICAM1/HNF1B/HNF4A	13
BP	GO:0018212	peptidyl-tyrosine modification	14/329	271/18888	0.0516605166051661	2.96584753081573	4.33992056617399	0.000303984758515184	0.00475106210195899	0.00348830434234104	LYN/NCF1/OSM/SOCS3/SAMSN1/ITGB2/FGR/HBEGF/LILRA5/NOD2/PRLR/IL24/CBLC/IL6	14
BP	GO:0002705	positive regulation of leukocyte mediated immunity	10/329	150/18888	0.0666666666666667	3.8273556231003	4.62878067025909	0.00030501632221716	0.00475106210195899	0.00348830434234104	ARG1/IL18RAP/IL18R1/ITGB2/ITGAM/NLRP3/NOD2/CD177/IL1B/IL6	10
BP	GO:0034109	homotypic cell-cell adhesion	8/329	98/18888	0.0816326530612245	4.68655790583711	4.87161389968798	0.000314372345485814	0.00487550502759955	0.00357967229093228	LYN/PLEK/CXADR/CDHR5/CDHR2/PLAUR/PDPN/IL6	8
BP	GO:0006821	chloride transport	9/329	124/18888	0.0725806451612903	4.16687910579469	4.71066009726811	0.000324840867047665	0.00501604923272303	0.00368286205155885	SLC26A3/BEST2/CLIC5/PRKG2/SLC1A1/ANO9/ABCB1/CFTR/FXYD3	9
BP	GO:0032944	regulation of mononuclear cell proliferation	13/329	241/18888	0.0539419087136929	3.09682301454174	4.36182225340006	0.000328293409961964	0.0050475111781652	0.00370596190555974	ARG1/LYN/MNDA/CEBPB/LILRB2/CR1/BCL6/PRLR/IL1A/IL1B/IHH/HHLA2/IL6	13
BP	GO:0098869	cellular oxidant detoxification	8/329	99/18888	0.0808080808080808	4.63921893709128	4.83366002480586	0.000336919364392663	0.00515790288750485	0.00378701323067064	S100A9/PTGS2/HP/ALOX5AP/MPO/PTGES/SOD2/FABP1	8
BP	GO:1903131	mononuclear cell differentiation	20/329	484/18888	0.0413223140495868	2.37232786555804	4.07217659724471	0.000343495928315568	0.00523611100983603	0.00384443486121967	CLEC4D/LYN/CLEC4E/CEBPB/LILRB2/IL18R1/SOCS3/CR1/NLRP3/PGLYRP1/FCER1G/BCL6/INHBA/IL1A/IL1B/MIR223/IHH/CDH17/AQP8/IL6	20
BP	GO:0032303	regulation of icosanoid secretion	4/329	20/18888	0.2	11.4820668693009	6.24454994056368	0.000351223882752952	0.00533113016927565	0.00391419941898922	CYP4F2/IL1A/IL1B/PTGES	4
BP	GO:0010950	positive regulation of endopeptidase activity	10/329	153/18888	0.065359477124183	3.75230943441206	4.55111991619492	0.000357376954216906	0.00540154065971061	0.00396589590585041	LYN/NLRC4/NLRP12/S100A9/MEFV/CR1/S100A8/NLRP3/ACVR1C/XDH	10
BP	GO:0002220	innate immune response activating cell surface receptor signaling pathway	8/329	100/18888	0.08	4.59282674772036	4.79620958628987	0.000360767404626655	0.00542977777343156	0.00398662803780199	LYN/TLR2/PIK3AP1/FFAR2/FCN1/LILRA2/NOD2/TNFAIP3	8
BP	GO:0045216	cell-cell junction organization	12/329	213/18888	0.0563380281690141	3.23438503360589	4.36636124303954	0.000374160461683928	0.00559330116497708	0.00410668947765717	CXADR/CD177/IL1B/MARVELD2/TMIGD1/CDH1/UGT8/CDH17/CLDN7/MARVELD3/OCLN/ACE2	12
BP	GO:0007162	negative regulation of cell adhesion	15/329	310/18888	0.0483870967741935	2.77791940386312	4.20238261030816	0.000375830702858888	0.00559330116497708	0.00410668947765717	ARG1/CEBPB/LILRB2/CR1/ANGPT2/KNG1/BCL6/ERBB3/SERPINE1/CDH1/IHH/IL1RN/EPCAM/CLDN7/B4GALNT2	15
BP	GO:0070633	transepithelial transport	5/329	36/18888	0.138888888888889	7.97365754812563	5.57616100460914	0.00037633649554093	0.00559330116497708	0.00410668947765717	CXADR/SLC1A1/ABCB1/CFTR/AQP8	5
BP	GO:1903039	positive regulation of leukocyte cell-cell adhesion	14/329	277/18888	0.0505415162454874	2.90160534603272	4.24499881052452	0.000379156528362036	0.00561183127247876	0.00412029457333368	LYN/SIRPB1/LILRB2/ITGB2/CR1/NLRP3/NOD2/BCL6/SELE/IL1A/IL1B/IHH/HHLA2/IL6	14
BP	GO:0032755	positive regulation of interleukin-6 production	8/329	101/18888	0.0792079207920792	4.54735321556472	4.75925041526268	0.000385972337482514	0.0056656927069964	0.00415984048367552	TLR2/LILRB2/LILRA2/LILRA5/NOD2/IL1A/IL1B/IL6	8
BP	GO:0042542	response to hydrogen peroxide	8/329	101/18888	0.0792079207920792	4.54735321556472	4.75925041526268	0.000385972337482514	0.0056656927069964	0.00415984048367552	SMPD3/IL18RAP/HP/HMOX1/SOD2/FABP1/TNFAIP3/IL6	8
BP	GO:0046683	response to organophosphorus	9/329	128/18888	0.0703125	4.0366641337386	4.58973362495676	0.000410777915590414	0.00600510174143856	0.00440903992229918	AQP9/KCNE1/SLC26A3/PTGS2/HMGCS2/IL1B/CFTR/STC1/AQP8	9
BP	GO:0007200	phospholipase C-activating G protein-coupled receptor signaling pathway	8/329	102/18888	0.0784313725490196	4.50277132129448	4.72277075661678	0.000412591504483316	0.00600699549588567	0.00441043034652843	CXCR2/C5AR1/FPR2/FFAR2/FPR1/C3AR1/GNA15/CHGA	8
BP	GO:0031960	response to corticosteroid	10/329	156/18888	0.0641025641025641	3.68014963759645	4.47539549146451	0.000417026323540274	0.00604688169133397	0.00443971541706548	ALPL/PTGS2/HMGCS2/HSD11B2/ADM/INHBA/SCNN1A/STC1/IL1RN/IL6	10
BP	GO:0002888	positive regulation of myeloid leukocyte mediated immunity	4/329	21/18888	0.19047619047619	10.9353017802866	6.0651485052415	0.00042794396730527	0.00615514569103991	0.00451920454437823	ARG1/ITGB2/ITGAM/CD177	4
BP	GO:0032928	regulation of superoxide anion generation	4/329	21/18888	0.19047619047619	10.9353017802866	6.0651485052415	0.00042794396730527	0.00615514569103991	0.00451920454437823	FPR2/ITGB2/ITGAM/CD177	4
BP	GO:0002700	regulation of production of molecular mediator of immune response	11/329	187/18888	0.0588235294117647	3.37707849097086	4.34944720645678	0.000453366507248176	0.006494611772507	0.0047684458678227	ARG1/IRAK3/IL18R1/FFAR2/CR1/NLRP3/NOD2/BCL6/IL1B/IL13RA2/IL6	11
BP	GO:0060986	endocrine hormone secretion	6/329	57/18888	0.105263157894737	6.04319308910574	5.07701545848309	0.000458560408449223	0.00654273990775351	0.0048037822998807	CYP19A1/HCAR2/RETN/INHBA/SPP1/IL1B	6
BP	GO:0022600	digestive system process	8/329	104/18888	0.0769230769230769	4.41617956511574	4.65120491781372	0.000470309284429659	0.00665711594270077	0.00488775897936922	SLC46A1/NOD2/MOGAT2/PBLD/FABP1/VIL1/MUC13/PLS1	8
BP	GO:0032642	regulation of chemokine production	8/329	104/18888	0.0769230769230769	4.41617956511574	4.65120491781372	0.000470309284429659	0.00665711594270077	0.00488775897936922	TLR2/MEFV/FFAR2/HMOX1/CXCL6/NOD2/IL1B/IL6	8
BP	GO:0070661	leukocyte proliferation	16/329	352/18888	0.0454545454545455	2.60956065211384	4.05856794730801	0.000482036068733912	0.00675947615320871	0.00496291345201873	ARG1/LYN/MNDA/SLC11A1/CEBPB/CSF2RB/LILRB2/CR1/BCL6/PRLR/IL1A/IL1B/IHH/TNFAIP3/HHLA2/IL6	16
BP	GO:0008643	carbohydrate transport	10/329	159/18888	0.0628930817610063	3.61071285198142	4.40151846070242	0.000484734158972493	0.00675947615320871	0.00496291345201873	SMPD3/AQP9/SLC2A3/SLC2A14/PPBP/IL1B/MIR223/VIL1/PLS1/OCLN	10
BP	GO:0002369	T cell cytokine production	5/329	38/18888	0.131578947368421	7.55399136138218	5.3844845965156	0.00048701580358134	0.00675947615320871	0.00496291345201873	ARG1/IL18R1/NLRP3/IL1B/IL6	5
BP	GO:0002724	regulation of T cell cytokine production	5/329	38/18888	0.131578947368421	7.55399136138218	5.3844845965156	0.00048701580358134	0.00675947615320871	0.00496291345201873	ARG1/IL18R1/NLRP3/IL1B/IL6	5
BP	GO:0045823	positive regulation of heart contraction	5/329	38/18888	0.131578947368421	7.55399136138218	5.3844845965156	0.00048701580358134	0.00675947615320871	0.00496291345201873	EDN3/SLC1A1/ADM/CHGA/ACE2	5
BP	GO:0019369	arachidonic acid metabolic process	6/329	58/18888	0.103448275862069	5.93900010481082	5.01568236352092	0.000504081934828782	0.00696922581990025	0.00511691494840477	CYP4F2/PTGS2/CYP2J2/CYP4F12/CYP2C18/CYP2B6	6
BP	GO:0010466	negative regulation of peptidase activity	9/329	132/18888	0.0681818181818182	3.91434097817077	4.47362286787354	0.000514619739426103	0.00707787329662658	0.00519668563056289	CST7/CSTA/SERPINB2/CR1/KNG1/PLAUR/SERPINE1/FABP1/TIMP1	9
BP	GO:0060713	labyrinthine layer morphogenesis	4/329	22/18888	0.181818181818182	10.4382426084554	5.89745607961835	0.000515908903034177	0.00707787329662658	0.00519668563056289	SOCS3/ADM/SPINT1/ST14	4
BP	GO:2000116	regulation of cysteine-type endopeptidase activity	11/329	190/18888	0.0578947368421053	3.32375619900816	4.28619511845771	0.000518338606564786	0.0070839609563854	0.00520115528587694	CST7/NLRC4/NLRP12/S100A9/MEFV/S100A8/NLRP3/ACVR1C/PLAUR/FABP1/XDH	11
BP	GO:0033028	myeloid cell apoptotic process	5/329	39/18888	0.128205128205128	7.36029927519289	5.29380391524115	0.000550750997587981	0.00744139700150124	0.00546359043859209	CLEC5A/CXCR2/HCAR2/NOD2/IL6	5
BP	GO:0050892	intestinal absorption	5/329	39/18888	0.128205128205128	7.36029927519289	5.29380391524115	0.000550750997587981	0.00744139700150124	0.00546359043859209	SLC46A1/MOGAT2/FABP1/VIL1/PLS1	5
BP	GO:1903524	positive regulation of blood circulation	5/329	39/18888	0.128205128205128	7.36029927519289	5.29380391524115	0.000550750997587981	0.00744139700150124	0.00546359043859209	EDN3/SLC1A1/ADM/CHGA/ACE2	5
BP	GO:0060135	maternal process involved in female pregnancy	6/329	59/18888	0.101694915254237	5.83833908608521	4.9557664722477	0.000553043426972969	0.00744417322268898	0.00546562878374874	PTGS2/ANGPT2/SPP1/STC1/IHH/ACE2	6
BP	GO:0009128	purine nucleoside monophosphate catabolic process	3/329	10/18888	0.3	17.2231003039514	6.83215980059143	0.000573844041719252	0.00763769289855437	0.0056077139662117	AMPD3/GDA/XDH	3
BP	GO:0009169	purine ribonucleoside monophosphate catabolic process	3/329	10/18888	0.3	17.2231003039514	6.83215980059143	0.000573844041719252	0.00763769289855437	0.0056077139662117	AMPD3/GDA/XDH	3
BP	GO:2000659	regulation of interleukin-1-mediated signaling pathway	3/329	10/18888	0.3	17.2231003039514	6.83215980059143	0.000573844041719252	0.00763769289855437	0.0056077139662117	IL1R2/IL1RN/IL6	3
BP	GO:0046456	icosanoid biosynthetic process	6/329	60/18888	0.1	5.74103343465046	4.89720970726587	0.000605620717169139	0.00803066579235062	0.005896240830823	HPGDS/NLRC4/PTGS2/ALOX5AP/IL1B/PTGES	6
BP	GO:0050730	regulation of peptidyl-tyrosine phosphorylation	12/329	225/18888	0.0533333333333333	3.06188449848024	4.14254293037227	0.000610786212078701	0.0080691645129064	0.00592450719552362	LYN/NCF1/OSM/SOCS3/SAMSN1/ITGB2/HBEGF/LILRA5/NOD2/IL24/CBLC/IL6	12
BP	GO:0006925	inflammatory cell apoptotic process	4/329	23/18888	0.173913043478261	9.98440597330514	5.74020013301221	0.000616008422676007	0.00810805816382989	0.00595306352429692	CXCR2/HCAR2/NOD2/IL6	4
BP	GO:0008210	estrogen metabolic process	5/329	40/18888	0.125	7.17629179331307	5.20627756338049	0.000620549447357881	0.00810805816382989	0.00595306352429692	CYP19A1/CYP3A5/UGT2A3/DHRS11/HSD17B2	5
BP	GO:0048246	macrophage chemotaxis	5/329	40/18888	0.125	7.17629179331307	5.20627756338049	0.000620549447357881	0.00810805816382989	0.00595306352429692	C5AR1/CYP19A1/CCL3/C3AR1/SAA1	5
BP	GO:0001676	long-chain fatty acid metabolic process	8/329	109/18888	0.073394495412844	4.21360252084437	4.47993105788976	0.000643651301610988	0.00834108475599085	0.00612415530459187	CYP4F2/PTGS2/ACSL1/CYP2J2/CYP4F12/CYP2C18/SLC27A2/CYP2B6	8
BP	GO:0001894	tissue homeostasis	13/329	259/18888	0.0501930501930502	2.8815997934539	4.05961193525975	0.000648916055120087	0.00834108475599085	0.00612415530459187	ALPL/PTGS2/CXADR/NOD2/SLC1A1/SPP1/PBLD/USH1C/IHH/TNFAIP3/MUC13/IL6/OCLN	13
BP	GO:0060249	anatomical structure homeostasis	13/329	259/18888	0.0501930501930502	2.8815997934539	4.05961193525975	0.000648916055120087	0.00834108475599085	0.00612415530459187	ALPL/PTGS2/CXADR/NOD2/SLC1A1/SPP1/PBLD/USH1C/IHH/TNFAIP3/MUC13/IL6/OCLN	13
BP	GO:0002696	positive regulation of leukocyte activation	16/329	362/18888	0.0441988950276243	2.53747334128197	3.93254048939233	0.000652007127280666	0.00834108475599085	0.00612415530459187	CLEC4D/LYN/SIRPB1/MMP8/LILRB2/CR1/NLRP3/CCL3/NOD2/BCL6/PRLR/IL1A/IL1B/IHH/HHLA2/IL6	16
BP	GO:1901342	regulation of vasculature development	16/329	362/18888	0.0441988950276243	2.53747334128197	3.93254048939233	0.000652007127280666	0.00834108475599085	0.00612415530459187	CXCR2/C5AR1/ITGAX/LRG1/HMOX1/ANGPT2/CHI3L1/ADM/C3AR1/IL1A/IL1B/SERPINE1/MIR223/TNFAIP3/IL6/ANGPTL4	16
BP	GO:0036293	response to decreased oxygen levels	15/329	327/18888	0.0458715596330275	2.63350157552773	3.9673	0.000654395144423318	0.00834108475599085	0.00612415530459187	TLR2/PTGS2/HMOX1/ANGPT2/HSD11B2/SLC1A1/ADM/INHBA/IL1A/SOD2/MIR223/FABP1/STC1/ANGPTL4/HILPDA	15
BP	GO:0006979	response to oxidative stress	17/329	398/18888	0.042713567839196	2.45220021078035	3.89853761772455	0.000654752938513439	0.00834108475599085	0.00612415530459187	SMPD3/NCF1/PPARGC1A/MCTP1/IL18RAP/PTGS2/HP/HMOX1/SLC1A1/MPO/IL1A/SOD2/TMIGD1/SGK2/FABP1/TNFAIP3/IL6	17
BP	GO:0010574	regulation of vascular endothelial growth factor production	6/329	61/18888	0.0983606557377049	5.64691813244307	4.83995730699675	0.000661993783689802	0.00840331610826165	0.00616984653987723	C5AR1/PTGS2/C3AR1/IL1A/IL1B/IL6	6
BP	GO:0071347	cellular response to interleukin-1	8/329	110/18888	0.0727272727272727	4.17529704338215	4.44690843872054	0.000683826099412899	0.00864967268299933	0.00635072540253562	IRAK3/CCL20/CCL3/IL1R2/IL1B/IL1RN/CCL4/IL6	8
BP	GO:0045730	respiratory burst	5/329	41/18888	0.121951219512195	7.00126028615909	5.12171525223207	0.00069677011819461	0.00878225799152005	0.00644807161639646	NCF1/NCF2/SLC11A1/S100A9/MPO	5
BP	GO:0051591	response to cAMP	7/329	85/18888	0.0823529411764706	4.7279098873592	4.58631044904005	0.000704506109058547	0.00884849750356281	0.00649670570547689	AQP9/KCNE1/SLC26A3/HMGCS2/CFTR/STC1/AQP8	7
BP	GO:0010952	positive regulation of peptidase activity	10/329	167/18888	0.0598802395209581	3.43774457164698	4.21292827382719	0.000711110353582633	0.00890010747799738	0.00653459855849896	LYN/NLRC4/NLRP12/S100A9/MEFV/CR1/S100A8/NLRP3/ACVR1C/XDH	10
BP	GO:0071715	icosanoid transport	6/329	62/18888	0.0967741935483871	5.55583880772625	4.78395758525843	0.000722346658926734	0.00900912773563517	0.00661464294225143	CYP4F2/PTGS2/IL1A/IL1B/PTGES/PLA2G12B	6
BP	GO:0007229	integrin-mediated signaling pathway	8/329	111/18888	0.0720720720720721	4.13768175470303	4.41427547323726	0.000725997782829501	0.00902311530088094	0.00662491283212836	ITGAX/ITGB2/FGR/ITGAM/PLEK/CD177/CDH17/TIMP1	8
BP	GO:0043302	positive regulation of leukocyte degranulation	4/329	24/18888	0.166666666666667	9.56838905775076	5.59229481042866	0.000729139716515575	0.00903069919726061	0.00663048104784631	ITGB2/FGR/ITGAM/CD177	4
BP	GO:0097191	extrinsic apoptotic signaling pathway	12/329	230/18888	0.0521739130434783	2.99532179199154	4.05365209534306	0.000741130087892374	0.00914744298793113	0.00671619617073839	BCL2A1/HMOX1/ITPRIP/INHBA/ERBB3/IL1A/G0S2/IL1B/SERPINE1/ICAM1/TNFAIP3/KRT8	12
BP	GO:0006703	estrogen biosynthetic process	3/329	11/18888	0.272727272727273	15.6573639126831	6.47422634329531	0.000778880180884014	0.00939686251941383	0.00689932390429864	CYP19A1/DHRS11/HSD17B2	3
BP	GO:0031650	regulation of heat generation	3/329	11/18888	0.272727272727273	15.6573639126831	6.47422634329531	0.000778880180884014	0.00939686251941383	0.00689932390429864	PTGS2/IL1B/PTGES	3
BP	GO:0060081	membrane hyperpolarization	3/329	11/18888	0.272727272727273	15.6573639126831	6.47422634329531	0.000778880180884014	0.00939686251941383	0.00689932390429864	SLC26A3/SOD2/CFTR	3
BP	GO:2000833	positive regulation of steroid hormone secretion	3/329	11/18888	0.272727272727273	15.6573639126831	6.47422634329531	0.000778880180884014	0.00939686251941383	0.00689932390429864	CYP19A1/RETN/SPP1	3
BP	GO:0007204	positive regulation of cytosolic calcium ion concentration	10/329	169/18888	0.0591715976331361	3.39706120393518	4.16757386976884	0.000779590347558514	0.00939686251941383	0.00689932390429864	CXCR1/CXCR2/PROK2/C5AR1/FPR2/FPR1/KNG1/ADM/C3AR1/SAA1	10
BP	GO:0030866	cortical actin cytoskeleton organization	5/329	42/18888	0.119047619047619	6.83456361267911	5.0399425300707	0.000779778891434397	0.00939686251941383	0.00689932390429864	PLEK/LCP1/LLGL2/VIL1/PLS1	5
BP	GO:0042092	type 2 immune response	5/329	42/18888	0.119047619047619	6.83456361267911	5.0399425300707	0.000779778891434397	0.00939686251941383	0.00689932390429864	ARG1/NLRP3/NOD2/BCL6/IL6	5
BP	GO:0051897	positive regulation of phosphatidylinositol 3-kinase/protein kinase B signal transduction	10/329	171/18888	0.0584795321637427	3.35732949394764	4.12289598439541	0.000853408925361312	0.0101802785213663	0.00747452022521041	NCF1/PIK3AP1/OSM/FGR/MST1R/PIK3R5/HBEGF/CCL3/CHI3L1/ERBB3	10
BP	GO:0022617	extracellular matrix disassembly	6/329	64/18888	0.09375	5.3822188449848	4.67552351200069	0.000855747650170458	0.0101802785213663	0.00747452022521041	MMP8/LCP1/MMP1/PDPN/ADAMTS4/IL6	6
BP	GO:0009164	nucleoside catabolic process	4/329	25/18888	0.16	9.18565349544073	5.45280707087797	0.000856205090106498	0.0101802785213663	0.00747452022521041	APOBEC3A/GDA/CDA/XDH	4
BP	GO:0042178	xenobiotic catabolic process	4/329	25/18888	0.16	9.18565349544073	5.45280707087797	0.000856205090106498	0.0101802785213663	0.00747452022521041	ACSL1/CYP3A5/NR1I2/CYP2B6	4
BP	GO:0001892	embryonic placenta development	7/329	88/18888	0.0795454545454545	4.56673114119923	4.46513854016532	0.00086684326011327	0.0102725246140333	0.00754224875384443	CEBPB/SOCS3/ADM/SPINT1/KRT8/ST14/CDX2	7
BP	GO:0050921	positive regulation of chemotaxis	9/329	142/18888	0.0633802816901408	3.63868316280663	4.20222464036116	0.000871023511248746	0.0102878836576963	0.0075535256046946	CXCR2/EDN3/C5AR1/FPR2/CCL3/C3AR1/SERPINE1/CCL4/IL6	9
BP	GO:0044282	small molecule catabolic process	16/329	373/18888	0.0428954423592493	2.46264168778572	3.79867954641145	0.000895792472021894	0.0104884728479126	0.00770080133551903	ARG1/APOBEC3A/KYNU/CYP4F2/GDA/CYP4F12/TKTL1/HK3/CDA/SULT1A2/FABP1/HGD/XDH/SLC27A2/FUT6/FUT2	16
BP	GO:0000302	response to reactive oxygen species	11/329	203/18888	0.0541871921182266	3.11090481680567	4.02598610825146	0.00089682764749463	0.0104884728479126	0.00770080133551903	SMPD3/NCF1/IL18RAP/HP/HMOX1/MPO/IL1A/SOD2/FABP1/TNFAIP3/IL6	11
BP	GO:0098739	import across plasma membrane	11/329	203/18888	0.0541871921182266	3.11090481680567	4.02598610825146	0.00089682764749463	0.0104884728479126	0.00770080133551903	KCNJ15/SLC2A3/SLC46A1/ACSL1/KCNJ16/SLC1A1/SLC9A3/SLC39A5/SCNN1A/AQP8/ACE2	11
BP	GO:0001889	liver development	9/329	143/18888	0.0629370629370629	3.61323782600378	4.17644133573492	0.000915605572347467	0.0106383227249623	0.0078108234664855	CEBPB/HMGCS2/PTPN3/COBL/SOD2/IHH/TNFAIP3/HNF1B/IL6	9
BP	GO:0014074	response to purine-containing compound	9/329	143/18888	0.0629370629370629	3.61323782600378	4.17644133573492	0.000915605572347467	0.0106383227249623	0.0078108234664855	AQP9/KCNE1/SLC26A3/PTGS2/HMGCS2/IL1B/CFTR/STC1/AQP8	9
BP	GO:0050672	negative regulation of lymphocyte proliferation	7/329	89/18888	0.0786516853932584	4.51541955534305	4.42595	0.000927055887683459	0.0106916016106254	0.00784994166031784	ARG1/LYN/MNDA/CEBPB/LILRB2/CR1/IHH	7
BP	GO:0010573	vascular endothelial growth factor production	6/329	65/18888	0.0923076923076923	5.29941547813888	4.62299928280648	0.000929183206978941	0.0106916016106254	0.00784994166031784	C5AR1/PTGS2/C3AR1/IL1A/IL1B/IL6	6
BP	GO:0043903	regulation of biological process involved in symbiotic interaction	6/329	65/18888	0.0923076923076923	5.29941547813888	4.62299928280648	0.000929183206978941	0.0106916016106254	0.00784994166031784	ARG1/FCN1/CXCL6/TMPRSS4/TMPRSS2/TRIM31	6
BP	GO:0051346	negative regulation of hydrolase activity	11/329	204/18888	0.053921568627451	3.09565528338995	4.00684141729835	0.000933554838771291	0.0107073636974186	0.00786151443175824	CST7/CSTA/SERPINB2/CR1/KNG1/PLAUR/SERPINE1/FABP1/PPP1R14D/TIMP1/ANGPTL4	11
BP	GO:0014002	astrocyte development	5/329	44/18888	0.113636363636364	6.52390163028461	4.88413747644528	0.000967656215258006	0.0110629157686709	0.00812256634130202	S100A9/C5AR1/S100A8/IL1B/IL6	5
BP	GO:0048660	regulation of smooth muscle cell proliferation	10/329	174/18888	0.0574712643678161	3.29944450267268	4.05710639660025	0.000974830640636278	0.0111093319333853	0.00815664581773352	SMPD3/PPARGC1A/PTGS2/HMOX1/HBEGF/SOD2/MIR223/TNFAIP3/IL6/ACE2	10
BP	GO:0015833	peptide transport	13/329	271/18888	0.0479704797047971	2.75400127861461	3.87223632699343	0.000984939697367131	0.0111887894920655	0.00821498480405438	SMPD3/EDN3/FFAR2/S100A8/ACVR1C/IL1B/CFTR/IL1RN/CDH17/HNF1B/IL6/CHGA/HNF4A	13
BP	GO:0032945	negative regulation of mononuclear cell proliferation	7/329	90/18888	0.0777777777777778	4.46524822695035	4.38734650235581	0.000990515323199242	0.0111957782389005	0.0082201160516384	ARG1/LYN/MNDA/CEBPB/LILRB2/CR1/IHH	7
BP	GO:0072593	reactive oxygen species metabolic process	12/329	238/18888	0.0504201680672269	2.89463870654645	3.91631502845393	0.000997710102673	0.0111957782389005	0.0082201160516384	NCF1/NCF2/FPR2/HP/ITGB2/ITGAM/SLC1A1/MPO/CD177/SOD2/XDH/ACE2	12
BP	GO:0002726	positive regulation of T cell cytokine production	4/329	26/18888	0.153846153846154	8.83235913023147	5.32093004889368	0.000998109750482299	0.0111957782389005	0.0082201160516384	IL18R1/NLRP3/IL1B/IL6	4
BP	GO:0098581	detection of external biotic stimulus	4/329	26/18888	0.153846153846154	8.83235913023147	5.32093004889368	0.000998109750482299	0.0111957782389005	0.0082201160516384	NLRC4/TLR2/PGLYRP1/NOD2	4
BP	GO:0002638	negative regulation of immunoglobulin production	3/329	12/18888	0.25	14.3525835866261	6.16031751661905	0.00102515212613249	0.0112789102291786	0.00828115286329255	CR1/BCL6/IL13RA2	3
BP	GO:0033083	regulation of immature T cell proliferation	3/329	12/18888	0.25	14.3525835866261	6.16031751661905	0.00102515212613249	0.0112789102291786	0.00828115286329255	IL1A/IL1B/IHH	3
BP	GO:0033084	regulation of immature T cell proliferation in thymus	3/329	12/18888	0.25	14.3525835866261	6.16031751661905	0.00102515212613249	0.0112789102291786	0.00828115286329255	IL1A/IL1B/IHH	3
BP	GO:0034135	regulation of toll-like receptor 2 signaling pathway	3/329	12/18888	0.25	14.3525835866261	6.16031751661905	0.00102515212613249	0.0112789102291786	0.00828115286329255	LYN/NOD2/TNFAIP3	3
BP	GO:0043312	neutrophil degranulation	3/329	12/18888	0.25	14.3525835866261	6.16031751661905	0.00102515212613249	0.0112789102291786	0.00828115286329255	ITGB2/ITGAM/CD177	3
BP	GO:0070943	neutrophil-mediated killing of symbiont cell	3/329	12/18888	0.25	14.3525835866261	6.16031751661905	0.00102515212613249	0.0112789102291786	0.00828115286329255	ARG1/TREM1/CXCL6	3
BP	GO:0031667	response to nutrient levels	19/329	490/18888	0.0387755102040816	2.22611500527263	3.66139086274792	0.00102765512320803	0.0112789102291786	0.00828115286329255	PPARGC1A/KYNU/ALPL/PTGS2/HMGCS2/ACSL1/NOD2/HSD11B2/ACVR1C/ADM/INHBA/SPP1/MPO/IL1A/SLC39A5/SOD2/TMIGD1/FABP1/STC1	19
BP	GO:0002819	regulation of adaptive immune response	11/329	207/18888	0.0531400966183575	3.05079071406546	3.9501047093736	0.0010512786948991	0.0115027947997088	0.00844553242786231	ARG1/SLC11A1/IL18R1/SAMSN1/CR1/NLRP3/NOD2/BCL6/IL1B/TNFAIP3/IL6	11
BP	GO:0061008	hepaticobiliary system development	9/329	146/18888	0.0616438356164384	3.53899321314069	4.10045598396906	0.00106058975657553	0.0115339136027589	0.00846838034133478	CEBPB/HMGCS2/PTPN3/COBL/SOD2/IHH/TNFAIP3/HNF1B/IL6	9
BP	GO:0098656	monoatomic anion transmembrane transport	9/329	146/18888	0.0616438356164384	3.53899321314069	4.10045598396906	0.00106058975657553	0.0115339136027589	0.00846838034133478	SLC26A3/BEST2/SLC4A4/CLIC5/SLC1A1/ANO9/ABCB1/CFTR/FXYD3	9
BP	GO:0046651	lymphocyte proliferation	14/329	308/18888	0.0454545454545455	2.60956065211384	3.79194477076294	0.00107139289803422	0.0116159831832464	0.00852863711505087	ARG1/LYN/MNDA/SLC11A1/CEBPB/LILRB2/CR1/BCL6/PRLR/IL1A/IL1B/IHH/HHLA2/IL6	14
BP	GO:0046888	negative regulation of hormone secretion	6/329	67/18888	0.0895522388059701	5.14122397132877	4.52112928829997	0.00109052050286193	0.0117875352536621	0.00865459333690744	OSM/FFAR2/ACVR1C/INHBA/IL1B/CHGA	6
BP	GO:0051090	regulation of DNA-binding transcription factor activity	16/329	381/18888	0.041994750656168	2.4109326759687	3.70427243667738	0.00111838469325442	0.0120522000025333	0.00884891434828115	NLRC4/NLRP12/PPARGC1A/IRAK3/S100A9/TLR2/IL18RAP/S100A12/IL18R1/S100A8/NLRP3/NOD2/IL1B/TNFAIP3/IL6/TRIM31	16
BP	GO:0003018	vascular process in circulatory system	13/329	275/18888	0.0472727272727273	2.7139430781984	3.81203347727773	0.00112514486031338	0.0120885292672827	0.00887558786448858	CXCR2/EDN3/SLC2A3/PTGS2/SLC4A4/KNG1/SLC1A1/ADM/ABCB1/SOD2/MIR23A/OCLN/ACE2	13
BP	GO:0006869	lipid transport	18/329	456/18888	0.0394736842105263	2.26619740841465	3.64417952767257	0.00113415039255069	0.0121486920427277	0.00891976031821121	AQP9/CYP4F2/PTGS2/CYP19A1/ACSL1/RETN/INHBA/SPP1/ANO9/IL1A/ABCB1/IL1B/PTGES/CFTR/FABP1/SLC27A2/SLC51B/PLA2G12B	18
BP	GO:1903037	regulation of leukocyte cell-cell adhesion	16/329	382/18888	0.0418848167539267	2.40462133388501	3.69263869337818	0.00114924856969529	0.0122612649205858	0.00900241309147226	ARG1/LYN/SIRPB1/CEBPB/LILRB2/ITGB2/CR1/NLRP3/NOD2/BCL6/SELE/IL1A/IL1B/IHH/HHLA2/IL6	16
BP	GO:0035929	steroid hormone secretion	4/329	27/18888	0.148148148148148	8.50523471800068	5.19596188534715	0.00115575971596165	0.0122612649205858	0.00900241309147226	CYP19A1/RETN/INHBA/SPP1	4
BP	GO:0060669	embryonic placenta morphogenesis	4/329	27/18888	0.148148148148148	8.50523471800068	5.19596188534715	0.00115575971596165	0.0122612649205858	0.00900241309147226	SOCS3/ADM/SPINT1/ST14	4
BP	GO:0048659	smooth muscle cell proliferation	10/329	178/18888	0.0561797752808989	3.2252996823879	3.97158412967016	0.00115840938554455	0.0122612649205858	0.00900241309147226	SMPD3/PPARGC1A/PTGS2/HMOX1/HBEGF/SOD2/MIR223/TNFAIP3/IL6/ACE2	10
BP	GO:1903034	regulation of response to wounding	10/329	179/18888	0.0558659217877095	3.20728124840808	3.95058176752631	0.0012084607720303	0.0127531940054204	0.00936359514422734	SERPINB2/PTPRF/HBEGF/KNG1/SPP1/PLAUR/SERPINE1/TNFAIP3/VIL1/OCLN	10
BP	GO:0006887	exocytosis	15/329	348/18888	0.0431034482758621	2.47458337700451	3.69663221648142	0.00122548655034758	0.0128732889640009	0.0094517707471808	LYN/SMPD3/ITGB2/FGR/ITGAM/PLEK/CCL3/TPH1/LLGL2/CD177/CFTR/SCIN/IL13RA2/RAB25/CHGA	15
BP	GO:0043270	positive regulation of monoatomic ion transport	11/329	211/18888	0.0521327014218009	2.99295581901209	3.87603323838076	0.00122705866211391	0.0128732889640009	0.0094517707471808	EDN3/KCNE1/LILRA2/CCL3/LILRA5/ABCB1/CFTR/PRSS8/STC1/CHP2/CCL4	11
BP	GO:0001666	response to hypoxia	14/329	313/18888	0.0447284345047923	2.56787437971586	3.72409862863607	0.00124841901562119	0.0130589754507941	0.0095881046793194	TLR2/PTGS2/HMOX1/ANGPT2/HSD11B2/ADM/INHBA/IL1A/SOD2/MIR223/FABP1/STC1/ANGPTL4/HILPDA	14
BP	GO:0031214	biomineral tissue development	10/329	180/18888	0.0555555555555556	3.18946301925025	3.92972662556625	0.00126026335038915	0.0131443256457254	0.00965077013163497	SMPD3/ALPL/PTGS2/CEBPB/FGR/SRGN/CCL3/SPP1/CFTR/ODAM	10
BP	GO:0016485	protein processing	12/329	245/18888	0.0489795918367347	2.81193474350226	3.80075476135395	0.001279179944752	0.0132153857003465	0.00970294353871369	CST7/NLRC4/SRGN/CTSE/MEP1A/IL1R2/PLAUR/SERPINE1/IHH/TMPRSS4/TMPRSS2/ACE2	12
BP	GO:0098742	cell-cell adhesion via plasma-membrane adhesion molecules	13/329	279/18888	0.046594982078853	2.67503350001634	3.75289344808335	0.00128164637710718	0.0132153857003465	0.00970294353871369	ITGB2/PTPRF/ITGAM/CXADR/CDHR5/CDHR2/SELE/CD177/CDH1/ICAM1/IL1RN/CDH17/CLDN7	13
BP	GO:0060711	labyrinthine layer development	5/329	47/18888	0.106382978723404	6.10748237728772	4.66773276734363	0.00130987870688798	0.0132153857003465	0.00970294353871369	SOCS3/ADM/SPINT1/ST14/CDX2	5
BP	GO:0051051	negative regulation of transport	18/329	462/18888	0.038961038961039	2.23676627324044	3.58339960178112	0.00131245983207837	0.0132153857003465	0.00970294353871369	DYSF/MCTP1/KCNE1/TLR2/CYP4F2/PTGS2/LILRB2/OSM/FFAR2/PRKG2/ACVR1C/INHBA/ANO9/ERBB3/IL1B/STC1/IL13RA2/CHGA	18
BP	GO:0042129	regulation of T cell proliferation	10/329	181/18888	0.0552486187845304	3.17184167660246	3.90901674070105	0.00131386257691992	0.0132153857003465	0.00970294353871369	ARG1/CEBPB/LILRB2/CR1/BCL6/IL1A/IL1B/IHH/HHLA2/IL6	10
BP	GO:0032306	regulation of prostaglandin secretion	3/329	13/18888	0.230769230769231	13.2485386953472	5.88185924943067	0.00131557454090422	0.0132153857003465	0.00970294353871369	IL1A/IL1B/PTGES	3
BP	GO:0032308	positive regulation of prostaglandin secretion	3/329	13/18888	0.230769230769231	13.2485386953472	5.88185924943067	0.00131557454090422	0.0132153857003465	0.00970294353871369	IL1A/IL1B/PTGES	3
BP	GO:0033079	immature T cell proliferation	3/329	13/18888	0.230769230769231	13.2485386953472	5.88185924943067	0.00131557454090422	0.0132153857003465	0.00970294353871369	IL1A/IL1B/IHH	3
BP	GO:0033080	immature T cell proliferation in thymus	3/329	13/18888	0.230769230769231	13.2485386953472	5.88185924943067	0.00131557454090422	0.0132153857003465	0.00970294353871369	IL1A/IL1B/IHH	3
BP	GO:0035745	T-helper 2 cell cytokine production	3/329	13/18888	0.230769230769231	13.2485386953472	5.88185924943067	0.00131557454090422	0.0132153857003465	0.00970294353871369	ARG1/NLRP3/IL6	3
BP	GO:0070486	leukocyte aggregation	3/329	13/18888	0.230769230769231	13.2485386953472	5.88185924943067	0.00131557454090422	0.0132153857003465	0.00970294353871369	S100A9/S100A8/IL1B	3
BP	GO:2000551	regulation of T-helper 2 cell cytokine production	3/329	13/18888	0.230769230769231	13.2485386953472	5.88185924943067	0.00131557454090422	0.0132153857003465	0.00970294353871369	ARG1/NLRP3/IL6	3
BP	GO:2001198	regulation of dendritic cell differentiation	3/329	13/18888	0.230769230769231	13.2485386953472	5.88185924943067	0.00131557454090422	0.0132153857003465	0.00970294353871369	CEBPB/LILRB2/MIR223	3
BP	GO:0042098	T cell proliferation	11/329	213/18888	0.0516431924882629	2.96485294747207	3.8396505656273	0.00132362146645734	0.0132153857003465	0.00970294353871369	ARG1/SLC11A1/CEBPB/LILRB2/CR1/BCL6/IL1A/IL1B/IHH/HHLA2/IL6	11
BP	GO:0032943	mononuclear cell proliferation	14/329	315/18888	0.0444444444444444	2.5515704154002	3.69732724353723	0.00132578360316402	0.0132153857003465	0.00970294353871369	ARG1/LYN/MNDA/SLC11A1/CEBPB/LILRB2/CR1/BCL6/PRLR/IL1A/IL1B/IHH/HHLA2/IL6	14
BP	GO:0015732	prostaglandin transport	4/329	28/18888	0.142857142857143	8.20147633521494	5.07728874750983	0.00133005984480639	0.0132153857003465	0.00970294353871369	PTGS2/IL1A/IL1B/PTGES	4
BP	GO:0090594	inflammatory response to wounding	4/329	28/18888	0.142857142857143	8.20147633521494	5.07728874750983	0.00133005984480639	0.0132153857003465	0.00970294353871369	HMOX1/IL1A/IL6/TIMP1	4
BP	GO:0002790	peptide secretion	12/329	247/18888	0.048582995951417	2.78916604112573	3.76848397823778	0.00137070746780609	0.013581426493512	0.0099716964324607	SMPD3/EDN3/FFAR2/S100A8/ACVR1C/IL1B/CFTR/IL1RN/HNF1B/IL6/CHGA/HNF4A	12
BP	GO:0045765	regulation of angiogenesis	15/329	353/18888	0.0424929178470255	2.43953262095628	3.63508626413154	0.00141074968340798	0.013939457398106	0.0102345683403384	CXCR2/C5AR1/ITGAX/LRG1/HMOX1/ANGPT2/CHI3L1/ADM/C3AR1/IL1A/IL1B/SERPINE1/TNFAIP3/IL6/ANGPTL4	15
BP	GO:0071675	regulation of mononuclear cell migration	8/329	123/18888	0.0650406504065041	3.73400548595152	4.05023112021062	0.00141551897301978	0.0139479452396728	0.0102408002467962	LYN/C5AR1/CCL20/FPR2/CCL3/C3AR1/SERPINE1/CCL4	8
BP	GO:0034284	response to monosaccharide	11/329	215/18888	0.0511627906976744	2.93727292005372	3.80369024161851	0.00142634220196347	0.0140158750259055	0.0102906753617083	NCF1/PTGS2/HMGCS2/ANGPT2/ACVR1C/IL1A/SOD2/CFTR/ICAM1/HNF1B/HNF4A	11
BP	GO:1902041	regulation of extrinsic apoptotic signaling pathway via death domain receptors	5/329	48/18888	0.104166666666667	5.98024316109422	4.59973562125759	0.00144163122806044	0.0141271939299219	0.0103724074476992	HMOX1/ITPRIP/SERPINE1/ICAM1/TNFAIP3	5
BP	GO:0003073	regulation of systemic arterial blood pressure	7/329	96/18888	0.0729166666666667	4.18617021276596	4.16696872616224	0.00144639942266224	0.0141350869606471	0.0103782026347041	EDN3/CYP4F2/HSD11B2/CYP4F12/ADM/SOD2/ACE2	7
BP	GO:0070482	response to oxygen levels	15/329	354/18888	0.0423728813559322	2.43264128586884	3.62290267536883	0.00145049131959404	0.0141363457294861	0.0103791268425366	TLR2/PTGS2/HMOX1/ANGPT2/HSD11B2/SLC1A1/ADM/INHBA/IL1A/SOD2/MIR223/FABP1/STC1/ANGPTL4/HILPDA	15
BP	GO:0048662	negative regulation of smooth muscle cell proliferation	6/329	71/18888	0.0845070422535211	4.85157755040884	4.32907172977191	0.00147685377848096	0.0143540529368981	0.0105389708901782	PPARGC1A/HMOX1/SOD2/MIR223/TNFAIP3/ACE2	6
BP	GO:0010951	negative regulation of endopeptidase activity	8/329	124/18888	0.0645161290322581	3.70389253848416	4.02197818825235	0.001490738152742	0.0144496276924747	0.0106091433753492	CST7/SERPINB2/CR1/KNG1/PLAUR/SERPINE1/FABP1/TIMP1	8
BP	GO:0034656	nucleobase-containing small molecule catabolic process	4/329	29/18888	0.137931034482759	7.91866680641442	4.96437109209165	0.00152191197814223	0.0147118157887082	0.0108016459894961	APOBEC3A/GDA/CDA/XDH	4
BP	GO:0006694	steroid biosynthetic process	10/329	185/18888	0.0540540540540541	3.10326131602727	3.82759179309198	0.00154715895306377	0.0149154486096715	0.0109511564017714	CYP19A1/HMGCS2/ADM/PRLR/IL1A/DHRS11/CFTR/SLC27A2/AQP8/HSD17B2	10
BP	GO:0032722	positive regulation of chemokine production	6/329	72/18888	0.0833333333333333	4.78419452887538	4.28329713529596	0.00158794353895913	0.0151855083202875	0.0111494384787084	TLR2/FFAR2/HMOX1/NOD2/IL1B/IL6	6
BP	GO:0050766	positive regulation of phagocytosis	6/329	72/18888	0.0833333333333333	4.78419452887538	4.28329713529596	0.00158794353895913	0.0151855083202875	0.0111494384787084	SIRPB1/SLC11A1/FPR2/FCN1/FCER1G/NOD2	6
BP	GO:0140895	cell surface toll-like receptor signaling pathway	6/329	72/18888	0.0833333333333333	4.78419452887538	4.28329713529596	0.00158794353895913	0.0151855083202875	0.0111494384787084	LYN/TLR2/PIK3AP1/LILRA2/NOD2/TNFAIP3	6
BP	GO:0030098	lymphocyte differentiation	17/329	432/18888	0.0393518518518519	2.25920297196893	3.5250962206112	0.00159560697545031	0.015217994870137	0.0111732906133419	CLEC4D/CLEC4E/LILRB2/IL18R1/SOCS3/CR1/NLRP3/PGLYRP1/FCER1G/BCL6/INHBA/IL1A/IL1B/IHH/CDH17/AQP8/IL6	17
BP	GO:1905952	regulation of lipid localization	10/329	186/18888	0.0537634408602151	3.08657711540347	3.80758001772005	0.00161044709242084	0.015318572743107	0.011247136465805	CYP4F2/CYP19A1/ACSL1/RETN/SPP1/IL1A/IL1B/PTGES/IL6/HILPDA	10
BP	GO:0001977	renal system process involved in regulation of blood volume	3/329	14/18888	0.214285714285714	12.3022145028224	5.63245513648955	0.00165287298680819	0.0155152577472232	0.0113915456819356	CYP4F2/HSD11B2/CYP4F12	3
BP	GO:0009158	ribonucleoside monophosphate catabolic process	3/329	14/18888	0.214285714285714	12.3022145028224	5.63245513648955	0.00165287298680819	0.0155152577472232	0.0113915456819356	AMPD3/GDA/XDH	3
BP	GO:0032621	interleukin-18 production	3/329	14/18888	0.214285714285714	12.3022145028224	5.63245513648955	0.00165287298680819	0.0155152577472232	0.0113915456819356	NLRP12/TLR2/NOD2	3
BP	GO:0032661	regulation of interleukin-18 production	3/329	14/18888	0.214285714285714	12.3022145028224	5.63245513648955	0.00165287298680819	0.0155152577472232	0.0113915456819356	NLRP12/TLR2/NOD2	3
BP	GO:0070942	neutrophil mediated cytotoxicity	3/329	14/18888	0.214285714285714	12.3022145028224	5.63245513648955	0.00165287298680819	0.0155152577472232	0.0113915456819356	ARG1/TREM1/CXCL6	3
BP	GO:0008217	regulation of blood pressure	10/329	187/18888	0.053475935828877	3.07007135542805	3.78770247100903	0.00167581887689386	0.0156376583928999	0.0114814141565328	EDN3/CYP4F2/PTGS2/HSD11B2/CYP4F12/ADM/SCNN1A/SOD2/CHGA/ACE2	10
BP	GO:0050870	positive regulation of T cell activation	12/329	253/18888	0.0474308300395257	2.7230198109014	3.67356717850191	0.00167833861025753	0.0156376583928999	0.0114814141565328	LYN/SIRPB1/LILRB2/CR1/NLRP3/NOD2/BCL6/IL1A/IL1B/IHH/HHLA2/IL6	12
BP	GO:0007043	cell-cell junction assembly	9/329	156/18888	0.0576923076923077	3.3121346738368	3.86087289671923	0.00168344850655272	0.0156376583928999	0.0114814141565328	IL1B/MARVELD2/CDH1/UGT8/CDH17/CLDN7/MARVELD3/OCLN/ACE2	9
BP	GO:0046718	symbiont entry into host cell	9/329	156/18888	0.0576923076923077	3.3121346738368	3.86087289671923	0.00168344850655272	0.0156376583928999	0.0114814141565328	CLEC5A/FCN1/CR1/CXADR/ICAM1/TMPRSS4/TMPRSS2/TRIM31/ACE2	9
BP	GO:0002507	tolerance induction	4/329	30/18888	0.133333333333333	7.65471124620061	4.85673246341502	0.00173221319269832	0.0159557307191648	0.0117149478492267	LYN/IRAK3/LILRB2/TNFAIP3	4
BP	GO:0008209	androgen metabolic process	4/329	30/18888	0.133333333333333	7.65471124620061	4.85673246341502	0.00173221319269832	0.0159557307191648	0.0117149478492267	CYP19A1/ADM/SPP1/HSD17B2	4
BP	GO:0097421	liver regeneration	4/329	30/18888	0.133333333333333	7.65471124620061	4.85673246341502	0.00173221319269832	0.0159557307191648	0.0117149478492267	CEBPB/PTPN3/IHH/IL6	4
BP	GO:2001056	positive regulation of cysteine-type endopeptidase activity	8/329	127/18888	0.062992125984252	3.61639901395304	3.93894574416772	0.00173558270788785	0.0159557307191648	0.0117149478492267	NLRC4/NLRP12/S100A9/MEFV/S100A8/NLRP3/ACVR1C/XDH	8
BP	GO:2001236	regulation of extrinsic apoptotic signaling pathway	9/329	157/18888	0.0573248407643312	3.29103827464039	3.83799002979204	0.00175914506249062	0.0161307723339435	0.0118434661493077	HMOX1/ITPRIP/INHBA/IL1A/G0S2/IL1B/SERPINE1/ICAM1/TNFAIP3	9
BP	GO:0014015	positive regulation of gliogenesis	6/329	74/18888	0.0810810810810811	4.65489197404091	4.19422754911318	0.00182906992756875	0.016664991637061	0.0122356983438855	LYN/OLIG2/TLR2/IL1B/SPINT1/IL6	6
BP	GO:0000041	transition metal ion transport	7/329	100/18888	0.07	4.01872340425532	4.02981583763633	0.00183142044343367	0.016664991637061	0.0122356983438855	SLC11A1/STEAP4/SLC46A1/TCN1/SLC1A1/SLC39A5/SLC30A10	7
BP	GO:2001237	negative regulation of extrinsic apoptotic signaling pathway	7/329	100/18888	0.07	4.01872340425532	4.02981583763633	0.00183142044343367	0.016664991637061	0.0122356983438855	HMOX1/ITPRIP/IL1A/IL1B/SERPINE1/ICAM1/TNFAIP3	7
BP	GO:0030100	regulation of endocytosis	13/329	291/18888	0.0446735395189003	2.56472284022185	3.58149726795512	0.00186367729220196	0.0169153610719704	0.0124195235114463	DYSF/SIRPB1/MCTP1/SLC11A1/TLR2/FPR2/FCN1/FGR/FCER1G/NOD2/SELE/CD177/SERPINE1	13
BP	GO:0006631	fatty acid metabolic process	16/329	401/18888	0.0399002493765586	2.29068665721714	3.47825917511832	0.00188799865468787	0.0170312735148245	0.0125046282457272	HPGDS/PPARGC1A/CYP4F2/PTGS2/OLAH/ACSL1/ACOT11/ALOX5AP/CYP2J2/CYP4F12/IL1B/PTGES/CYP2C18/FABP1/SLC27A2/CYP2B6	16
BP	GO:0030865	cortical cytoskeleton organization	5/329	51/18888	0.0980392156862745	5.62846415161809	4.4067486160578	0.00189554684199196	0.0170312735148245	0.0125046282457272	PLEK/LCP1/LLGL2/VIL1/PLS1	5
BP	GO:0032692	negative regulation of interleukin-1 production	5/329	51/18888	0.0980392156862745	5.62846415161809	4.4067486160578	0.00189554684199196	0.0170312735148245	0.0125046282457272	NLRP12/MEFV/NLRP3/IL1R2/TNFAIP3	5
BP	GO:0051180	vitamin transport	5/329	51/18888	0.0980392156862745	5.62846415161809	4.4067486160578	0.00189554684199196	0.0170312735148245	0.0125046282457272	SLC2A3/SLC2A14/SLC46A1/TCN1/SLC44A4	5
BP	GO:0002456	T cell mediated immunity	8/329	129/18888	0.062015503875969	3.56033081218633	3.88497518789773	0.00191573412197049	0.0171694060629868	0.0126060473299724	ARG1/IL18R1/CR1/NLRP3/NOD2/IL1B/ICAM1/IL6	8
BP	GO:0051223	regulation of protein transport	17/329	440/18888	0.0386363636363636	2.21812655429677	3.4422805038211	0.0019355680666229	0.0173036874527415	0.0127046388332879	TLR2/PTGS2/FFAR2/LCP1/HCAR2/ACVR1C/IL1A/LLGL2/IL1B/CFTR/CDH1/CHP2/SLC51B/IL6/CHGA/HNF4A/SAA1	17
BP	GO:0001516	prostaglandin biosynthetic process	4/329	31/18888	0.129032258064516	7.40778507696833	4.75395029142425	0.00196185415906497	0.0173216182806553	0.0127178039284879	HPGDS/PTGS2/IL1B/PTGES	4
BP	GO:0002313	mature B cell differentiation involved in immune response	4/329	31/18888	0.129032258064516	7.40778507696833	4.75395029142425	0.00196185415906497	0.0173216182806553	0.0127178039284879	CR1/BCL6/CDH17/IL6	4
BP	GO:0046457	prostanoid biosynthetic process	4/329	31/18888	0.129032258064516	7.40778507696833	4.75395029142425	0.00196185415906497	0.0173216182806553	0.0127178039284879	HPGDS/PTGS2/IL1B/PTGES	4
BP	GO:0090322	regulation of superoxide metabolic process	4/329	31/18888	0.129032258064516	7.40778507696833	4.75395029142425	0.00196185415906497	0.0173216182806553	0.0127178039284879	FPR2/ITGB2/ITGAM/CD177	4
BP	GO:1900027	regulation of ruffle assembly	4/329	31/18888	0.129032258064516	7.40778507696833	4.75395029142425	0.00196185415906497	0.0173216182806553	0.0127178039284879	COBL/EPS8L2/ICAM1/EPS8L3	4
BP	GO:0043281	regulation of cysteine-type endopeptidase activity involved in apoptotic process	9/329	160/18888	0.05625	3.22933130699088	3.77043153581032	0.00200272033598633	0.0176387739221314	0.0129506645768265	NLRC4/NLRP12/S100A9/S100A8/NLRP3/ACVR1C/PLAUR/FABP1/XDH	9
BP	GO:0002822	regulation of adaptive immune response based on somatic recombination of immune receptors built from immunoglobulin superfamily domains	10/329	192/18888	0.0520833333333333	2.99012158054711	3.69026901787593	0.0020357119075194	0.0178160408690781	0.013080816750702	ARG1/SLC11A1/IL18R1/CR1/NLRP3/NOD2/BCL6/IL1B/TNFAIP3/IL6	10
BP	GO:0042182	ketone catabolic process	3/329	15/18888	0.2	11.4820668693009	5.40722247707496	0.00203959087934454	0.0178160408690781	0.013080816750702	KYNU/CYP4F2/CYP4F12	3
BP	GO:1900029	positive regulation of ruffle assembly	3/329	15/18888	0.2	11.4820668693009	5.40722247707496	0.00203959087934454	0.0178160408690781	0.013080816750702	COBL/EPS8L2/EPS8L3	3
BP	GO:0045055	regulated exocytosis	11/329	225/18888	0.0488888888888889	2.80672745694022	3.62990558364146	0.00204282610469664	0.0178160408690781	0.013080816750702	LYN/ITGB2/FGR/ITGAM/PLEK/CCL3/TPH1/CD177/SCIN/IL13RA2/CHGA	11
BP	GO:0010543	regulation of platelet activation	5/329	52/18888	0.0961538461538462	5.52022445639467	4.34579749120881	0.00206776471714471	0.017989553039159	0.0132082121084879	LYN/PLEK/FCER1G/PDPN/IL6	5
BP	GO:0007605	sensory perception of sound	9/329	161/18888	0.0559006211180124	3.20927334856237	3.74826631079892	0.00208963942026818	0.0181356297131304	0.0133154638945505	KCNE1/CLIC5/CLRN3/MYO7B/USH1C/MARVELD2/MYO1A/EPS8L2/MYH14	9
BP	GO:0042180	cellular ketone metabolic process	11/329	227/18888	0.0484581497797357	2.78199858066762	3.5962922673245	0.00218891380127052	0.0189511056532329	0.0139141991250921	PPARGC1A/KYNU/CYP4F2/PTGS2/CYP19A1/HSD11B2/CYP4F12/ADM/IL1B/FABP1/CYP2B6	11
BP	GO:0050777	negative regulation of immune response	10/329	194/18888	0.0515463917525773	2.95929558487137	3.65217735104931	0.00219606150994747	0.0189669525568586	0.0139258341703818	ARG1/LYN/IRAK3/SAMSN1/FGR/CR1/PGLYRP1/NOD2/BCL6/TNFAIP3	10
BP	GO:0033032	regulation of myeloid cell apoptotic process	4/329	32/18888	0.125	7.17629179331307	4.65564828059451	0.00221171760130678	0.0190560306373461	0.0139912366947655	CLEC5A/CXCR2/HCAR2/NOD2	4
BP	GO:0009306	protein secretion	15/329	370/18888	0.0405405405405405	2.32744598702046	3.4333876001766	0.00222572194887215	0.0191280154004088	0.0140440890372913	TLR2/FFAR2/PLEK/HCAR2/ACVR1C/IL1A/LLGL2/IL1B/CFTR/IL1RN/HNF1B/IL6/CHGA/HNF4A/SAA1	15
BP	GO:0045785	positive regulation of cell adhesion	18/329	485/18888	0.0371134020618557	2.13069282110739	3.35871647292224	0.00223312882322177	0.0191280154004088	0.0140440890372913	LYN/SIRPB1/EPB41L4B/LILRB2/ITGB2/CR1/NLRP3/NOD2/BCL6/SELE/IL1A/PLAUR/IL1B/PDPN/IHH/HHLA2/IL6/SAA1	18
BP	GO:0032890	regulation of organic acid transport	6/329	77/18888	0.0779220779220779	4.47353254648087	4.06642668468468	0.00224152241025256	0.0191280154004088	0.0140440890372913	CYP4F2/ACSL1/IL1A/IL1B/PTGES/ACE2	6
BP	GO:0045921	positive regulation of exocytosis	6/329	77/18888	0.0779220779220779	4.47353254648087	4.06642668468468	0.00224152241025256	0.0191280154004088	0.0140440890372913	SMPD3/ITGB2/FGR/ITGAM/CD177/CFTR	6
BP	GO:0044409	symbiont entry into host	9/329	163/18888	0.0552147239263804	3.16989576146344	3.70445150464934	0.00227249546254969	0.0193460413243789	0.0142041670916308	CLEC5A/FCN1/CR1/CXADR/ICAM1/TMPRSS4/TMPRSS2/TRIM31/ACE2	9
BP	GO:0035592	establishment of protein localization to extracellular region	15/329	371/18888	0.0404312668463612	2.32117254770234	3.4218686568154	0.0022838373833849	0.0193963046346046	0.0142410712026607	TLR2/FFAR2/PLEK/HCAR2/ACVR1C/IL1A/LLGL2/IL1B/CFTR/IL1RN/HNF1B/IL6/CHGA/HNF4A/SAA1	15
BP	GO:0021782	glial cell development	8/329	133/18888	0.0601503759398496	3.45325319377471	3.78017418876081	0.00232011737499733	0.0196110395180462	0.0143987329234057	LYN/S100A9/TLR2/C5AR1/S100A8/ERBB3/IL1B/IL6	8
BP	GO:0042476	odontogenesis	8/329	133/18888	0.0601503759398496	3.45325319377471	3.78017418876081	0.00232011737499733	0.0196110395180462	0.0143987329234057	SMPD3/ALPL/CSF3R/ADM/INHBA/SERPINE1/CFTR/ODAM	8
BP	GO:0070665	positive regulation of leukocyte proliferation	9/329	164/18888	0.0548780487804878	3.15056712877159	3.68279686185632	0.00236857767244161	0.01997332519527	0.0146647287521083	LYN/CSF2RB/LILRB2/BCL6/PRLR/IL1A/IL1B/HHLA2/IL6	9
BP	GO:1905477	positive regulation of protein localization to membrane	7/329	105/18888	0.0666666666666667	3.8273556231003	3.86807388239533	0.0024194411818114	0.0203380659845146	0.0149325271625787	ITGB2/ITGAM/MIR223/VIL1/SLC51B/PLS1/TNFAIP6	7
BP	GO:0043405	regulation of MAP kinase activity	8/329	134/18888	0.0597014925373134	3.42748264755251	3.75460047457286	0.00243097590385452	0.0203380659845146	0.0149325271625787	LYN/EDN3/IRAK3/S100A12/MST1R/PIK3R5/IL1B/CBLC	8
BP	GO:0051384	response to glucocorticoid	8/329	134/18888	0.0597014925373134	3.42748264755251	3.75460047457286	0.00243097590385452	0.0203380659845146	0.0149325271625787	ALPL/PTGS2/HMGCS2/HSD11B2/ADM/STC1/IL1RN/IL6	8
BP	GO:0002762	negative regulation of myeloid leukocyte differentiation	5/329	54/18888	0.0925925925925926	5.31577169875042	4.22849881160376	0.00244604157761613	0.0203380659845146	0.0149325271625787	LYN/LILRB3/CCL3/INHBA/TNFAIP6	5
BP	GO:0035315	hair cell differentiation	5/329	54/18888	0.0925925925925926	5.31577169875042	4.22849881160376	0.00244604157761613	0.0203380659845146	0.0149325271625787	SLC44A4/USH1C/ATOH1/PLS1/ESRP1	5
BP	GO:0038093	Fc receptor signaling pathway	5/329	54/18888	0.0925925925925926	5.31577169875042	4.22849881160376	0.00244604157761613	0.0203380659845146	0.0149325271625787	CLEC4D/LYN/CLEC4E/FGR/FCER1G	5
BP	GO:0034112	positive regulation of homotypic cell-cell adhesion	3/329	16/18888	0.1875	10.7644376899696	5.20236020638534	0.00247809623821325	0.0205089774517556	0.0150580130435329	PLAUR/PDPN/IL6	3
BP	GO:0051770	positive regulation of nitric-oxide synthase biosynthetic process	3/329	16/18888	0.1875	10.7644376899696	5.20236020638534	0.00247809623821325	0.0205089774517556	0.0150580130435329	TLR2/NAMPT/NOD2	3
BP	GO:0045861	negative regulation of proteolysis	11/329	231/18888	0.0476190476190476	2.73382544507165	3.53014553118113	0.00250655386885185	0.020696476042117	0.0151956774505443	CST7/CSTA/SERPINB2/CR1/PTPN3/KNG1/IL1R2/PLAUR/SERPINE1/FABP1/TIMP1	11
BP	GO:0062207	regulation of pattern recognition receptor signaling pathway	9/329	166/18888	0.0542168674698795	3.11260848866591	3.6399808373333	0.00257041977441526	0.0211747975411991	0.0155468686003286	LYN/IRAK3/S100A9/MEFV/LILRA2/S100A8/NOD2/TNFAIP3/TRIM31	9
BP	GO:0031099	regeneration	10/329	200/18888	0.05	2.87051671732523	3.54076686431976	0.00273898529800594	0.0225114298571134	0.0165282450192549	CEBPB/PTPRF/ANGPT2/LCP1/PTPN3/ADM/SPP1/IHH/B4GALNT2/IL6	10
BP	GO:0003382	epithelial cell morphogenesis	4/329	34/18888	0.117647058823529	6.75415698194171	4.47117394989736	0.00277559451212001	0.0226039854445938	0.016596200783837	STC1/IHH/ST14/RAB25	4
BP	GO:0006691	leukotriene metabolic process	4/329	34/18888	0.117647058823529	6.75415698194171	4.47117394989736	0.00277559451212001	0.0226039854445938	0.016596200783837	TLR2/CYP4F2/ALOX5AP/CYP4F12	4
BP	GO:1901658	glycosyl compound catabolic process	4/329	34/18888	0.117647058823529	6.75415698194171	4.47117394989736	0.00277559451212001	0.0226039854445938	0.016596200783837	APOBEC3A/GDA/CDA/XDH	4
BP	GO:1902624	positive regulation of neutrophil migration	4/329	34/18888	0.117647058823529	6.75415698194171	4.47117394989736	0.00277559451212001	0.0226039854445938	0.016596200783837	CXCR2/C5AR1/C3AR1/IL1A	4
BP	GO:0050708	regulation of protein secretion	12/329	269/18888	0.0446096654275093	2.56105580727901	3.43335370233256	0.00278552585091523	0.0226331906838602	0.0166176437287546	TLR2/FFAR2/HCAR2/ACVR1C/IL1A/LLGL2/IL1B/CFTR/IL6/CHGA/HNF4A/SAA1	12
BP	GO:0071692	protein localization to extracellular region	15/329	379/18888	0.0395778364116095	2.27217682110176	3.33102397895531	0.00279569761648572	0.0226642122681922	0.0166404202627188	TLR2/FFAR2/PLEK/HCAR2/ACVR1C/IL1A/LLGL2/IL1B/CFTR/IL1RN/HNF1B/IL6/CHGA/HNF4A/SAA1	15
BP	GO:0006584	catecholamine metabolic process	5/329	56/18888	0.0892857142857143	5.12592270950934	4.1168878099744	0.00287220698031304	0.0231267771981413	0.0169800426922154	ITGB2/ITGAM/SLC1A1/SULT1A2/DDC	5
BP	GO:0009712	catechol-containing compound metabolic process	5/329	56/18888	0.0892857142857143	5.12592270950934	4.1168878099744	0.00287220698031304	0.0231267771981413	0.0169800426922154	ITGB2/ITGAM/SLC1A1/SULT1A2/DDC	5
BP	GO:0031529	ruffle organization	5/329	56/18888	0.0892857142857143	5.12592270950934	4.1168878099744	0.00287220698031304	0.0231267771981413	0.0169800426922154	PLEK/COBL/EPS8L2/ICAM1/EPS8L3	5
BP	GO:0002720	positive regulation of cytokine production involved in immune response	6/329	81/18888	0.0740740740740741	4.25261735900034	3.90587082216753	0.00289595638670957	0.0232654874580925	0.0170818859415207	IL18R1/FFAR2/NLRP3/NOD2/IL1B/IL6	6
BP	GO:0030048	actin filament-based movement	8/329	138/18888	0.0579710144927536	3.32813532443505	3.65467936220023	0.00291653229156047	0.023325719022413	0.0171261089011151	KCNE1/MYO7B/PDPN/MYO1A/STC1/MYO5B/VIL1/MYH14	8
BP	GO:0061041	regulation of wound healing	8/329	138/18888	0.0579710144927536	3.32813532443505	3.65467936220023	0.00291653229156047	0.023325719022413	0.0171261089011151	SERPINB2/HBEGF/KNG1/PLAUR/SERPINE1/TNFAIP3/VIL1/OCLN	8
BP	GO:0051701	biological process involved in interaction with host	10/329	202/18888	0.0495049504950495	2.84209575972795	3.50454683729735	0.00294210122128356	0.0234775728329272	0.0172376023514741	CLEC5A/FCN1/CR1/PGLYRP1/CXADR/ICAM1/TMPRSS4/TMPRSS2/TRIM31/ACE2	10
BP	GO:0001667	ameboidal-type cell migration	18/329	498/18888	0.036144578313253	2.07507232577727	3.23715610264989	0.00295995900994447	0.0235468627632347	0.0172884761055075	EDN3/S100A9/EPB41L4B/PTGS2/S100A12/LRG1/HMOX1/ANGPT2/HBEGF/S100P/ACVR1C/SEMA4G/MIR23A/STC1/VIL1/MARVELD3/RAB25/TIMP1	18
BP	GO:0002679	respiratory burst involved in defense response	3/329	17/18888	0.176470588235294	10.1312354729126	5.01485867972658	0.00297058823758217	0.0235468627632347	0.0172884761055075	NCF1/S100A9/MPO	3
BP	GO:0035821	modulation of process of another organism	3/329	17/18888	0.176470588235294	10.1312354729126	5.01485867972658	0.00297058823758217	0.0235468627632347	0.0172884761055075	ARG1/S100A9/CXCL6	3
BP	GO:1902476	chloride transmembrane transport	7/329	109/18888	0.0642201834862385	3.68690220573883	3.74568309643942	0.00298664051876035	0.0236216113756501	0.0173433577095945	SLC26A3/BEST2/CLIC5/SLC1A1/ANO9/CFTR/FXYD3	7
BP	GO:0022408	negative regulation of cell-cell adhesion	10/329	203/18888	0.0492610837438424	2.82809528800515	3.4866026054202	0.00304807394531406	0.0240541587675559	0.017660940791666	ARG1/CEBPB/LILRB2/CR1/BCL6/CDH1/IHH/IL1RN/EPCAM/B4GALNT2	10
BP	GO:0002719	negative regulation of cytokine production involved in immune response	4/329	35/18888	0.114285714285714	6.56118106817195	4.38442835032614	0.00309132117203866	0.0241768485952962	0.0177510215882717	ARG1/IRAK3/NOD2/BCL6	4
BP	GO:0010669	epithelial structure maintenance	4/329	35/18888	0.114285714285714	6.56118106817195	4.38442835032614	0.00309132117203866	0.0241768485952962	0.0177510215882717	CXADR/NOD2/PBLD/MUC13	4
BP	GO:0015701	bicarbonate transport	4/329	35/18888	0.114285714285714	6.56118106817195	4.38442835032614	0.00309132117203866	0.0241768485952962	0.0177510215882717	SLC26A3/SLC4A4/SLC39A5/CFTR	4
BP	GO:0034110	regulation of homotypic cell-cell adhesion	4/329	35/18888	0.114285714285714	6.56118106817195	4.38442835032614	0.00309132117203866	0.0241768485952962	0.0177510215882717	LYN/PLAUR/PDPN/IL6	4
BP	GO:0031663	lipopolysaccharide-mediated signaling pathway	5/329	57/18888	0.087719298245614	5.03599424092145	4.06306179229405	0.00310428838145378	0.0241768485952962	0.0177510215882717	LYN/TLR2/LILRA2/BPI/TNFAIP3	5
BP	GO:0070542	response to fatty acid	5/329	57/18888	0.087719298245614	5.03599424092145	4.06306179229405	0.00310428838145378	0.0241768485952962	0.0177510215882717	TLR2/PTGS2/FFAR2/HMGCS2/ACSL1	5
BP	GO:0002440	production of molecular mediator of immune response	13/329	310/18888	0.0419354838709677	2.40753015001471	3.32691133976825	0.00321992458358988	0.0249684151949241	0.0183322022058847	ARG1/IRAK3/TREM1/IL18R1/FFAR2/CR1/NLRP3/NOD2/BCL6/IL1B/IL13RA2/LGALS4/IL6	13
BP	GO:0030217	T cell differentiation	13/329	310/18888	0.0419354838709677	2.40753015001471	3.32691133976825	0.00321992458358988	0.0249684151949241	0.0183322022058847	CLEC4D/CLEC4E/LILRB2/IL18R1/SOCS3/CR1/NLRP3/FCER1G/BCL6/IL1A/IL1B/IHH/IL6	13
BP	GO:0002460	adaptive immune response based on somatic recombination of immune receptors built from immunoglobulin superfamily domains	15/329	385/18888	0.038961038961039	2.23676627324044	3.26436773821998	0.00323889185884427	0.0250610135802549	0.0184001893933201	ARG1/SLC11A1/CSF2RB/IL18R1/SOCS3/CR1/NLRP3/FCER1G/NOD2/BCL6/IL1B/ICAM1/IL13RA2/TNFAIP3/IL6	15
BP	GO:0043280	positive regulation of cysteine-type endopeptidase activity involved in apoptotic process	7/329	111/18888	0.0630630630630631	3.62047153536515	3.68663367772733	0.00330583490042942	0.0254939437241173	0.0187180534978838	NLRC4/NLRP12/S100A9/S100A8/NLRP3/ACVR1C/XDH	7
BP	GO:0062197	cellular response to chemical stress	13/329	311/18888	0.0418006430868167	2.39978889551305	3.31403507941642	0.0033091381957573	0.0254939437241173	0.0187180534978838	SMPD3/NCF1/PPARGC1A/IL18RAP/PTGS2/NLRP3/SLC1A1/MPO/SOD2/TMIGD1/FABP1/TNFAIP3/IL6	13
BP	GO:0051048	negative regulation of secretion	9/329	173/18888	0.0520231213872832	2.98666479259272	3.49506200156406	0.00338648671133587	0.0260336165933945	0.0191142897863059	CYP4F2/OSM/FFAR2/ACVR1C/INHBA/ERBB3/IL1B/IL13RA2/CHGA	9
BP	GO:0006882	intracellular zinc ion homeostasis	4/329	36/18888	0.111111111111111	6.37892603850051	4.30100810307568	0.00343069425660088	0.0262602712731659	0.0192807032085453	S100A9/S100A8/SLC1A1/SLC30A10	4
BP	GO:2000352	negative regulation of endothelial cell apoptotic process	4/329	36/18888	0.111111111111111	6.37892603850051	4.30100810307568	0.00343069425660088	0.0262602712731659	0.0192807032085453	SERPINE1/ICAM1/TNFAIP3/ANGPTL4	4
BP	GO:0034341	response to type II interferon	8/329	142/18888	0.0563380281690141	3.23438503360589	3.55836122222642	0.00347456032544369	0.026484781877883	0.0194455424172378	ARG1/KYNU/SLC11A1/TLR2/CCL20/MEFV/CCL3/CCL4	8
BP	GO:0014013	regulation of gliogenesis	7/329	112/18888	0.0625	3.58814589665654	3.65761829185912	0.0034748746618585	0.026484781877883	0.0194455424172378	LYN/OLIG2/TLR2/IL1B/SPINT1/ATOH1/IL6	7
BP	GO:0002827	positive regulation of T-helper 1 type immune response	3/329	18/18888	0.166666666666667	9.56838905775076	4.84229934673395	0.00351910356155738	0.0266510454438963	0.0195676157361823	SLC11A1/IL18R1/IL1B	3
BP	GO:0002830	positive regulation of type 2 immune response	3/329	18/18888	0.166666666666667	9.56838905775076	4.84229934673395	0.00351910356155738	0.0266510454438963	0.0195676157361823	NLRP3/NOD2/IL6	3
BP	GO:0009125	nucleoside monophosphate catabolic process	3/329	18/18888	0.166666666666667	9.56838905775076	4.84229934673395	0.00351910356155738	0.0266510454438963	0.0195676157361823	AMPD3/GDA/XDH	3
BP	GO:0030072	peptide hormone secretion	11/329	242/18888	0.0454545454545455	2.60956065211384	3.35524581152949	0.00357617145289545	0.0270258550264366	0.0198428068126759	SMPD3/EDN3/FFAR2/ACVR1C/IL1B/CFTR/IL1RN/HNF1B/IL6/CHGA/HNF4A	11
BP	GO:0045620	negative regulation of lymphocyte differentiation	5/329	59/18888	0.0847457627118644	4.86528257173767	3.95909369598978	0.00360853045507077	0.0272127444677324	0.0199800239728854	CR1/PGLYRP1/BCL6/INHBA/IHH	5
BP	GO:0008016	regulation of heart contraction	10/329	208/18888	0.0480769230769231	2.76011222819733	3.39848803266025	0.00362450531557857	0.0272748247641373	0.0200256043005839	EDN3/KCNE1/HBEGF/CXADR/CYP2J2/SLC1A1/ADM/STC1/CHGA/ACE2	10
BP	GO:0042113	B cell activation	12/329	278/18888	0.0431654676258993	2.4781439286261	3.30573540007443	0.00363205544237881	0.0272748247641373	0.0200256043005839	LYN/MNDA/SAMSN1/CR1/NOD2/BCL6/INHBA/PRLR/CDH17/TNFAIP3/AQP8/IL6	12
BP	GO:0006766	vitamin metabolic process	7/329	113/18888	0.0619469026548673	3.5563923931463	3.62893273866302	0.00365041966352169	0.0273551406297938	0.0200845734693542	VNN2/ALPL/SLC2A3/CYP4F2/SLC46A1/CYP4F12/TKTL1	7
BP	GO:0046887	positive regulation of hormone secretion	8/329	144/18888	0.0555555555555556	3.18946301925025	3.51147738458051	0.00378291848422585	0.0281981525174898	0.0207035260246749	EDN3/CYP19A1/FFAR2/HCAR2/RETN/INHBA/SPP1/CFTR	8
BP	GO:0002335	mature B cell differentiation	4/329	37/18888	0.108108108108108	6.20652263205455	4.22069120248303	0.00379453692413656	0.0281981525174898	0.0207035260246749	CR1/BCL6/CDH17/IL6	4
BP	GO:0033280	response to vitamin D	4/329	37/18888	0.108108108108108	6.20652263205455	4.22069120248303	0.00379453692413656	0.0281981525174898	0.0207035260246749	ALPL/PTGS2/SPP1/STC1	4
BP	GO:0070269	pyroptosis	4/329	37/18888	0.108108108108108	6.20652263205455	4.22069120248303	0.00379453692413656	0.0281981525174898	0.0207035260246749	NLRC4/MEFV/NLRP3/MIR223	4
BP	GO:0043030	regulation of macrophage activation	5/329	60/18888	0.0833333333333333	4.78419452887538	3.90885118960508	0.00388152224942546	0.0287248752358934	0.0210902541091298	CST7/MMP8/BPI/CCL3/IL6	5
BP	GO:1905517	macrophage migration	5/329	60/18888	0.0833333333333333	4.78419452887538	3.90885118960508	0.00388152224942546	0.0287248752358934	0.0210902541091298	C5AR1/CYP19A1/CCL3/C3AR1/SAA1	5
BP	GO:1904035	regulation of epithelial cell apoptotic process	7/329	115/18888	0.0608695652173913	3.4945420906568	3.57252329706218	0.0040216619266555	0.0297003480173502	0.0218064615310426	HMOX1/SERPINE1/ICAM1/TNFAIP3/ATOH1/IL6/ANGPTL4	7
BP	GO:0002820	negative regulation of adaptive immune response	5/329	61/18888	0.0819672131147541	4.70576511036923	3.85970753362844	0.00416898014815185	0.0307246946042513	0.0225585528677725	ARG1/SAMSN1/CR1/NOD2/BCL6	5
BP	GO:0035633	maintenance of blood-brain barrier	4/329	38/18888	0.105263157894737	6.04319308910574	4.14327606007357	0.0041836570559666	0.0307692880796554	0.0225912940971132	PTGS2/SLC1A1/IL6/OCLN	4
BP	GO:1904019	epithelial cell apoptotic process	8/329	147/18888	0.054421768707483	3.12437193722474	3.44266683746051	0.00428463727427389	0.0314145973037601	0.023065090254749	HMOX1/SERPINE1/ICAM1/TNFAIP3/KRT8/ATOH1/IL6/ANGPTL4	8
BP	GO:0034599	cellular response to oxidative stress	11/329	248/18888	0.0443548387096774	2.54642612020786	3.26388024946168	0.00429781987222734	0.0314145973037601	0.023065090254749	SMPD3/NCF1/PPARGC1A/IL18RAP/SLC1A1/MPO/SOD2/TMIGD1/FABP1/TNFAIP3/IL6	11
BP	GO:0045444	fat cell differentiation	11/329	248/18888	0.0443548387096774	2.54642612020786	3.26388024946168	0.00429781987222734	0.0314145973037601	0.023065090254749	PPARGC1A/STEAP4/PTGS2/CEBPB/FFAR2/LRG1/RETN/TPH1/SOD2/CDS1/IL6	11
BP	GO:0033627	cell adhesion mediated by integrin	6/329	88/18888	0.0681818181818182	3.91434097817077	3.64842083848184	0.00437147916822335	0.0318876609264881	0.0234124209892147	LYN/ITGAX/ITGB2/ITGAM/SERPINE1/ICAM1	6
BP	GO:1905475	regulation of protein localization to membrane	9/329	180/18888	0.05	2.87051671732523	3.35727038228617	0.00439380813144445	0.0319851298058416	0.0234839841697826	KCNE1/ITGB2/ITGAM/SLC1A1/MIR223/VIL1/SLC51B/PLS1/TNFAIP6	9
BP	GO:0010038	response to metal ion	14/329	360/18888	0.0388888888888889	2.23262411347518	3.14390773396564	0.00445349703165858	0.0323536128552468	0.0237545302063813	SMPD3/NCF1/SLC11A1/PTGS2/HMGCS2/HMOX1/S100A8/ALOX5AP/SLC1A1/IL1A/SLC30A10/SOD2/CDH1/CHP2	14
BP	GO:0006767	water-soluble vitamin metabolic process	5/329	62/18888	0.0806451612903226	4.62986567310521	3.81161936433557	0.00447131641913652	0.0324170440387397	0.0238011023765761	VNN2/ALPL/SLC2A3/SLC46A1/TKTL1	5
BP	GO:0097242	amyloid-beta clearance	4/329	39/18888	0.102564102564103	5.88823942015431	4.06857914406304	0.00459884631978129	0.0332740057254764	0.0244302970932334	C5AR1/ITGB2/ITGAM/MARCO	4
BP	GO:2000377	regulation of reactive oxygen species metabolic process	8/329	149/18888	0.0536912751677852	3.08243405887273	3.39776501273234	0.00464655912066778	0.0335511667680607	0.0246337930795257	FPR2/HP/ITGB2/ITGAM/CD177/SOD2/XDH/ACE2	8
BP	GO:0002064	epithelial cell development	10/329	216/18888	0.0462962962962963	2.65788584937521	3.26278332560939	0.00472342909375736	0.033844651528528	0.0248492741956171	KCNE1/IL1A/IL1B/MARVELD2/TMIGD1/ICAM1/STC1/IHH/ST14/RAB25	10
BP	GO:0032615	interleukin-12 production	5/329	63/18888	0.0793650793650794	4.55637574178608	3.76454570971756	0.00478894134039088	0.033844651528528	0.0248492741956171	IRAK3/TLR2/MEFV/LILRA5/NOD2	5
BP	GO:0032623	interleukin-2 production	5/329	63/18888	0.0793650793650794	4.55637574178608	3.76454570971756	0.00478894134039088	0.033844651528528	0.0248492741956171	CR1/NOD2/IL1A/IL1B/TNFAIP3	5
BP	GO:0032655	regulation of interleukin-12 production	5/329	63/18888	0.0793650793650794	4.55637574178608	3.76454570971756	0.00478894134039088	0.033844651528528	0.0248492741956171	IRAK3/TLR2/MEFV/LILRA5/NOD2	5
BP	GO:0032663	regulation of interleukin-2 production	5/329	63/18888	0.0793650793650794	4.55637574178608	3.76454570971756	0.00478894134039088	0.033844651528528	0.0248492741956171	CR1/NOD2/IL1A/IL1B/TNFAIP3	5
BP	GO:0002577	regulation of antigen processing and presentation	3/329	20/18888	0.15	8.61155015197568	4.53447832777346	0.00479157527948042	0.033844651528528	0.0248492741956171	SLC11A1/LILRB2/NOD2	3
BP	GO:0034144	negative regulation of toll-like receptor 4 signaling pathway	3/329	20/18888	0.15	8.61155015197568	4.53447832777346	0.00479157527948042	0.033844651528528	0.0248492741956171	LYN/LILRA2/TNFAIP3	3
BP	GO:0042454	ribonucleoside catabolic process	3/329	20/18888	0.15	8.61155015197568	4.53447832777346	0.00479157527948042	0.033844651528528	0.0248492741956171	APOBEC3A/CDA/XDH	3
BP	GO:0051546	keratinocyte migration	3/329	20/18888	0.15	8.61155015197568	4.53447832777346	0.00479157527948042	0.033844651528528	0.0248492741956171	EPB41L4B/LRG1/HBEGF	3
BP	GO:0051767	nitric-oxide synthase biosynthetic process	3/329	20/18888	0.15	8.61155015197568	4.53447832777346	0.00479157527948042	0.033844651528528	0.0248492741956171	TLR2/NAMPT/NOD2	3
BP	GO:0051769	regulation of nitric-oxide synthase biosynthetic process	3/329	20/18888	0.15	8.61155015197568	4.53447832777346	0.00479157527948042	0.033844651528528	0.0248492741956171	TLR2/NAMPT/NOD2	3
BP	GO:0032609	type II interferon production	7/329	119/18888	0.0588235294117647	3.37707849097086	3.46336759481042	0.00484925940512878	0.0340498194844377	0.0249999117280572	SLC11A1/IL18R1/CR1/PGLYRP1/NOD2/INHBA/IL1B	7
BP	GO:0032649	regulation of type II interferon production	7/329	119/18888	0.0588235294117647	3.37707849097086	3.46336759481042	0.00484925940512878	0.0340498194844377	0.0249999117280572	SLC11A1/IL18R1/CR1/PGLYRP1/NOD2/INHBA/IL1B	7
BP	GO:0051702	biological process involved in interaction with symbiont	7/329	119/18888	0.0588235294117647	3.37707849097086	3.46336759481042	0.00484925940512878	0.0340498194844377	0.0249999117280572	ARG1/TREM1/CXCL6/CCL3/NOD2/LRRC19/CCL4	7
BP	GO:0031640	killing of cells of another organism	6/329	90/18888	0.0666666666666667	3.8273556231003	3.5797114640881	0.00487975635788394	0.0341295900560236	0.0250584805333648	ARG1/TREM1/S100A12/CXCL6/PGLYRP1/CHGA	6
BP	GO:0141061	disruption of cell in another organism	6/329	90/18888	0.0666666666666667	3.8273556231003	3.5797114640881	0.00487975635788394	0.0341295900560236	0.0250584805333648	ARG1/TREM1/S100A12/CXCL6/PGLYRP1/CHGA	6
BP	GO:1903829	positive regulation of protein localization	17/329	483/18888	0.0351966873706004	2.02065358983556	3.02542349429408	0.00497642432019737	0.0347216452727071	0.0254931767631638	TLR2/PTGS2/FFAR2/ITGB2/ITGAM/HCAR2/PRKG2/IL1A/IL1B/CFTR/CDH1/MIR223/CHP2/VIL1/SLC51B/PLS1/TNFAIP6	17
BP	GO:0051896	regulation of phosphatidylinositol 3-kinase/protein kinase B signal transduction	11/329	253/18888	0.0434782608695652	2.49610149332629	3.18976561199019	0.0049838750713838	0.0347216452727071	0.0254931767631638	NCF1/PIK3AP1/OSM/FGR/MST1R/PIK3R5/HBEGF/CCL3/CHI3L1/ERBB3/XDH	11
BP	GO:0034614	cellular response to reactive oxygen species	8/329	151/18888	0.0529801324503311	3.04160711769561	3.35361164988833	0.00503150664231735	0.0348465435718935	0.0255848790541575	SMPD3/NCF1/IL18RAP/MPO/SOD2/FABP1/TNFAIP3/IL6	8
BP	GO:0120161	regulation of cold-induced thermogenesis	8/329	151/18888	0.0529801324503311	3.04160711769561	3.35361164988833	0.00503150664231735	0.0348465435718935	0.0255848790541575	PPARGC1A/ALPL/CEBPB/IL18R1/ACSL1/ACOT11/PRLR/G0S2	8
BP	GO:0044060	regulation of endocrine process	4/329	40/18888	0.1	5.74103343465046	3.99643294456736	0.00504087930560612	0.0348465435718935	0.0255848790541575	CYP19A1/RETN/INHBA/SPP1	4
BP	GO:0045923	positive regulation of fatty acid metabolic process	4/329	40/18888	0.1	5.74103343465046	3.99643294456736	0.00504087930560612	0.0348465435718935	0.0255848790541575	PPARGC1A/PTGS2/IL1B/FABP1	4
BP	GO:0051251	positive regulation of lymphocyte activation	13/329	328/18888	0.0396341463414634	2.27540959300171	3.10241412026797	0.00515971511631794	0.0355303162546449	0.0260869156866471	LYN/SIRPB1/LILRB2/CR1/NLRP3/NOD2/BCL6/PRLR/IL1A/IL1B/IHH/HHLA2/IL6	13
BP	GO:1902105	regulation of leukocyte differentiation	13/329	328/18888	0.0396341463414634	2.27540959300171	3.10241412026797	0.00515971511631794	0.0355303162546449	0.0260869156866471	LYN/CEBPB/LILRB2/LILRB3/CR1/NLRP3/PGLYRP1/CCL3/BCL6/INHBA/MIR223/IHH/TNFAIP6	13
BP	GO:0106106	cold-induced thermogenesis	8/329	152/18888	0.0526315789473684	3.02159654455287	3.33180821715929	0.00523290509927602	0.0359648795551398	0.0264059788804356	PPARGC1A/ALPL/CEBPB/IL18R1/ACSL1/ACOT11/PRLR/G0S2	8
BP	GO:0050954	sensory perception of mechanical stimulus	9/329	185/18888	0.0486486486486487	2.79293518442455	3.26284895992461	0.00524615292304905	0.0359865913009922	0.026421919984911	KCNE1/CLIC5/CLRN3/MYO7B/USH1C/MARVELD2/MYO1A/EPS8L2/MYH14	9
BP	GO:0002698	negative regulation of immune effector process	7/329	121/18888	0.0578512396694215	3.32125901178126	3.41052324760076	0.00530821433613091	0.0363424194567735	0.0266831746000479	ARG1/IRAK3/CR1/PGLYRP1/NOD2/BCL6/IL13RA2	7
BP	GO:0002706	regulation of lymphocyte mediated immunity	9/329	186/18888	0.0483870967741935	2.77791940386312	3.24434229882607	0.00543101932121658	0.0371119653616466	0.0272481872780537	ARG1/IL18RAP/IL18R1/CR1/NLRP3/NOD2/BCL6/IL1B/IL6	9
BP	GO:1904036	negative regulation of epithelial cell apoptotic process	5/329	65/18888	0.0769230769230769	4.41617956511574	3.67328902260561	0.00547168614227736	0.0373183641864309	0.0273997285337347	SERPINE1/ICAM1/TNFAIP3/ATOH1/ANGPTL4	5
BP	GO:0042417	dopamine metabolic process	4/329	41/18888	0.0975609756097561	5.60100822892727	3.92668421266296	0.00551051273127222	0.037425338093146	0.0274782704545312	ITGB2/ITGAM/SLC1A1/DDC	4
BP	GO:0001780	neutrophil homeostasis	3/329	21/18888	0.142857142857143	8.20147633521494	4.39624526722741	0.00551884716484295	0.037425338093146	0.0274782704545312	CXCR2/HCAR2/IL6	3
BP	GO:0033033	negative regulation of myeloid cell apoptotic process	3/329	21/18888	0.142857142857143	8.20147633521494	4.39624526722741	0.00551884716484295	0.037425338093146	0.0274782704545312	CLEC5A/CXCR2/NOD2	3
BP	GO:0006022	aminoglycan metabolic process	7/329	122/18888	0.0573770491803279	3.29403557725846	3.38451436328849	0.00554955415123858	0.03756216253789	0.0275787291087218	SMPD3/PGLYRP1/CHI3L1/IL1B/CHST5/B3GNT3/TNFAIP6	7
BP	GO:0042552	myelination	8/329	154/18888	0.051948051948052	2.98235503098725	3.28873358227253	0.00565413624243192	0.0381269465184225	0.0279934023690364	CST7/OLIG2/TLR2/ITGAX/BCAS1/ERBB3/UGT8/MAL2	8
BP	GO:0043086	negative regulation of catalytic activity	16/329	449/18888	0.0356347438752784	2.04580256023179	2.98611371567514	0.00565437474299005	0.0381269465184225	0.0279934023690364	LYN/CST7/IRAK3/CSTA/HP/SERPINB2/CR1/KNG1/PLAUR/IL1B/SERPINE1/FABP1/PPP1R14D/CBLC/TIMP1/ANGPTL4	16
BP	GO:0042475	odontogenesis of dentin-containing tooth	6/329	93/18888	0.0645161290322581	3.70389253848416	3.48026160121886	0.00572179803151214	0.0384362590930392	0.0282205045146242	SMPD3/CSF3R/ADM/SERPINE1/CFTR/ODAM	6
BP	GO:0141060	disruption of anatomical structure in another organism	6/329	93/18888	0.0645161290322581	3.70389253848416	3.48026160121886	0.00572179803151214	0.0384362590930392	0.0282205045146242	ARG1/TREM1/S100A12/CXCL6/PGLYRP1/CHGA	6
BP	GO:0070613	regulation of protein processing	5/329	66/18888	0.0757575757575758	4.34926775352307	3.62903456428892	0.00583761342952572	0.0391405396675155	0.0287375983629996	CST7/NLRC4/IL1R2/PLAUR/SERPINE1	5
BP	GO:0045807	positive regulation of endocytosis	8/329	155/18888	0.0516129032258065	2.96311403078733	3.2674568637994	0.00587420429979953	0.0393119826217353	0.028863474470033	SIRPB1/SLC11A1/FPR2/FCN1/FCER1G/NOD2/SELE/SERPINE1	8
BP	GO:0032733	positive regulation of interleukin-10 production	4/329	42/18888	0.0952380952380952	5.46765089014329	3.85919243074328	0.00600848471441305	0.040135327670995	0.0294679873239891	TLR2/LILRA5/NOD2/IL6	4
BP	GO:0019915	lipid storage	6/329	94/18888	0.0638297872340425	3.66448942637263	3.44802550741842	0.00602469697572371	0.0401684002101056	0.0294922697011325	FFAR2/ACVR1C/IL1B/CDS1/IL6/HILPDA	6
BP	GO:0007272	ensheathment of neurons	8/329	156/18888	0.0512820512820513	2.94411971007716	3.24635030197395	0.00610073163997504	0.0404485311520278	0.0296979462341184	CST7/OLIG2/TLR2/ITGAX/BCAS1/ERBB3/UGT8/MAL2	8
BP	GO:0008366	axon ensheathment	8/329	156/18888	0.0512820512820513	2.94411971007716	3.24635030197395	0.00610073163997504	0.0404485311520278	0.0296979462341184	CST7/OLIG2/TLR2/ITGAX/BCAS1/ERBB3/UGT8/MAL2	8
BP	GO:0032368	regulation of lipid transport	8/329	156/18888	0.0512820512820513	2.94411971007716	3.24635030197395	0.00610073163997504	0.0404485311520278	0.0296979462341184	CYP4F2/CYP19A1/ACSL1/RETN/SPP1/IL1A/IL1B/PTGES	8
BP	GO:0070301	cellular response to hydrogen peroxide	5/329	67/18888	0.0746268656716418	4.28435330944064	3.58565149898727	0.00622044350425667	0.0410894851475621	0.0301685447146015	SMPD3/IL18RAP/FABP1/TNFAIP3/IL6	5
BP	GO:0097192	extrinsic apoptotic signaling pathway in absence of ligand	5/329	67/18888	0.0746268656716418	4.28435330944064	3.58565149898727	0.00622044350425667	0.0410894851475621	0.0301685447146015	BCL2A1/INHBA/ERBB3/IL1A/IL1B	5
BP	GO:2000831	regulation of steroid hormone secretion	3/329	22/18888	0.136363636363636	7.82868195634153	4.26688034943374	0.00630878478512854	0.0415959987588789	0.0305404349555401	CYP19A1/RETN/SPP1	3
BP	GO:0010631	epithelial cell migration	14/329	375/18888	0.0373333333333333	2.14331914893617	2.97746636319165	0.00632560073576606	0.0416299221853829	0.0305653420675587	S100A9/EPB41L4B/PTGS2/S100A12/LRG1/HMOX1/ANGPT2/HBEGF/S100P/MIR23A/STC1/VIL1/MARVELD3/RAB25	14
BP	GO:0043491	phosphatidylinositol 3-kinase/protein kinase B signal transduction	12/329	299/18888	0.040133779264214	2.30409368614734	3.02634562962438	0.00642403744994137	0.042195138966708	0.030980333097006	SMPD3/NCF1/PIK3AP1/OSM/FGR/MST1R/PIK3R5/HBEGF/CCL3/CHI3L1/ERBB3/XDH	12
BP	GO:1903522	regulation of blood circulation	11/329	262/18888	0.0419847328244275	2.41035754889905	3.06071031406068	0.00643514314490865	0.042195138966708	0.030980333097006	EDN3/KCNE1/PTGS2/HBEGF/CXADR/CYP2J2/SLC1A1/ADM/STC1/CHGA/ACE2	11
BP	GO:0001906	cell killing	10/329	226/18888	0.0442477876106195	2.54028028081879	3.10153749471516	0.00644799411109939	0.0422018256775991	0.0309852425850609	ARG1/IL18RAP/TREM1/S100A12/CR1/ITGAM/CXCL6/PGLYRP1/ICAM1/CHGA	10
BP	GO:1903307	positive regulation of regulated secretory pathway	4/329	43/18888	0.0930232558139535	5.34049621827949	3.79382847907347	0.00653551410810816	0.0426962982117616	0.0313482920782208	ITGB2/FGR/ITGAM/CD177	4
BP	GO:0048545	response to steroid hormone	13/329	338/18888	0.0384615384615385	2.20808978255787	2.98392400112548	0.00658773714239758	0.0428594889728506	0.0314681092955756	ALPL/TLR2/PTGS2/HMGCS2/NR3C2/HSD11B2/ADM/INHBA/SPP1/SCNN1A/STC1/IL1RN/IL6	13
BP	GO:0002704	negative regulation of leukocyte mediated immunity	5/329	68/18888	0.0735294117647059	4.22134811371357	3.5431085604962	0.00662057146735091	0.0428594889728506	0.0314681092955756	ARG1/CR1/NOD2/BCL6/IL13RA2	5
BP	GO:0006919	activation of cysteine-type endopeptidase activity involved in apoptotic process	5/329	68/18888	0.0735294117647059	4.22134811371357	3.5431085604962	0.00662057146735091	0.0428594889728506	0.0314681092955756	NLRC4/NLRP12/S100A9/S100A8/XDH	5
BP	GO:0032715	negative regulation of interleukin-6 production	5/329	68/18888	0.0735294117647059	4.22134811371357	3.5431085604962	0.00662057146735091	0.0428594889728506	0.0314681092955756	NLRP12/IRAK3/ORM1/BPI/TNFAIP3	5
BP	GO:0045576	mast cell activation	5/329	68/18888	0.0735294117647059	4.22134811371357	3.5431085604962	0.00662057146735091	0.0428594889728506	0.0314681092955756	LYN/S100A12/FGR/IL13RA2/CHGA	5
BP	GO:0090132	epithelium migration	14/329	378/18888	0.037037037037037	2.12630867950017	2.9451151152673	0.00676649728810131	0.0437248112801764	0.0321034425110527	S100A9/EPB41L4B/PTGS2/S100A12/LRG1/HMOX1/ANGPT2/HBEGF/S100P/MIR23A/STC1/VIL1/MARVELD3/RAB25	14
BP	GO:0038034	signal transduction in absence of ligand	5/329	69/18888	0.072463768115942	4.16016915554381	3.50137605485628	0.00703838840309629	0.0452118034719307	0.0331952155100596	BCL2A1/INHBA/ERBB3/IL1A/IL1B	5
BP	GO:0019320	hexose catabolic process	4/329	44/18888	0.0909090909090909	5.21912130422769	3.73047346945341	0.00709229989739319	0.0452118034719307	0.0331952155100596	TKTL1/HK3/FUT6/FUT2	4
BP	GO:0032689	negative regulation of type II interferon production	4/329	44/18888	0.0909090909090909	5.21912130422769	3.73047346945341	0.00709229989739319	0.0452118034719307	0.0331952155100596	CR1/PGLYRP1/NOD2/INHBA	4
BP	GO:0045840	positive regulation of mitotic nuclear division	4/329	44/18888	0.0909090909090909	5.21912130422769	3.73047346945341	0.00709229989739319	0.0452118034719307	0.0331952155100596	SMPD3/EDN3/IL1A/IL1B	4
BP	GO:0097178	ruffle assembly	4/329	44/18888	0.0909090909090909	5.21912130422769	3.73047346945341	0.00709229989739319	0.0452118034719307	0.0331952155100596	COBL/EPS8L2/ICAM1/EPS8L3	4
BP	GO:0120178	steroid hormone biosynthetic process	4/329	44/18888	0.0909090909090909	5.21912130422769	3.73047346945341	0.00709229989739319	0.0452118034719307	0.0331952155100596	CYP19A1/ADM/DHRS11/HSD17B2	4
BP	GO:1905521	regulation of macrophage migration	4/329	44/18888	0.0909090909090909	5.21912130422769	3.73047346945341	0.00709229989739319	0.0452118034719307	0.0331952155100596	C5AR1/CYP19A1/CCL3/C3AR1	4
BP	GO:0002689	negative regulation of leukocyte chemotaxis	3/329	23/18888	0.130434782608696	7.48830447997886	4.14542334236229	0.00716270123949642	0.0452118034719307	0.0331952155100596	CYP19A1/MIR223/TNFAIP6	3
BP	GO:0045591	positive regulation of regulatory T cell differentiation	3/329	23/18888	0.130434782608696	7.48830447997886	4.14542334236229	0.00716270123949642	0.0452118034719307	0.0331952155100596	LILRB2/CR1/BCL6	3
BP	GO:0046835	carbohydrate phosphorylation	3/329	23/18888	0.130434782608696	7.48830447997886	4.14542334236229	0.00716270123949642	0.0452118034719307	0.0331952155100596	PFKFB3/HK3/HKDC1	3
BP	GO:0072574	hepatocyte proliferation	3/329	23/18888	0.130434782608696	7.48830447997886	4.14542334236229	0.00716270123949642	0.0452118034719307	0.0331952155100596	CEBPB/TNFAIP3/IL6	3
BP	GO:0072575	epithelial cell proliferation involved in liver morphogenesis	3/329	23/18888	0.130434782608696	7.48830447997886	4.14542334236229	0.00716270123949642	0.0452118034719307	0.0331952155100596	CEBPB/TNFAIP3/IL6	3
BP	GO:0002761	regulation of myeloid leukocyte differentiation	7/329	128/18888	0.0546875	3.13962765957447	3.23391741119099	0.00717406245167165	0.0452118034719307	0.0331952155100596	LYN/CEBPB/LILRB3/CCL3/INHBA/MIR223/TNFAIP6	7
BP	GO:0006612	protein targeting to membrane	7/329	128/18888	0.0546875	3.13962765957447	3.23391741119099	0.00717406245167165	0.0452118034719307	0.0331952155100596	NCF1/KCNE1/ITGB2/ITGAM/SLC1A1/ZDHHC19/SLC51B	7
BP	GO:0006576	biogenic amine metabolic process	6/329	98/18888	0.0612244897959184	3.51491842937783	3.32334711404906	0.00735392335470954	0.0462635707341251	0.0339674395368371	KYNU/ITGB2/ITGAM/SLC1A1/SULT1A2/DDC	6
BP	GO:0050863	regulation of T cell activation	14/329	382/18888	0.0366492146596859	2.10404366714938	2.90244371642778	0.00739220531001575	0.0464225287690602	0.0340841490202357	ARG1/LYN/SIRPB1/CEBPB/LILRB2/CR1/NLRP3/NOD2/BCL6/IL1A/IL1B/IHH/HHLA2/IL6	14
BP	GO:0042490	mechanoreceptor differentiation	5/329	70/18888	0.0714285714285714	4.10073816760747	3.46042575961496	0.00747428107428061	0.0466913495480892	0.034281521454162	SLC44A4/USH1C/ATOH1/PLS1/ESRP1	5
BP	GO:0050922	negative regulation of chemotaxis	5/329	70/18888	0.0714285714285714	4.10073816760747	3.46042575961496	0.00747428107428061	0.0466913495480892	0.034281521454162	CYP19A1/ANGPT2/SEMA4G/MIR223/TNFAIP6	5
BP	GO:1903317	regulation of protein maturation	5/329	70/18888	0.0714285714285714	4.10073816760747	3.46042575961496	0.00747428107428061	0.0466913495480892	0.034281521454162	CST7/NLRC4/IL1R2/PLAUR/SERPINE1	5
BP	GO:0090130	tissue migration	14/329	383/18888	0.0365535248041775	2.09855008055108	2.89185728063295	0.0075556163753244	0.0471169293894792	0.0345939888513197	S100A9/EPB41L4B/PTGS2/S100A12/LRG1/HMOX1/ANGPT2/HBEGF/S100P/MIR23A/STC1/VIL1/MARVELD3/RAB25	14
BP	GO:0097028	dendritic cell differentiation	4/329	45/18888	0.0888888888888889	5.10314083080041	3.66901772176744	0.00767952065394874	0.0478060212436913	0.0350999309029566	LYN/CEBPB/LILRB2/MIR223	4
BP	GO:0002709	regulation of T cell mediated immunity	6/329	99/18888	0.0606060606060606	3.47941420281846	3.29319162278223	0.00771685552399936	0.047954745041996	0.0352091262492397	ARG1/IL18R1/NLRP3/NOD2/IL1B/IL6	6
BP	GO:1903706	regulation of hemopoiesis	15/329	424/18888	0.035377358490566	2.03102597923955	2.85885279925221	0.00773449669001978	0.0479807820753053	0.0352282430476324	LYN/CSF3R/CEBPB/LILRB2/LILRB3/CR1/NLRP3/PGLYRP1/CCL3/BCL6/INHBA/MIR223/SCIN/IHH/TNFAIP6	15
BP	GO:0098661	inorganic anion transmembrane transport	7/329	130/18888	0.0538461538461538	3.09132569558101	3.18568064704495	0.00778676314899392	0.0482211530424676	0.0354047271832911	SLC26A3/BEST2/CLIC5/SLC1A1/ANO9/CFTR/FXYD3	7
BP	GO:0071677	positive regulation of mononuclear cell migration	5/329	71/18888	0.0704225352112676	4.04298129200736	3.42023083088527	0.00792863162699272	0.0489298079818045	0.0359250327589836	CCL20/FPR2/CCL3/SERPINE1/CCL4	5
BP	GO:1900046	regulation of hemostasis	5/329	71/18888	0.0704225352112676	4.04298129200736	3.42023083088527	0.00792863162699272	0.0489298079818045	0.0359250327589836	SERPINB2/KNG1/TPH1/PLAUR/SERPINE1	5
BP	GO:0002922	positive regulation of humoral immune response	3/329	24/18888	0.125	7.17629179331307	4.03105464873751	0.00808178145706511	0.0494471946095219	0.0363049061391676	CR1/NOD2/IL1B	3
BP	GO:0003091	renal water homeostasis	3/329	24/18888	0.125	7.17629179331307	4.03105464873751	0.00808178145706511	0.0494471946095219	0.0363049061391676	CYP4F2/CYP4F12/MYO5B	3
BP	GO:0030277	maintenance of gastrointestinal epithelium	3/329	24/18888	0.125	7.17629179331307	4.03105464873751	0.00808178145706511	0.0494471946095219	0.0363049061391676	NOD2/PBLD/MUC13	3
BP	GO:0042430	indole-containing compound metabolic process	3/329	24/18888	0.125	7.17629179331307	4.03105464873751	0.00808178145706511	0.0494471946095219	0.0363049061391676	KYNU/TPH1/DDC	3
BP	GO:0060252	positive regulation of glial cell proliferation	3/329	24/18888	0.125	7.17629179331307	4.03105464873751	0.00808178145706511	0.0494471946095219	0.0363049061391676	LYN/IL1B/IL6	3
BP	GO:0038127	ERBB signaling pathway	7/329	131/18888	0.0534351145038168	3.06772778950788	3.1619097985174	0.00810720771805225	0.0495178252231034	0.0363567642438969	HBEGF/PTPN3/ERBB3/PLAUR/SLC30A10/VIL1/CBLC	7
BP	GO:0050731	positive regulation of peptidyl-tyrosine phosphorylation	8/329	164/18888	0.0487804878048781	2.80050411446364	3.08332198227806	0.00815978916096954	0.049753791345604	0.0365300142734903	LYN/NCF1/OSM/HBEGF/LILRA5/NOD2/IL24/IL6	8
BP	GO:0042491	inner ear auditory receptor cell differentiation	4/329	46/18888	0.0869565217391304	4.99220298665257	3.60935986316452	0.00829783404637349	0.0505091707225499	0.0370846256644103	USH1C/ATOH1/PLS1/ESRP1	4
BP	GO:0120162	positive regulation of cold-induced thermogenesis	6/329	101/18888	0.0594059405940594	3.41051491167354	3.23402925991199	0.00848116126014851	0.0515371417631171	0.0378393781318919	PPARGC1A/ALPL/CEBPB/ACSL1/PRLR/G0S2	6
BP	GO:0030073	insulin secretion	9/329	200/18888	0.045	2.58346504559271	2.99739666174199	0.00858518826994534	0.0519921333767318	0.0381734401137057	FFAR2/ACVR1C/IL1B/CFTR/IL1RN/HNF1B/IL6/CHGA/HNF4A	9
BP	GO:0071248	cellular response to metal ion	9/329	200/18888	0.045	2.58346504559271	2.99739666174199	0.00858518826994534	0.0519921333767318	0.0381734401137057	SMPD3/NCF1/SLC11A1/PTGS2/HMOX1/ALOX5AP/SLC1A1/CDH1/CHP2	9
BP	GO:1901136	carbohydrate derivative catabolic process	11/329	273/18888	0.0402930402930403	2.31323691506062	2.9100137344042	0.00863776705791892	0.0522218899925369	0.0383421310260522	APOBEC3A/ENTPD5/PGLYRP1/AMPD3/SLC4A4/GDA/CHI3L1/HK3/CDA/XDH/HKDC1	11
BP	GO:0042130	negative regulation of T cell proliferation	5/329	73/18888	0.0684931506849315	3.93221468126744	3.34200608161069	0.00889421017518576	0.0536812989761212	0.0394136520008232	ARG1/CEBPB/LILRB2/CR1/IHH	5
BP	GO:0003044	regulation of systemic arterial blood pressure mediated by a chemical signal	4/329	47/18888	0.0851063829787234	4.88598590183017	3.55140603285654	0.00894787640353493	0.0537324497161769	0.0394512076767586	EDN3/HSD11B2/SOD2/ACE2	4
BP	GO:0045933	positive regulation of muscle contraction	4/329	47/18888	0.0851063829787234	4.88598590183017	3.55140603285654	0.00894787640353493	0.0537324497161769	0.0394512076767586	PROK2/PTGS2/CHGA/ACE2	4
BP	GO:0055078	sodium ion homeostasis	4/329	47/18888	0.0851063829787234	4.88598590183017	3.55140603285654	0.00894787640353493	0.0537324497161769	0.0394512076767586	CYP4F2/CYP4F12/IL1A/SCNN1A	4
BP	GO:0003071	renal system process involved in regulation of systemic arterial blood pressure	3/329	25/18888	0.12	6.88924012158055	3.92306981903632	0.00906708732528674	0.0539038341488297	0.0395770408163393	CYP4F2/HSD11B2/CYP4F12	3
BP	GO:0046697	decidualization	3/329	25/18888	0.12	6.88924012158055	3.92306981903632	0.00906708732528674	0.0539038341488297	0.0395770408163393	PTGS2/SPP1/STC1	3
BP	GO:0060586	multicellular organismal-level iron ion homeostasis	3/329	25/18888	0.12	6.88924012158055	3.92306981903632	0.00906708732528674	0.0539038341488297	0.0395770408163393	SLC11A1/HMOX1/SOD2	3
BP	GO:0072576	liver morphogenesis	3/329	25/18888	0.12	6.88924012158055	3.92306981903632	0.00906708732528674	0.0539038341488297	0.0395770408163393	CEBPB/TNFAIP3/IL6	3
BP	GO:0090023	positive regulation of neutrophil chemotaxis	3/329	25/18888	0.12	6.88924012158055	3.92306981903632	0.00906708732528674	0.0539038341488297	0.0395770408163393	CXCR2/C5AR1/C3AR1	3
BP	GO:1905523	positive regulation of macrophage migration	3/329	25/18888	0.12	6.88924012158055	3.92306981903632	0.00906708732528674	0.0539038341488297	0.0395770408163393	C5AR1/CCL3/C3AR1	3
BP	GO:0042093	T-helper cell differentiation	5/329	74/18888	0.0675675675675676	3.87907664503409	3.30392872522015	0.00940617685979568	0.0558266769698689	0.0409888221861313	IL18R1/SOCS3/NLRP3/BCL6/IL6	5
BP	GO:0010959	regulation of metal ion transport	14/329	394/18888	0.0355329949238579	2.03996111891133	2.77748639384469	0.00954969209809792	0.0565843051726168	0.0415450847002407	LYN/EDN3/KCNE1/PTGS2/LILRB2/LILRA2/PTPN3/CCL3/LILRA5/PRSS8/STC1/FXYD3/CHP2/CCL4	14
BP	GO:0043407	negative regulation of MAP kinase activity	4/329	48/18888	0.0833333333333333	4.78419452887538	3.49506917819085	0.00963026232857807	0.0567497434771932	0.0416665520992893	LYN/IRAK3/IL1B/CBLC	4
BP	GO:0044331	cell-cell adhesion mediated by cadherin	4/329	48/18888	0.0833333333333333	4.78419452887538	3.49506917819085	0.00963026232857807	0.0567497434771932	0.0416665520992893	CDHR2/CDH1/CDH17/EPCAM	4
BP	GO:0046365	monosaccharide catabolic process	4/329	48/18888	0.0833333333333333	4.78419452887538	3.49506917819085	0.00963026232857807	0.0567497434771932	0.0416665520992893	TKTL1/HK3/FUT6/FUT2	4
BP	GO:0042445	hormone metabolic process	10/329	240/18888	0.0416666666666667	2.39209726443769	2.88975633119266	0.00964125162522543	0.0567497434771932	0.0416665520992893	CYP19A1/ADM/SPP1/MEP1A/CYP3A5/UGT2A3/DHRS11/CYP2C18/HSD17B2/ACE2	10
BP	GO:1990845	adaptive thermogenesis	8/329	169/18888	0.0473372781065089	2.71764896314814	2.98633548634469	0.00968773268375866	0.056929394535366	0.0417984547250352	PPARGC1A/ALPL/CEBPB/IL18R1/ACSL1/ACOT11/PRLR/G0S2	8
BP	GO:2001233	regulation of apoptotic signaling pathway	14/329	396/18888	0.0353535353535354	2.02965828497743	2.7570898672897	0.00995310152349643	0.058392620286697	0.0428727780305733	S100A9/PTGS2/HMOX1/ITPRIP/S100A8/INHBA/IL1A/PLAUR/G0S2/IL1B/SOD2/SERPINE1/ICAM1/TNFAIP3	14
BP	GO:0043409	negative regulation of MAPK cascade	8/329	170/18888	0.0470588235294118	2.70166279277669	2.96736107536335	0.0100172536535641	0.0586724856851609	0.0430782595973855	LYN/NLRP12/IRAK3/IL1B/SH3RF2/MARVELD3/CBLC/ACE2	8
BP	GO:0007202	activation of phospholipase C activity	3/329	26/18888	0.115384615384615	6.6242693476736	3.82085949807867	0.0101195626611308	0.0587890553945498	0.0431638469070692	C5AR1/SELE/GNA15	3
BP	GO:0010460	positive regulation of heart rate	3/329	26/18888	0.115384615384615	6.6242693476736	3.82085949807867	0.0101195626611308	0.0587890553945498	0.0431638469070692	EDN3/SLC1A1/ADM	3
BP	GO:0035902	response to immobilization stress	3/329	26/18888	0.115384615384615	6.6242693476736	3.82085949807867	0.0101195626611308	0.0587890553945498	0.0431638469070692	TPH1/SOD2/UGT8	3
BP	GO:0048143	astrocyte activation	3/329	26/18888	0.115384615384615	6.6242693476736	3.82085949807867	0.0101195626611308	0.0587890553945498	0.0431638469070692	C5AR1/IL1B/IL6	3
BP	GO:1904996	positive regulation of leukocyte adhesion to vascular endothelial cell	3/329	26/18888	0.115384615384615	6.6242693476736	3.82085949807867	0.0101195626611308	0.0587890553945498	0.0431638469070692	ITGB2/SELE/IL6	3
BP	GO:0043434	response to peptide hormone	15/329	438/18888	0.0342465753424658	1.96610734063372	2.72374474410523	0.0102295793311767	0.0592814821051165	0.0435253943244448	LYN/ALPL/TLR2/PTGS2/SOCS3/HMGCS2/RETN/HSD11B2/ACVR1C/ADM/INHBA/SLC30A10/SCNN1A/IL1B/TIMP1	15
BP	GO:0034219	carbohydrate transmembrane transport	7/329	137/18888	0.0510948905109489	2.93337474763162	3.02389190066654	0.0102375646136114	0.0592814821051165	0.0435253943244448	AQP9/SLC2A3/SLC2A14/PPBP/IL1B/MIR223/OCLN	7
BP	GO:0030195	negative regulation of blood coagulation	4/329	49/18888	0.0816326530612245	4.68655790583711	3.44026842985587	0.010345584361256	0.0596498911034318	0.0437958859915714	SERPINB2/KNG1/PLAUR/SERPINE1	4
BP	GO:0046596	regulation of viral entry into host cell	4/329	49/18888	0.0816326530612245	4.68655790583711	3.44026842985587	0.010345584361256	0.0596498911034318	0.0437958859915714	FCN1/TMPRSS4/TMPRSS2/TRIM31	4
BP	GO:0030856	regulation of epithelial cell differentiation	8/329	171/18888	0.0467836257309941	2.68586359515811	2.94852300646189	0.0103550321043636	0.0596498911034318	0.0437958859915714	CEBPB/PRLR/IL1A/IL1B/SERPINE1/XDH/ATOH1/ESRP1	8
BP	GO:0019693	ribose phosphate metabolic process	16/329	480/18888	0.0333333333333333	1.91367781155015	2.69968160528538	0.0103680775116702	0.0596498911034318	0.0437958859915714	PPARGC1A/PYGL/HMGCS2/ENTPD5/AMPD3/ACSL1/SLC4A4/ACOT11/GDA/HK3/CDA/SULT1A2/XDH/SLC27A2/GUCY2C/HKDC1	16
BP	GO:0002224	toll-like receptor signaling pathway	5/329	76/18888	0.0657894736842105	3.77699568069109	3.22973335433325	0.0104902694222537	0.0601588280211879	0.0441695554621208	IRAK3/S100A9/TLR2/S100A8/LRRC19	5
BP	GO:0002294	CD4-positive, alpha-beta T cell differentiation involved in immune response	5/329	76/18888	0.0657894736842105	3.77699568069109	3.22973335433325	0.0104902694222537	0.0601588280211879	0.0441695554621208	IL18R1/SOCS3/NLRP3/BCL6/IL6	5
BP	GO:2001234	negative regulation of apoptotic signaling pathway	10/329	244/18888	0.040983606557377	2.35288255518461	2.83196326825769	0.0107445788452298	0.0614826061659045	0.0451414941468639	PTGS2/HMOX1/ITPRIP/IL1A/PLAUR/IL1B/SOD2/SERPINE1/ICAM1/TNFAIP3	10
BP	GO:0050673	epithelial cell proliferation	16/329	482/18888	0.033195020746888	1.90573723971799	2.68193462843535	0.0107555778658605	0.0614826061659045	0.0451414941468639	PROK2/C5AR1/CEBPB/LRG1/HMOX1/NOD2/TMIGD1/MIR23A/IHH/ODAM/XDH/TNFAIP3/HNF1B/MARVELD3/IL6/FUT2	16
BP	GO:0002287	alpha-beta T cell activation involved in immune response	5/329	77/18888	0.0649350649350649	3.72794378873406	3.19357405419063	0.0110630990758649	0.0627400268956519	0.0460647121763481	IL18R1/SOCS3/NLRP3/BCL6/IL6	5
BP	GO:0002293	alpha-beta T cell differentiation involved in immune response	5/329	77/18888	0.0649350649350649	3.72794378873406	3.19357405419063	0.0110630990758649	0.0627400268956519	0.0460647121763481	IL18R1/SOCS3/NLRP3/BCL6/IL6	5
BP	GO:1901568	fatty acid derivative metabolic process	5/329	77/18888	0.0649350649350649	3.72794378873406	3.19357405419063	0.0110630990758649	0.0627400268956519	0.0460647121763481	CYP4F2/HMGCS2/ACSL1/CYP4F12/SLC27A2	5
BP	GO:0006693	prostaglandin metabolic process	4/329	50/18888	0.08	4.59282674772036	3.38692854590615	0.0110944126863274	0.0627400268956519	0.0460647121763481	HPGDS/PTGS2/IL1B/PTGES	4
BP	GO:0043114	regulation of vascular permeability	4/329	50/18888	0.08	4.59282674772036	3.38692854590615	0.0110944126863274	0.0627400268956519	0.0460647121763481	CXCR2/ADM/MIR23A/OCLN	4
BP	GO:1900047	negative regulation of hemostasis	4/329	50/18888	0.08	4.59282674772036	3.38692854590615	0.0110944126863274	0.0627400268956519	0.0460647121763481	SERPINB2/KNG1/PLAUR/SERPINE1	4
BP	GO:0032963	collagen metabolic process	6/329	107/18888	0.0560747663551402	3.21927108485072	3.06510276919654	0.0110986703030996	0.0627400268956519	0.0460647121763481	SMPD3/MMP8/INHBA/MMP1/IHH/IL6	6
BP	GO:0010758	regulation of macrophage chemotaxis	3/329	27/18888	0.111111111111111	6.37892603850051	3.72389348638456	0.0112400380292769	0.0628420308000484	0.0461396050434599	C5AR1/CYP19A1/C3AR1	3
BP	GO:0016540	protein autoprocessing	3/329	27/18888	0.111111111111111	6.37892603850051	3.72389348638456	0.0112400380292769	0.0628420308000484	0.0461396050434599	CTSE/IHH/TMPRSS2	3
BP	GO:0032740	positive regulation of interleukin-17 production	3/329	27/18888	0.111111111111111	6.37892603850051	3.72389348638456	0.0112400380292769	0.0628420308000484	0.0461396050434599	OSM/NOD2/IL6	3
BP	GO:0032753	positive regulation of interleukin-4 production	3/329	27/18888	0.111111111111111	6.37892603850051	3.72389348638456	0.0112400380292769	0.0628420308000484	0.0461396050434599	CEBPB/NLRP3/FCER1G	3
BP	GO:0042730	fibrinolysis	3/329	27/18888	0.111111111111111	6.37892603850051	3.72389348638456	0.0112400380292769	0.0628420308000484	0.0461396050434599	SERPINB2/PLAUR/SERPINE1	3
BP	GO:0051043	regulation of membrane protein ectodomain proteolysis	3/329	27/18888	0.111111111111111	6.37892603850051	3.72389348638456	0.0112400380292769	0.0628420308000484	0.0461396050434599	PTPN3/IL1B/TIMP1	3
BP	GO:0071624	positive regulation of granulocyte chemotaxis	3/329	27/18888	0.111111111111111	6.37892603850051	3.72389348638456	0.0112400380292769	0.0628420308000484	0.0461396050434599	CXCR2/C5AR1/C3AR1	3
BP	GO:0001776	leukocyte homeostasis	6/329	108/18888	0.0555555555555556	3.18946301925025	3.03811249777149	0.0115846995373214	0.0646676420181933	0.0474799974447833	CXCR2/LYN/CXCL6/HCAR2/TNFAIP3/IL6	6
BP	GO:0032720	negative regulation of tumor necrosis factor production	5/329	78/18888	0.0641025641025641	3.68014963759645	3.15801434901625	0.0116569096334342	0.0648677015014973	0.0476268842564813	IRAK3/ORM1/BPI/NOD2/TNFAIP3	5
BP	GO:0042509	regulation of tyrosine phosphorylation of STAT protein	5/329	78/18888	0.0641025641025641	3.68014963759645	3.15801434901625	0.0116569096334342	0.0648677015014973	0.0476268842564813	LYN/OSM/SOCS3/IL24/IL6	5
BP	GO:0009261	ribonucleotide catabolic process	7/329	141/18888	0.049645390070922	2.85015844273427	2.93599114716253	0.011867555829169	0.0656842028803261	0.0482263723802255	ENTPD5/AMPD3/SLC4A4/GDA/HK3/XDH/HKDC1	7
BP	GO:0006636	unsaturated fatty acid biosynthetic process	4/329	51/18888	0.0784313725490196	4.50277132129448	3.33497941581443	0.0118772948858453	0.0656842028803261	0.0482263723802255	HPGDS/PTGS2/IL1B/PTGES	4
BP	GO:0006692	prostanoid metabolic process	4/329	51/18888	0.0784313725490196	4.50277132129448	3.33497941581443	0.0118772948858453	0.0656842028803261	0.0482263723802255	HPGDS/PTGS2/IL1B/PTGES	4
BP	GO:0035987	endodermal cell differentiation	4/329	51/18888	0.0784313725490196	4.50277132129448	3.33497941581443	0.0118772948858453	0.0656842028803261	0.0482263723802255	MMP8/ITGB2/INHBA/HNF1B	4
BP	GO:0034762	regulation of transmembrane transport	16/329	489/18888	0.032719836400818	1.87845674753389	2.62047400674135	0.0122028562259571	0.0658767945208197	0.0483677761845571	KCNJ15/LYN/EDN3/KCNE1/ACSL1/PTPN3/KCNJ16/ANO9/ABCB1/IL1B/CFTR/MIR223/FXYD3/CHP2/OCLN/ACE2	16
BP	GO:1904951	positive regulation of establishment of protein localization	12/329	326/18888	0.0368098159509202	2.11326384097563	2.69958292440117	0.01224575090804	0.0658767945208197	0.0483677761845571	TLR2/PTGS2/FFAR2/ITGB2/ITGAM/HCAR2/IL1A/IL1B/CFTR/CDH1/CHP2/SLC51B	12
BP	GO:0060047	heart contraction	10/329	249/18888	0.0401606425702811	2.3056359175303	2.76129375999698	0.0122556797709297	0.0658767945208197	0.0483677761845571	EDN3/KCNE1/HBEGF/CXADR/CYP2J2/SLC1A1/ADM/STC1/CHGA/ACE2	10
BP	GO:1903533	regulation of protein targeting	5/329	79/18888	0.0632911392405063	3.63356546496864	3.12303581074786	0.0122720368612197	0.0658767945208197	0.0483677761845571	KCNE1/ITGB2/ITGAM/SLC1A1/SLC51B	5
BP	GO:0002536	respiratory burst involved in inflammatory response	2/329	10/18888	0.2	11.4820668693009	4.41439395367025	0.0124107621920323	0.0658767945208197	0.0483677761845571	NCF1/S100A9	2
BP	GO:0002775	antimicrobial peptide production	2/329	10/18888	0.2	11.4820668693009	4.41439395367025	0.0124107621920323	0.0658767945208197	0.0483677761845571	NOD2/LGALS4	2
BP	GO:0006591	ornithine metabolic process	2/329	10/18888	0.2	11.4820668693009	4.41439395367025	0.0124107621920323	0.0658767945208197	0.0483677761845571	ARG1/HNF4A	2
BP	GO:0009155	purine deoxyribonucleotide catabolic process	2/329	10/18888	0.2	11.4820668693009	4.41439395367025	0.0124107621920323	0.0658767945208197	0.0483677761845571	GDA/XDH	2
BP	GO:0009170	purine deoxyribonucleoside monophosphate metabolic process	2/329	10/18888	0.2	11.4820668693009	4.41439395367025	0.0124107621920323	0.0658767945208197	0.0483677761845571	GDA/XDH	2
BP	GO:0032815	negative regulation of natural killer cell activation	2/329	10/18888	0.2	11.4820668693009	4.41439395367025	0.0124107621920323	0.0658767945208197	0.0483677761845571	FGR/PGLYRP1	2
BP	GO:0035655	interleukin-18-mediated signaling pathway	2/329	10/18888	0.2	11.4820668693009	4.41439395367025	0.0124107621920323	0.0658767945208197	0.0483677761845571	IL18RAP/IL18R1	2
BP	GO:0035747	natural killer cell chemotaxis	2/329	10/18888	0.2	11.4820668693009	4.41439395367025	0.0124107621920323	0.0658767945208197	0.0483677761845571	CCL3/CCL4	2
BP	GO:0044650	adhesion of symbiont to host cell	2/329	10/18888	0.2	11.4820668693009	4.41439395367025	0.0124107621920323	0.0658767945208197	0.0483677761845571	ICAM1/ACE2	2
BP	GO:0051238	sequestering of metal ion	2/329	10/18888	0.2	11.4820668693009	4.41439395367025	0.0124107621920323	0.0658767945208197	0.0483677761845571	S100A9/S100A8	2
BP	GO:0060054	positive regulation of epithelial cell proliferation involved in wound healing	2/329	10/18888	0.2	11.4820668693009	4.41439395367025	0.0124107621920323	0.0658767945208197	0.0483677761845571	LRG1/ODAM	2
BP	GO:0071351	cellular response to interleukin-18	2/329	10/18888	0.2	11.4820668693009	4.41439395367025	0.0124107621920323	0.0658767945208197	0.0483677761845571	IL18RAP/IL18R1	2
BP	GO:0071421	manganese ion transmembrane transport	2/329	10/18888	0.2	11.4820668693009	4.41439395367025	0.0124107621920323	0.0658767945208197	0.0483677761845571	SLC11A1/SLC30A10	2
BP	GO:1901329	regulation of odontoblast differentiation	2/329	10/18888	0.2	11.4820668693009	4.41439395367025	0.0124107621920323	0.0658767945208197	0.0483677761845571	CEBPB/SERPINE1	2
BP	GO:1903596	regulation of gap junction assembly	2/329	10/18888	0.2	11.4820668693009	4.41439395367025	0.0124107621920323	0.0658767945208197	0.0483677761845571	IL1B/ACE2	2
BP	GO:1903980	positive regulation of microglial cell activation	2/329	10/18888	0.2	11.4820668693009	4.41439395367025	0.0124107621920323	0.0658767945208197	0.0483677761845571	MMP8/CCL3	2
BP	GO:0010922	positive regulation of phosphatase activity	3/329	28/18888	0.107142857142857	6.1511072514112	3.63170795367555	0.0124292354114134	0.0658767945208197	0.0483677761845571	PLEK/CHP2/PPP1R14D	3
BP	GO:0032703	negative regulation of interleukin-2 production	3/329	28/18888	0.107142857142857	6.1511072514112	3.63170795367555	0.0124292354114134	0.0658767945208197	0.0483677761845571	CR1/NOD2/TNFAIP3	3
BP	GO:0043304	regulation of mast cell degranulation	3/329	28/18888	0.107142857142857	6.1511072514112	3.63170795367555	0.0124292354114134	0.0658767945208197	0.0483677761845571	LYN/FGR/IL13RA2	3
BP	GO:0051873	killing by host of symbiont cells	3/329	28/18888	0.107142857142857	6.1511072514112	3.63170795367555	0.0124292354114134	0.0658767945208197	0.0483677761845571	ARG1/TREM1/CXCL6	3
BP	GO:0071577	zinc ion transmembrane transport	3/329	28/18888	0.107142857142857	6.1511072514112	3.63170795367555	0.0124292354114134	0.0658767945208197	0.0483677761845571	SLC1A1/SLC39A5/SLC30A10	3
BP	GO:0090025	regulation of monocyte chemotaxis	3/329	28/18888	0.107142857142857	6.1511072514112	3.63170795367555	0.0124292354114134	0.0658767945208197	0.0483677761845571	LYN/FPR2/SERPINE1	3
BP	GO:0090314	positive regulation of protein targeting to membrane	3/329	28/18888	0.107142857142857	6.1511072514112	3.63170795367555	0.0124292354114134	0.0658767945208197	0.0483677761845571	ITGB2/ITGAM/SLC51B	3
BP	GO:0090330	regulation of platelet aggregation	3/329	28/18888	0.107142857142857	6.1511072514112	3.63170795367555	0.0124292354114134	0.0658767945208197	0.0483677761845571	LYN/PDPN/IL6	3
BP	GO:0007173	epidermal growth factor receptor signaling pathway	6/329	110/18888	0.0545454545454545	3.13147278253661	2.98506381420911	0.0126014658946878	0.0665341883851994	0.0488504450746982	HBEGF/PTPN3/PLAUR/SLC30A10/VIL1/CBLC	6
BP	GO:0031341	regulation of cell killing	6/329	110/18888	0.0545454545454545	3.13147278253661	2.98506381420911	0.0126014658946878	0.0665341883851994	0.0488504450746982	ARG1/IL18RAP/CR1/ITGAM/CXCL6/ICAM1	6
BP	GO:0034764	positive regulation of transmembrane transport	9/329	213/18888	0.0422535211267606	2.42578877520442	2.78622921080283	0.0126092266185576	0.0665341883851994	0.0488504450746982	EDN3/KCNE1/ACSL1/ABCB1/CFTR/MIR223/CHP2/OCLN/ACE2	9
BP	GO:0043303	mast cell degranulation	4/329	52/18888	0.0769230769230769	4.41617956511574	3.28435561703057	0.012694755733237	0.0668865490405561	0.0491091537966162	LYN/FGR/IL13RA2/CHGA	4
BP	GO:0003158	endothelium development	7/329	143/18888	0.048951048951049	2.81029608689183	2.8931907122958	0.0127493351202406	0.066976256809865	0.0491750186484129	ITGAX/IL1B/PDPN/MARVELD2/ICAM1/STC1/XDH	7
BP	GO:0050671	positive regulation of lymphocyte proliferation	7/329	143/18888	0.048951048951049	2.81029608689183	2.8931907122958	0.0127493351202406	0.066976256809865	0.0491750186484129	LILRB2/BCL6/PRLR/IL1A/IL1B/HHLA2/IL6	7
BP	GO:0033002	muscle cell proliferation	10/329	251/18888	0.0398406374501992	2.28726431659381	2.73349788383571	0.0129030502713563	0.0675157246084325	0.0495711043707022	SMPD3/PPARGC1A/PTGS2/HMOX1/HBEGF/SOD2/MIR223/TNFAIP3/IL6/ACE2	10
BP	GO:0051222	positive regulation of protein transport	10/329	251/18888	0.0398406374501992	2.28726431659381	2.73349788383571	0.0129030502713563	0.0675157246084325	0.0495711043707022	TLR2/PTGS2/FFAR2/HCAR2/IL1A/IL1B/CFTR/CDH1/CHP2/SLC51B	10
BP	GO:1903556	negative regulation of tumor necrosis factor superfamily cytokine production	5/329	80/18888	0.0625	3.58814589665654	3.08862080858309	0.0129088096952484	0.0675157246084325	0.0495711043707022	IRAK3/ORM1/BPI/NOD2/TNFAIP3	5
BP	GO:0030203	glycosaminoglycan metabolic process	6/329	111/18888	0.0540540540540541	3.10326131602727	2.9589918822174	0.0131326448086454	0.0685858624193824	0.0503568163426212	SMPD3/PGLYRP1/IL1B/CHST5/B3GNT3/TNFAIP6	6
BP	GO:0050819	negative regulation of coagulation	4/329	53/18888	0.0754716981132075	4.3328554223777	3.23499601759419	0.0135472970271505	0.0705448299209427	0.0517951210196702	SERPINB2/KNG1/PLAUR/SERPINE1	4
BP	GO:0050850	positive regulation of calcium-mediated signaling	4/329	53/18888	0.0754716981132075	4.3328554223777	3.23499601759419	0.0135472970271505	0.0705448299209427	0.0517951210196702	CCL3/ERBB3/CHP2/CCL4	4
BP	GO:0006829	zinc ion transport	3/329	29/18888	0.103448275862069	5.93900010481082	3.54389509282748	0.013687772730637	0.0709655310031719	0.0521040063553013	SLC1A1/SLC39A5/SLC30A10	3
BP	GO:0006833	water transport	3/329	29/18888	0.103448275862069	5.93900010481082	3.54389509282748	0.013687772730637	0.0709655310031719	0.0521040063553013	AQP9/CFTR/AQP8	3
BP	GO:0009312	oligosaccharide biosynthetic process	3/329	29/18888	0.103448275862069	5.93900010481082	3.54389509282748	0.013687772730637	0.0709655310031719	0.0521040063553013	FUT6/B4GALNT2/FUT2	3
BP	GO:0016049	cell growth	16/329	496/18888	0.032258064516129	1.85194626924208	2.56000443566369	0.0137990879382071	0.0714388195581779	0.0524515022385749	EDN3/S100A9/S100A8/HBEGF/BCL6/CDHR2/SLC44A4/COBL/CDA/INHBA/SPP1/SEMA4G/MIR23A/SGK2/CDH1/HNF4A	16
BP	GO:0002449	lymphocyte mediated immunity	13/329	372/18888	0.0349462365591398	2.00627512501226	2.60985737408665	0.0139152138174897	0.0719356053434575	0.0528162501570012	ARG1/IL18RAP/CSF2RB/IL18R1/CR1/NLRP3/FCER1G/NOD2/BCL6/IL1B/ICAM1/IL13RA2/IL6	13
BP	GO:1901654	response to ketone	9/329	217/18888	0.0414746543778802	2.38107377473982	2.7243638517826	0.0140918194996387	0.0727431550726646	0.0534091658391364	NCF1/TLR2/HMGCS2/ITGAM/CDA/INHBA/SPP1/SCNN1A/CFTR	9
BP	GO:0032946	positive regulation of mononuclear cell proliferation	7/329	146/18888	0.0479452054794521	2.7525502768872	2.83035623446173	0.014159023346563	0.0729844454872693	0.053586325047534	LILRB2/BCL6/PRLR/IL1A/IL1B/HHLA2/IL6	7
BP	GO:0006066	alcohol metabolic process	13/329	373/18888	0.0348525469168901	2.0008963713259	2.59946411044052	0.0141994273917387	0.0730239345940286	0.053615318569325	HMGCS2/PLEK/HSD11B2/PRKG2/TKTL1/MOGAT2/CYP3A5/SULT1A2/EPHX2/CYP2C18/CFTR/MOGAT3/AQP8	13
BP	GO:0018958	phenol-containing compound metabolic process	6/329	113/18888	0.0530973451327434	3.04833633698254	2.90772058819988	0.0142416787842952	0.0730239345940286	0.053615318569325	ITGB2/ITGAM/SLC1A1/TPH1/SULT1A2/DDC	6
BP	GO:0007260	tyrosine phosphorylation of STAT protein	5/329	82/18888	0.0609756097560976	3.50063014307955	3.02141461416183	0.0142485726037129	0.0730239345940286	0.053615318569325	LYN/OSM/SOCS3/IL24/IL6	5
BP	GO:0043406	positive regulation of MAP kinase activity	5/329	82/18888	0.0609756097560976	3.50063014307955	3.02141461416183	0.0142485726037129	0.0730239345940286	0.053615318569325	EDN3/S100A12/MST1R/PIK3R5/IL1B	5
BP	GO:0035306	positive regulation of dephosphorylation	4/329	54/18888	0.0740740740740741	4.25261735900034	3.18684341924687	0.0144353974631132	0.0737694308752506	0.0541626736362928	LILRB2/PLEK/CHP2/PPP1R14D	4
BP	GO:0050873	brown fat cell differentiation	4/329	54/18888	0.0740740740740741	4.25261735900034	3.18684341924687	0.0144353974631132	0.0737694308752506	0.0541626736362928	PPARGC1A/PTGS2/CEBPB/LRG1	4
BP	GO:0045637	regulation of myeloid cell differentiation	9/329	218/18888	0.0412844036697248	2.37015141797496	2.7091110367823	0.0144818106251257	0.0739007417737101	0.0542590841582904	LYN/CSF3R/CEBPB/LILRB3/CCL3/INHBA/MIR223/SCIN/TNFAIP6	9
BP	GO:0002604	regulation of dendritic cell antigen processing and presentation	2/329	11/18888	0.181818181818182	10.4382426084554	4.16891599977261	0.0149956248611763	0.0747038662394959	0.0548487507425865	SLC11A1/NOD2	2
BP	GO:0002765	immune response-inhibiting signal transduction	2/329	11/18888	0.181818181818182	10.4382426084554	4.16891599977261	0.0149956248611763	0.0747038662394959	0.0548487507425865	LYN/LILRB2	2
BP	GO:0006828	manganese ion transport	2/329	11/18888	0.181818181818182	10.4382426084554	4.16891599977261	0.0149956248611763	0.0747038662394959	0.0548487507425865	SLC11A1/SLC30A10	2
BP	GO:0008063	Toll signaling pathway	2/329	11/18888	0.181818181818182	10.4382426084554	4.16891599977261	0.0149956248611763	0.0747038662394959	0.0548487507425865	NLRP12/IRAK3	2
BP	GO:0009120	deoxyribonucleoside metabolic process	2/329	11/18888	0.181818181818182	10.4382426084554	4.16891599977261	0.0149956248611763	0.0747038662394959	0.0548487507425865	GDA/XDH	2
BP	GO:0033625	positive regulation of integrin activation	2/329	11/18888	0.181818181818182	10.4382426084554	4.16891599977261	0.0149956248611763	0.0747038662394959	0.0548487507425865	PLEK/CDH17	2
BP	GO:0042373	vitamin K metabolic process	2/329	11/18888	0.181818181818182	10.4382426084554	4.16891599977261	0.0149956248611763	0.0747038662394959	0.0548487507425865	CYP4F2/CYP4F12	2
BP	GO:0042428	serotonin metabolic process	2/329	11/18888	0.181818181818182	10.4382426084554	4.16891599977261	0.0149956248611763	0.0747038662394959	0.0548487507425865	TPH1/DDC	2
BP	GO:0042447	hormone catabolic process	2/329	11/18888	0.181818181818182	10.4382426084554	4.16891599977261	0.0149956248611763	0.0747038662394959	0.0548487507425865	CYP19A1/SPP1	2
BP	GO:0060736	prostate gland growth	2/329	11/18888	0.181818181818182	10.4382426084554	4.16891599977261	0.0149956248611763	0.0747038662394959	0.0548487507425865	CYP19A1/PRLR	2
BP	GO:0070944	neutrophil-mediated killing of bacterium	2/329	11/18888	0.181818181818182	10.4382426084554	4.16891599977261	0.0149956248611763	0.0747038662394959	0.0548487507425865	TREM1/CXCL6	2
BP	GO:0071492	cellular response to UV-A	2/329	11/18888	0.181818181818182	10.4382426084554	4.16891599977261	0.0149956248611763	0.0747038662394959	0.0548487507425865	MMP1/TIMP1	2
BP	GO:0071918	urea transmembrane transport	2/329	11/18888	0.181818181818182	10.4382426084554	4.16891599977261	0.0149956248611763	0.0747038662394959	0.0548487507425865	AQP9/AQP8	2
BP	GO:1901731	positive regulation of platelet aggregation	2/329	11/18888	0.181818181818182	10.4382426084554	4.16891599977261	0.0149956248611763	0.0747038662394959	0.0548487507425865	PDPN/IL6	2
BP	GO:2000392	regulation of lamellipodium morphogenesis	2/329	11/18888	0.181818181818182	10.4382426084554	4.16891599977261	0.0149956248611763	0.0747038662394959	0.0548487507425865	PDPN/VIL1	2
BP	GO:0045860	positive regulation of protein kinase activity	10/329	257/18888	0.0389105058365759	2.23386514966944	2.65166300666105	0.0149999547781942	0.0747038662394959	0.0548487507425865	NCF1/EDN3/SLC11A1/S100A12/MST1R/PIK3R5/LILRA5/CHI3L1/PRLR/IL1B	10
BP	GO:0010955	negative regulation of protein processing	3/329	30/18888	0.1	5.74103343465046	3.46009468184651	0.0150161682348524	0.0747038662394959	0.0548487507425865	CST7/IL1R2/SERPINE1	3
BP	GO:1903318	negative regulation of protein maturation	3/329	30/18888	0.1	5.74103343465046	3.46009468184651	0.0150161682348524	0.0747038662394959	0.0548487507425865	CST7/IL1R2/SERPINE1	3
BP	GO:0045862	positive regulation of proteolysis	12/329	336/18888	0.0357142857142857	2.05036908380373	2.58653497044912	0.0152118767582061	0.0755720952597786	0.0554862181123247	LYN/NLRC4/NLRP12/S100A9/MEFV/CR1/S100A8/NLRP3/ACVR1C/IL1B/SH3RF2/XDH	12
BP	GO:0002279	mast cell activation involved in immune response	4/329	55/18888	0.0727272727272727	4.17529704338215	3.13984423624883	0.0153595125411205	0.0759483305208539	0.0557624559443686	LYN/FGR/IL13RA2/CHGA	4
BP	GO:0002448	mast cell mediated immunity	4/329	55/18888	0.0727272727272727	4.17529704338215	3.13984423624883	0.0153595125411205	0.0759483305208539	0.0557624559443686	LYN/FGR/IL13RA2/CHGA	4
BP	GO:0002686	negative regulation of leukocyte migration	4/329	55/18888	0.0727272727272727	4.17529704338215	3.13984423624883	0.0153595125411205	0.0759483305208539	0.0557624559443686	CYP19A1/HMOX1/MIR223/TNFAIP6	4
BP	GO:0042593	glucose homeostasis	10/329	258/18888	0.0387596899224806	2.22520675761646	2.63824401914089	0.015372776741255	0.0759483305208539	0.0557624559443686	NCF1/PPARGC1A/PYGL/FFAR2/HK3/CFTR/ICAM1/IL6/HNF4A/HKDC1	10
BP	GO:0051235	maintenance of location	12/329	337/18888	0.0356083086053412	2.04428490254616	2.57544595245162	0.0155360505544574	0.076648813731327	0.0562767617085097	LYN/S100A9/FFAR2/SRGN/S100A8/CCL3/ACVR1C/IL1B/SCIN/CDS1/IL6/HILPDA	12
BP	GO:0002437	inflammatory response to antigenic stimulus	5/329	84/18888	0.0595238095238095	3.41728180633956	2.95626906165347	0.0156786860039644	0.0770768499242798	0.0565910325975265	CXCR2/LYN/FGR/NOD2/IL1RN	5
BP	GO:0008625	extrinsic apoptotic signaling pathway via death domain receptors	5/329	84/18888	0.0595238095238095	3.41728180633956	2.95626906165347	0.0156786860039644	0.0770768499242798	0.0565910325975265	HMOX1/ITPRIP/SERPINE1/ICAM1/TNFAIP3	5
BP	GO:0045936	negative regulation of phosphate metabolic process	13/329	378/18888	0.0343915343915344	1.9744294881073	2.54797558291084	0.0156878864584018	0.0770768499242798	0.0565910325975265	LYN/NLRP12/IRAK3/SOCS3/SAMSN1/PLEK/CDA/INHBA/IL1B/XDH/PPP1R14D/CBLC/OCLN	13
BP	GO:0006898	receptor-mediated endocytosis	10/329	259/18888	0.0386100386100386	2.21661522573377	2.62488639092665	0.0157524596565181	0.0770768499242798	0.0565910325975265	CXCR1/CXCR2/ITGB2/ITGAM/FCER1G/ADM/SELE/SERPINE1/MARCO/ACE2	10
BP	GO:0033500	carbohydrate homeostasis	10/329	259/18888	0.0386100386100386	2.21661522573377	2.62488639092665	0.0157524596565181	0.0770768499242798	0.0565910325975265	NCF1/PPARGC1A/PYGL/FFAR2/HK3/CFTR/ICAM1/IL6/HNF4A/HKDC1	10
BP	GO:0097305	response to alcohol	10/329	259/18888	0.0386100386100386	2.21661522573377	2.62488639092665	0.0157524596565181	0.0770768499242798	0.0565910325975265	HMGCS2/S100A8/CCL3/CDA/INHBA/SCNN1A/SOD2/CFTR/CDH1/CLDN7	10
BP	GO:0010563	negative regulation of phosphorus metabolic process	13/329	379/18888	0.0343007915567282	1.96921991162153	2.5377720399718	0.0159993566737834	0.078177678432035	0.0573992781605958	LYN/NLRP12/IRAK3/SOCS3/SAMSN1/PLEK/CDA/INHBA/IL1B/XDH/PPP1R14D/CBLC/OCLN	13
BP	GO:0071887	leukocyte apoptotic process	6/329	116/18888	0.0517241379310345	2.96950005240541	2.83290409246637	0.0160250891030586	0.0781962966219015	0.0574129479277267	CXCR2/LYN/HCAR2/NOD2/BCL6/IL6	6
BP	GO:0003015	heart process	10/329	260/18888	0.0384615384615385	2.20808978255787	2.61158956048421	0.0161390754689016	0.0785376291917764	0.0576635596562465	EDN3/KCNE1/HBEGF/CXADR/CYP2J2/SLC1A1/ADM/STC1/CHGA/ACE2	10
BP	GO:0010001	glial cell differentiation	10/329	260/18888	0.0384615384615385	2.20808978255787	2.61158956048421	0.0161390754689016	0.0785376291917764	0.0576635596562465	LYN/OLIG2/S100A9/TLR2/C5AR1/S100A8/ERBB3/IL1B/SPINT1/IL6	10
BP	GO:0002823	negative regulation of adaptive immune response based on somatic recombination of immune receptors built from immunoglobulin superfamily domains	4/329	56/18888	0.0714285714285714	4.10073816760747	3.09394820574902	0.0163200745073365	0.0790172080947139	0.0580156740116707	ARG1/CR1/NOD2/BCL6	4
BP	GO:0009116	nucleoside metabolic process	4/329	56/18888	0.0714285714285714	4.10073816760747	3.09394820574902	0.0163200745073365	0.0790172080947139	0.0580156740116707	APOBEC3A/GDA/CDA/XDH	4
BP	GO:0052372	modulation by symbiont of entry into host	4/329	56/18888	0.0714285714285714	4.10073816760747	3.09394820574902	0.0163200745073365	0.0790172080947139	0.0580156740116707	FCN1/TMPRSS4/TMPRSS2/TRIM31	4
BP	GO:0002431	Fc receptor mediated stimulatory signaling pathway	3/329	31/18888	0.0967741935483871	5.55583880772625	3.3799871511794	0.0164148447429725	0.0790172080947139	0.0580156740116707	LYN/FGR/FCER1G	3
BP	GO:0002825	regulation of T-helper 1 type immune response	3/329	31/18888	0.0967741935483871	5.55583880772625	3.3799871511794	0.0164148447429725	0.0790172080947139	0.0580156740116707	SLC11A1/IL18R1/IL1B	3
BP	GO:0030262	apoptotic nuclear changes	3/329	31/18888	0.0967741935483871	5.55583880772625	3.3799871511794	0.0164148447429725	0.0790172080947139	0.0580156740116707	ACVR1C/IL6/ERN2	3
BP	GO:0036336	dendritic cell migration	3/329	31/18888	0.0967741935483871	5.55583880772625	3.3799871511794	0.0164148447429725	0.0790172080947139	0.0580156740116707	CXCR1/CXCR2/NLRP12	3
BP	GO:1900745	positive regulation of p38MAPK cascade	3/329	31/18888	0.0967741935483871	5.55583880772625	3.3799871511794	0.0164148447429725	0.0790172080947139	0.0580156740116707	NCF1/IL1B/XDH	3
BP	GO:0016042	lipid catabolic process	12/329	340/18888	0.0352941176470588	2.02624709458251	2.54240660864683	0.016540044020059	0.0795125835842998	0.0583793864688705	LIPN/SMPD3/CYP4F2/CYP19A1/HCAR2/CYP4F12/SPP1/IL1B/FABP1/LIPH/SLC27A2/PLA2G12B	12
BP	GO:0030336	negative regulation of cell migration	13/329	381/18888	0.0341207349081365	1.95888279922456	2.51746	0.0166364182252861	0.0798372537744223	0.0586177644167331	MCTP1/CYP19A1/HMOX1/ANGPT2/ACVR1C/SERPINE1/CDH1/MIR223/STC1/IL24/MARVELD3/TNFAIP6/TIMP1	13
BP	GO:0019882	antigen processing and presentation	6/329	117/18888	0.0512820512820513	2.94411971007716	2.80849970487404	0.0166523456148501	0.0798372537744223	0.0586177644167331	SLC11A1/LILRB2/FCER1G/CTSE/NOD2/ICAM1	6
BP	GO:0009259	ribonucleotide metabolic process	15/329	466/18888	0.0321888412017167	1.8479721356171	2.46779059171723	0.0170961036968169	0.0818547676329473	0.0600990547476939	PPARGC1A/HMGCS2/ENTPD5/AMPD3/ACSL1/SLC4A4/ACOT11/GDA/HK3/CDA/SULT1A2/XDH/SLC27A2/GUCY2C/HKDC1	15
BP	GO:0048678	response to axon injury	5/329	86/18888	0.0581395348837209	3.33781013642468	2.8930676697075	0.0172015166578446	0.0822490749578172	0.0603885613725375	LYN/PTPRF/SLC1A1/SPP1/SOD2	5
BP	GO:0009308	amine metabolic process	6/329	118/18888	0.0508474576271186	2.9191695430426	2.78435344348955	0.0172963293488561	0.0823619935127187	0.0604714679473076	KYNU/ITGB2/ITGAM/SLC1A1/SULT1A2/DDC	6
BP	GO:1904659	glucose transmembrane transport	6/329	118/18888	0.0508474576271186	2.9191695430426	2.78435344348955	0.0172963293488561	0.0823619935127187	0.0604714679473076	SLC2A3/SLC2A14/PPBP/IL1B/MIR223/OCLN	6
BP	GO:1903531	negative regulation of secretion by cell	7/329	152/18888	0.0460526315789474	2.64389697648376	2.70931876549251	0.0173068051400526	0.0823619935127187	0.0604714679473076	OSM/FFAR2/ACVR1C/INHBA/IL1B/IL13RA2/CHGA	7
BP	GO:0002707	negative regulation of lymphocyte mediated immunity	4/329	57/18888	0.0701754385964912	4.02879539273716	3.04910812610501	0.0173174923281578	0.0823619935127187	0.0604714679473076	ARG1/CR1/NOD2/BCL6	4
BP	GO:0034612	response to tumor necrosis factor	10/329	263/18888	0.0380228136882129	2.18290244663515	2.5720583501725	0.0173412363133326	0.0823650997731787	0.0604737486124765	SMPD3/MMP8/CCL20/PTGS2/CCL3/CHI3L1/SELE/CCL4/TNFAIP3/KRT8	10
BP	GO:0017157	regulation of exocytosis	8/329	188/18888	0.0425531914893617	2.44299295091509	2.6474299896434	0.0174752000949504	0.0825174631066269	0.0605856161625685	LYN/SMPD3/ITGB2/FGR/ITGAM/CD177/CFTR/IL13RA2	8
BP	GO:0033674	positive regulation of kinase activity	11/329	303/18888	0.0363036303630363	2.08420355713383	2.53310395273733	0.0176423630811255	0.0825174631066269	0.0605856161625685	NCF1/EDN3/SLC11A1/S100A12/MST1R/PIK3R5/LILRA5/CHI3L1/ERBB3/PRLR/IL1B	11
BP	GO:0001553	luteinization	2/329	12/18888	0.166666666666667	9.56838905775076	3.95309243782133	0.017789719408185	0.0825174631066269	0.0605856161625685	RETN/INHBA	2
BP	GO:0002645	positive regulation of tolerance induction	2/329	12/18888	0.166666666666667	9.56838905775076	3.95309243782133	0.017789719408185	0.0825174631066269	0.0605856161625685	IRAK3/LILRB2	2
BP	GO:0006216	cytidine catabolic process	2/329	12/18888	0.166666666666667	9.56838905775076	3.95309243782133	0.017789719408185	0.0825174631066269	0.0605856161625685	APOBEC3A/CDA	2
BP	GO:0009972	cytidine deamination	2/329	12/18888	0.166666666666667	9.56838905775076	3.95309243782133	0.017789719408185	0.0825174631066269	0.0605856161625685	APOBEC3A/CDA	2
BP	GO:0010936	negative regulation of macrophage cytokine production	2/329	12/18888	0.166666666666667	9.56838905775076	3.95309243782133	0.017789719408185	0.0825174631066269	0.0605856161625685	IRAK3/NOD2	2
BP	GO:0015840	urea transport	2/329	12/18888	0.166666666666667	9.56838905775076	3.95309243782133	0.017789719408185	0.0825174631066269	0.0605856161625685	AQP9/AQP8	2
BP	GO:0016554	cytidine to uridine editing	2/329	12/18888	0.166666666666667	9.56838905775076	3.95309243782133	0.017789719408185	0.0825174631066269	0.0605856161625685	APOBEC3A/A1CF	2
BP	GO:0031392	regulation of prostaglandin biosynthetic process	2/329	12/18888	0.166666666666667	9.56838905775076	3.95309243782133	0.017789719408185	0.0825174631066269	0.0605856161625685	PTGS2/IL1B	2
BP	GO:0042045	epithelial fluid transport	2/329	12/18888	0.166666666666667	9.56838905775076	3.95309243782133	0.017789719408185	0.0825174631066269	0.0605856161625685	CFTR/AQP8	2
BP	GO:0042363	fat-soluble vitamin catabolic process	2/329	12/18888	0.166666666666667	9.56838905775076	3.95309243782133	0.017789719408185	0.0825174631066269	0.0605856161625685	CYP4F2/CYP4F12	2
BP	GO:0044341	sodium-dependent phosphate transport	2/329	12/18888	0.166666666666667	9.56838905775076	3.95309243782133	0.017789719408185	0.0825174631066269	0.0605856161625685	CEBPB/SLC17A4	2
BP	GO:0045628	regulation of T-helper 2 cell differentiation	2/329	12/18888	0.166666666666667	9.56838905775076	3.95309243782133	0.017789719408185	0.0825174631066269	0.0605856161625685	NLRP3/BCL6	2
BP	GO:0046087	cytidine metabolic process	2/329	12/18888	0.166666666666667	9.56838905775076	3.95309243782133	0.017789719408185	0.0825174631066269	0.0605856161625685	APOBEC3A/CDA	2
BP	GO:0051549	positive regulation of keratinocyte migration	2/329	12/18888	0.166666666666667	9.56838905775076	3.95309243782133	0.017789719408185	0.0825174631066269	0.0605856161625685	EPB41L4B/HBEGF	2
BP	GO:0070673	response to interleukin-18	2/329	12/18888	0.166666666666667	9.56838905775076	3.95309243782133	0.017789719408185	0.0825174631066269	0.0605856161625685	IL18RAP/IL18R1	2
BP	GO:0071394	cellular response to testosterone stimulus	2/329	12/18888	0.166666666666667	9.56838905775076	3.95309243782133	0.017789719408185	0.0825174631066269	0.0605856161625685	NCF1/SPP1	2
BP	GO:0009072	aromatic amino acid metabolic process	3/329	32/18888	0.09375	5.3822188449848	3.30328784869446	0.0178841337576276	0.0828476689785163	0.0608280584948427	KYNU/TPH1/HGD	3
BP	GO:0060759	regulation of response to cytokine stimulus	8/329	189/18888	0.0423280423280423	2.43006706228591	2.63075417623908	0.0179816844248877	0.0831915283314842	0.0610805254271561	ARG1/IRAK3/MMP8/TLR2/IL1R2/IL1RN/TNFAIP3/IL6	8
BP	GO:0045859	regulation of protein kinase activity	15/329	470/18888	0.0319148936170213	1.83224471318632	2.43265708033669	0.0183127559058713	0.0846134719122317	0.0621245387153092	LYN/NCF1/EDN3/SLC11A1/IRAK3/C5AR1/S100A12/FGR/MST1R/PIK3R5/LILRA5/CHI3L1/PRLR/IL1B/CBLC	15
BP	GO:0061756	leukocyte adhesion to vascular endothelial cell	4/329	58/18888	0.0689655172413793	3.95933340320721	3.00527962001598	0.0183521516949533	0.084685802193918	0.0621776447430298	ITGB2/LRG1/SELE/IL6	4
BP	GO:0030308	negative regulation of cell growth	8/329	190/18888	0.0421052631578947	2.4172772356423	2.61418421239892	0.0184986198501077	0.0852513914797598	0.0625929092711382	BCL6/CDHR2/CDA/INHBA/SPP1/SEMA4G/CDH1/HNF4A	8
BP	GO:0042063	gliogenesis	12/329	346/18888	0.0346820809248555	1.99110986172848	2.47732914344896	0.0186941467027634	0.0860413177919445	0.0631728855639733	LYN/OLIG2/S100A9/TLR2/C5AR1/S100A8/CCL3/ERBB3/IL1B/SPINT1/ATOH1/IL6	12
BP	GO:0048708	astrocyte differentiation	5/329	88/18888	0.0568181818181818	3.2619508151423	2.83170313679837	0.0188193055122997	0.0865057509824394	0.0635138796996767	S100A9/C5AR1/S100A8/IL1B/IL6	5
BP	GO:0051961	negative regulation of nervous system development	7/329	155/18888	0.0451612903225806	2.59272477693892	2.65097158032396	0.0190528895901961	0.0874667402422516	0.0642194530927425	TLR2/SPP1/SEMA4G/IL1B/CDH1/ATOH1/IL6	7
BP	GO:0071241	cellular response to inorganic substance	9/329	229/18888	0.0393013100436681	2.25630134986262	2.54665162358175	0.0193138402381254	0.0879275234915798	0.0645577673843715	SMPD3/NCF1/SLC11A1/PTGS2/HMOX1/ALOX5AP/SLC1A1/CDH1/CHP2	9
BP	GO:0008645	hexose transmembrane transport	6/329	121/18888	0.0495867768595041	2.84679343866965	2.71341195624098	0.0193305806213492	0.0879275234915798	0.0645577673843715	SLC2A3/SLC2A14/PPBP/IL1B/MIR223/OCLN	6
BP	GO:0040013	negative regulation of locomotion	14/329	431/18888	0.0324825986078886	1.86483684652219	2.41821224943205	0.0194237288086226	0.0879275234915798	0.0645577673843715	MCTP1/CYP19A1/HMOX1/ANGPT2/ACVR1C/SEMA4G/SERPINE1/CDH1/MIR223/STC1/IL24/MARVELD3/TNFAIP6/TIMP1	14
BP	GO:0000038	very long-chain fatty acid metabolic process	3/329	33/18888	0.0909090909090909	5.21912130422769	3.22974226504857	0.0194243	0.0879275234915798	0.0645577673843715	CYP4F2/ACSL1/CYP4F12	3
BP	GO:0002862	negative regulation of inflammatory response to antigenic stimulus	3/329	33/18888	0.0909090909090909	5.21912130422769	3.22974226504857	0.0194243	0.0879275234915798	0.0645577673843715	LYN/FGR/NOD2	3
BP	GO:0006921	cellular component disassembly involved in execution phase of apoptosis	3/329	33/18888	0.0909090909090909	5.21912130422769	3.22974226504857	0.0194243	0.0879275234915798	0.0645577673843715	ACVR1C/IL6/ERN2	3
BP	GO:0034121	regulation of toll-like receptor signaling pathway	3/329	33/18888	0.0909090909090909	5.21912130422769	3.22974226504857	0.0194243	0.0879275234915798	0.0645577673843715	IRAK3/S100A9/S100A8	3
BP	GO:0045671	negative regulation of osteoclast differentiation	3/329	33/18888	0.0909090909090909	5.21912130422769	3.22974226504857	0.0194243	0.0879275234915798	0.0645577673843715	LILRB3/CCL3/TNFAIP6	3
BP	GO:0060351	cartilage development involved in endochondral bone morphogenesis	3/329	33/18888	0.0909090909090909	5.21912130422769	3.22974226504857	0.0194243	0.0879275234915798	0.0645577673843715	SMPD3/STC1/IHH	3
BP	GO:0009161	ribonucleoside monophosphate metabolic process	4/329	59/18888	0.0677966101694915	3.89222605739014	2.96242091973187	0.0194244150578539	0.0879275234915798	0.0645577673843715	AMPD3/GDA/CDA/XDH	4
BP	GO:0010718	positive regulation of epithelial to mesenchymal transition	4/329	59/18888	0.0677966101694915	3.89222605739014	2.96242091973187	0.0194244150578539	0.0879275234915798	0.0645577673843715	LRG1/IL1B/PDPN/IL6	4
BP	GO:2000106	regulation of leukocyte apoptotic process	5/329	89/18888	0.0561797752808989	3.2252996823879	2.80167844327377	0.0196644740771843	0.0889013675960918	0.0652727790061164	CXCR2/LYN/HCAR2/NOD2/BCL6	5
BP	GO:0032868	response to insulin	10/329	269/18888	0.0371747211895911	2.13421317273251	2.49456488209938	0.0199423463509677	0.0900434802960781	0.0661113360708962	LYN/ALPL/TLR2/SOCS3/HMGCS2/RETN/HSD11B2/ACVR1C/ADM/IL1B	10
BP	GO:0046849	bone remodeling	5/329	90/18888	0.0555555555555556	3.18946301925025	2.77207642582039	0.0205341633547902	0.0922506241279933	0.0677318557037308	SPP1/TPH1/IHH/TNFAIP3/IL6	5
BP	GO:0001706	endoderm formation	4/329	60/18888	0.0666666666666667	3.8273556231003	2.9204926719443	0.0205346216870274	0.0922506241279933	0.0677318557037308	MMP8/ITGB2/INHBA/HNF1B	4
BP	GO:0046686	response to cadmium ion	4/329	60/18888	0.0666666666666667	3.8273556231003	2.9204926719443	0.0205346216870274	0.0922506241279933	0.0677318557037308	NCF1/SLC11A1/HMOX1/SOD2	4
BP	GO:0060350	endochondral bone morphogenesis	4/329	60/18888	0.0666666666666667	3.8273556231003	2.9204926719443	0.0205346216870274	0.0922506241279933	0.0677318557037308	SMPD3/ALPL/STC1/IHH	4
BP	GO:0015749	monosaccharide transmembrane transport	6/329	123/18888	0.0487804878048781	2.80050411446364	2.6673164461226	0.0207738728760392	0.092444090897998	0.0678739020418807	SLC2A3/SLC2A14/PPBP/IL1B/MIR223/OCLN	6
BP	GO:0045446	endothelial cell differentiation	6/329	123/18888	0.0487804878048781	2.80050411446364	2.6673164461226	0.0207738728760392	0.092444090897998	0.0678739020418807	IL1B/PDPN/MARVELD2/ICAM1/STC1/XDH	6
BP	GO:0045834	positive regulation of lipid metabolic process	6/329	123/18888	0.0487804878048781	2.80050411446364	2.6673164461226	0.0207738728760392	0.092444090897998	0.0678739020418807	PPARGC1A/PTGS2/ADM/IL1A/IL1B/FABP1	6
BP	GO:0030836	positive regulation of actin filament depolymerization	2/329	13/18888	0.153846153846154	8.83235913023147	3.76116981305816	0.0207850184749634	0.092444090897998	0.0678739020418807	PLEK/VIL1	2
BP	GO:0032490	detection of molecule of bacterial origin	2/329	13/18888	0.153846153846154	8.83235913023147	3.76116981305816	0.0207850184749634	0.092444090897998	0.0678739020418807	TLR2/NOD2	2
BP	GO:0036006	cellular response to macrophage colony-stimulating factor stimulus	2/329	13/18888	0.153846153846154	8.83235913023147	3.76116981305816	0.0207850184749634	0.092444090897998	0.0678739020418807	TLR2/MST1R	2
BP	GO:0044406	adhesion of symbiont to host	2/329	13/18888	0.153846153846154	8.83235913023147	3.76116981305816	0.0207850184749634	0.092444090897998	0.0678739020418807	ICAM1/ACE2	2
BP	GO:1900226	negative regulation of NLRP3 inflammasome complex assembly	2/329	13/18888	0.153846153846154	8.83235913023147	3.76116981305816	0.0207850184749634	0.092444090897998	0.0678739020418807	MEFV/TRIM31	2
BP	GO:0016052	carbohydrate catabolic process	7/329	158/18888	0.0443037974683544	2.54349582547805	2.59398384647632	0.0209188809317951	0.0929235968663926	0.0682259628476192	PYGL/SLC4A4/TKTL1/HK3/FUT6/FUT2/HKDC1	7
BP	GO:0009112	nucleobase metabolic process	3/329	34/18888	0.0882352941176471	5.06561773645628	3.15912203482323	0.021035442506311	0.0929782198513151	0.0682660679002175	GDA/CDA/XDH	3
BP	GO:0010863	positive regulation of phospholipase C activity	3/329	34/18888	0.0882352941176471	5.06561773645628	3.15912203482323	0.021035442506311	0.0929782198513151	0.0682660679002175	C5AR1/SELE/GNA15	3
BP	GO:0030212	hyaluronan metabolic process	3/329	34/18888	0.0882352941176471	5.06561773645628	3.15912203482323	0.021035442506311	0.0929782198513151	0.0682660679002175	SMPD3/IL1B/TNFAIP6	3
BP	GO:0048240	sperm capacitation	3/329	34/18888	0.0882352941176471	5.06561773645628	3.15912203482323	0.021035442506311	0.0929782198513151	0.0682660679002175	SLC26A3/ROPN1L/CFTR	3
BP	GO:0051453	regulation of intracellular pH	5/329	91/18888	0.0549450549450549	3.15441397508267	2.74288586393256	0.0214286162371504	0.0944819210357423	0.0693701089038192	SLC11A1/SLC26A3/SLC4A4/SLC9A3/CFTR	5
BP	GO:1903510	mucopolysaccharide metabolic process	5/329	91/18888	0.0549450549450549	3.15441397508267	2.74288586393256	0.0214286162371504	0.0944819210357423	0.0693701089038192	SMPD3/IL1B/CHST5/B3GNT3/TNFAIP6	5
BP	GO:0051785	positive regulation of nuclear division	4/329	61/18888	0.0655737704918033	3.76461208829538	2.87945776026014	0.0216830877599309	0.0954858938761403	0.0701072415161899	SMPD3/EDN3/IL1A/IL1B	4
BP	GO:2000146	negative regulation of cell motility	13/329	396/18888	0.0328282828282828	1.88468269319333	2.36889240319506	0.0220470862636162	0.0969691204714166	0.0711962497551781	MCTP1/CYP19A1/HMOX1/ANGPT2/ACVR1C/SERPINE1/CDH1/MIR223/STC1/IL24/MARVELD3/TNFAIP6/TIMP1	13
BP	GO:0002824	positive regulation of adaptive immune response based on somatic recombination of immune receptors built from immunoglobulin superfamily domains	6/329	125/18888	0.048	2.75569604863222	2.62213683973044	0.0222885456483289	0.0976698308692743	0.0717107223238618	SLC11A1/IL18R1/NLRP3/NOD2/IL1B/IL6	6
BP	GO:0046632	alpha-beta T cell differentiation	6/329	125/18888	0.048	2.75569604863222	2.62213683973044	0.0222885456483289	0.0976698308692743	0.0717107223238618	IL18R1/SOCS3/NLRP3/BCL6/IHH/IL6	6
BP	GO:1903305	regulation of regulated secretory pathway	6/329	125/18888	0.048	2.75569604863222	2.62213683973044	0.0222885456483289	0.0976698308692743	0.0717107223238618	LYN/ITGB2/FGR/ITGAM/CD177/IL13RA2	6
BP	GO:0001893	maternal placenta development	3/329	35/18888	0.0857142857142857	4.92088580112896	3.09122156860682	0.022717703881399	0.098942673681258	0.0726452634881058	PTGS2/SPP1/STC1	3
BP	GO:0009119	ribonucleoside metabolic process	3/329	35/18888	0.0857142857142857	4.92088580112896	3.09122156860682	0.022717703881399	0.098942673681258	0.0726452634881058	APOBEC3A/CDA/XDH	3
BP	GO:0032633	interleukin-4 production	3/329	35/18888	0.0857142857142857	4.92088580112896	3.09122156860682	0.022717703881399	0.098942673681258	0.0726452634881058	CEBPB/NLRP3/FCER1G	3
BP	GO:0032673	regulation of interleukin-4 production	3/329	35/18888	0.0857142857142857	4.92088580112896	3.09122156860682	0.022717703881399	0.098942673681258	0.0726452634881058	CEBPB/NLRP3/FCER1G	3
BP	GO:0045577	regulation of B cell differentiation	3/329	35/18888	0.0857142857142857	4.92088580112896	3.09122156860682	0.022717703881399	0.098942673681258	0.0726452634881058	CR1/BCL6/INHBA	3
BP	GO:0046824	positive regulation of nucleocytoplasmic transport	4/329	62/18888	0.0645161290322581	3.70389253848416	2.83928114341271	0.0228701064730892	0.0992429072865074	0.0728656997119297	PTGS2/IL1B/CDH1/CHP2	4
BP	GO:0072348	sulfur compound transport	4/329	62/18888	0.0645161290322581	3.70389253848416	2.83928114341271	0.0228701064730892	0.0992429072865074	0.0728656997119297	SLC16A6/SLC26A3/SLC1A1/SLC44A4	4
BP	GO:2000351	regulation of endothelial cell apoptotic process	4/329	62/18888	0.0645161290322581	3.70389253848416	2.83928114341271	0.0228701064730892	0.0992429072865074	0.0728656997119297	SERPINE1/ICAM1/TNFAIP3/ANGPTL4	4
BP	GO:0098659	inorganic cation import across plasma membrane	6/329	126/18888	0.0476190476190476	2.73382544507165	2.59987957544125	0.0230730807449446	0.0998806784189531	0.0733339612843921	KCNJ15/KCNJ16/SLC9A3/SLC39A5/SCNN1A/AQP8	6
BP	GO:0099587	inorganic ion import across plasma membrane	6/329	126/18888	0.0476190476190476	2.73382544507165	2.59987957544125	0.0230730807449446	0.0998806784189531	0.0733339612843921	KCNJ15/KCNJ16/SLC9A3/SLC39A5/SCNN1A/AQP8	6
BP	GO:0003014	renal system process	6/329	127/18888	0.047244094488189	2.71229926046478	2.57783841408768	0.0238759702558598	0.101440357524202	0.0744791021557893	CYP4F2/HSD11B2/CYP4F12/ADM/STC1/MYO5B	6
BP	GO:0030282	bone mineralization	6/329	127/18888	0.047244094488189	2.71229926046478	2.57783841408768	0.0238759702558598	0.101440357524202	0.0744791021557893	SMPD3/ALPL/PTGS2/FGR/SRGN/CCL3	6
BP	GO:0031623	receptor internalization	6/329	127/18888	0.047244094488189	2.71229926046478	2.57783841408768	0.0238759702558598	0.101440357524202	0.0744791021557893	CXCR1/CXCR2/ITGB2/FCER1G/ADM/SELE	6
BP	GO:0001976	nervous system process involved in regulation of systemic arterial blood pressure	2/329	14/18888	0.142857142857143	8.20147633521494	3.58885352640052	0.0239737093896559	0.101440357524202	0.0744791021557893	SOD2/ACE2	2
BP	GO:0002467	germinal center formation	2/329	14/18888	0.142857142857143	8.20147633521494	3.58885352640052	0.0239737093896559	0.101440357524202	0.0744791021557893	BCL6/TNFAIP3	2
BP	GO:0003413	chondrocyte differentiation involved in endochondral bone morphogenesis	2/329	14/18888	0.142857142857143	8.20147633521494	3.58885352640052	0.0239737093896559	0.101440357524202	0.0744791021557893	SMPD3/IHH	2
BP	GO:0009111	vitamin catabolic process	2/329	14/18888	0.142857142857143	8.20147633521494	3.58885352640052	0.0239737093896559	0.101440357524202	0.0744791021557893	CYP4F2/CYP4F12	2
BP	GO:0009159	deoxyribonucleoside monophosphate catabolic process	2/329	14/18888	0.142857142857143	8.20147633521494	3.58885352640052	0.0239737093896559	0.101440357524202	0.0744791021557893	GDA/XDH	2
BP	GO:0030213	hyaluronan biosynthetic process	2/329	14/18888	0.142857142857143	8.20147633521494	3.58885352640052	0.0239737093896559	0.101440357524202	0.0744791021557893	SMPD3/IL1B	2
BP	GO:0031665	negative regulation of lipopolysaccharide-mediated signaling pathway	2/329	14/18888	0.142857142857143	8.20147633521494	3.58885352640052	0.0239737093896559	0.101440357524202	0.0744791021557893	LILRA2/TNFAIP3	2
BP	GO:0043922	negative regulation by host of viral transcription	2/329	14/18888	0.142857142857143	8.20147633521494	3.58885352640052	0.0239737093896559	0.101440357524202	0.0744791021557893	CCL3/CCL4	2
BP	GO:0045989	positive regulation of striated muscle contraction	2/329	14/18888	0.142857142857143	8.20147633521494	3.58885352640052	0.0239737093896559	0.101440357524202	0.0744791021557893	CHGA/ACE2	2
BP	GO:0046131	pyrimidine ribonucleoside metabolic process	2/329	14/18888	0.142857142857143	8.20147633521494	3.58885352640052	0.0239737093896559	0.101440357524202	0.0744791021557893	APOBEC3A/CDA	2
BP	GO:0046133	pyrimidine ribonucleoside catabolic process	2/329	14/18888	0.142857142857143	8.20147633521494	3.58885352640052	0.0239737093896559	0.101440357524202	0.0744791021557893	APOBEC3A/CDA	2
BP	GO:0046598	positive regulation of viral entry into host cell	2/329	14/18888	0.142857142857143	8.20147633521494	3.58885352640052	0.0239737093896559	0.101440357524202	0.0744791021557893	TMPRSS4/TMPRSS2	2
BP	GO:0051547	regulation of keratinocyte migration	2/329	14/18888	0.142857142857143	8.20147633521494	3.58885352640052	0.0239737093896559	0.101440357524202	0.0744791021557893	EPB41L4B/HBEGF	2
BP	GO:0070141	response to UV-A	2/329	14/18888	0.142857142857143	8.20147633521494	3.58885352640052	0.0239737093896559	0.101440357524202	0.0744791021557893	MMP1/TIMP1	2
BP	GO:0075294	positive regulation by symbiont of entry into host	2/329	14/18888	0.142857142857143	8.20147633521494	3.58885352640052	0.0239737093896559	0.101440357524202	0.0744791021557893	TMPRSS4/TMPRSS2	2
BP	GO:2001279	regulation of unsaturated fatty acid biosynthetic process	2/329	14/18888	0.142857142857143	8.20147633521494	3.58885352640052	0.0239737093896559	0.101440357524202	0.0744791021557893	PTGS2/IL1B	2
BP	GO:0043367	CD4-positive, alpha-beta T cell differentiation	5/329	94/18888	0.0531914893617021	3.05374118864386	2.65767690199478	0.0242628562718125	0.102313556307442	0.0751202184034694	IL18R1/SOCS3/NLRP3/BCL6/IL6	5
BP	GO:0050848	regulation of calcium-mediated signaling	5/329	94/18888	0.0531914893617021	3.05374118864386	2.65767690199478	0.0242628562718125	0.102313556307442	0.0751202184034694	PLEK/CCL3/ERBB3/CHP2/CCL4	5
BP	GO:0002791	regulation of peptide secretion	8/329	200/18888	0.04	2.29641337386018	2.45402645916422	0.0242661252133715	0.102313556307442	0.0751202184034694	FFAR2/S100A8/ACVR1C/IL1B/CFTR/IL6/CHGA/HNF4A	8
BP	GO:0034143	regulation of toll-like receptor 4 signaling pathway	3/329	36/18888	0.0833333333333333	4.78419452887538	3.02585520154223	0.0244710683927443	0.102692118772846	0.0753981649054462	LYN/LILRA2/TNFAIP3	3
BP	GO:0045589	regulation of regulatory T cell differentiation	3/329	36/18888	0.0833333333333333	4.78419452887538	3.02585520154223	0.0244710683927443	0.102692118772846	0.0753981649054462	LILRB2/CR1/BCL6	3
BP	GO:0090050	positive regulation of cell migration involved in sprouting angiogenesis	3/329	36/18888	0.0833333333333333	4.78419452887538	3.02585520154223	0.0244710683927443	0.102692118772846	0.0753981649054462	PTGS2/HMOX1/MIR23A	3
BP	GO:1900274	regulation of phospholipase C activity	3/329	36/18888	0.0833333333333333	4.78419452887538	3.02585520154223	0.0244710683927443	0.102692118772846	0.0753981649054462	C5AR1/SELE/GNA15	3
BP	GO:0002708	positive regulation of lymphocyte mediated immunity	6/329	128/18888	0.046875	2.6911094224924	2.55600930430811	0.0246973755577051	0.103520021873483	0.0760060243522424	IL18RAP/IL18R1/NLRP3/NOD2/IL1B/IL6	6
BP	GO:0001503	ossification	14/329	446/18888	0.031390134529148	1.80211811850014	2.28246380983444	0.0251186465352076	0.105162220881556	0.0772117526310805	CLEC5A/SMPD3/ALPL/PTGS2/CEBPB/FGR/SRGN/CCL3/SPP1/TPH1/STC1/IHH/IL6/TNFAIP6	14
BP	GO:0030641	regulation of cellular pH	5/329	95/18888	0.0526315789473684	3.02159654455287	2.63002808158205	0.0252586197016268	0.105311047171834	0.0773210232285784	SLC11A1/SLC26A3/SLC4A4/SLC9A3/CFTR	5
BP	GO:0046330	positive regulation of JNK cascade	5/329	95/18888	0.0526315789473684	3.02159654455287	2.63002808158205	0.0252586197016268	0.105311047171834	0.0773210232285784	NCF1/NOD2/IL1A/IL1B/SH3RF2	5
BP	GO:0090316	positive regulation of intracellular protein transport	5/329	95/18888	0.0526315789473684	3.02159654455287	2.63002808158205	0.0252586197016268	0.105311047171834	0.0773210232285784	PTGS2/IL1B/CDH1/CHP2/SLC51B	5
BP	GO:0001885	endothelial cell development	4/329	64/18888	0.0625	3.58814589665654	2.7613721314157	0.0253608605328301	0.105311047171834	0.0773210232285784	IL1B/MARVELD2/ICAM1/STC1	4
BP	GO:0030888	regulation of B cell proliferation	4/329	64/18888	0.0625	3.58814589665654	2.7613721314157	0.0253608605328301	0.105311047171834	0.0773210232285784	LYN/MNDA/BCL6/PRLR	4
BP	GO:0034142	toll-like receptor 4 signaling pathway	4/329	64/18888	0.0625	3.58814589665654	2.7613721314157	0.0253608605328301	0.105311047171834	0.0773210232285784	LYN/PIK3AP1/LILRA2/TNFAIP3	4
BP	GO:0048247	lymphocyte chemotaxis	4/329	64/18888	0.0625	3.58814589665654	2.7613721314157	0.0253608605328301	0.105311047171834	0.0773210232285784	CCL20/CCL3/CCL4/SAA1	4
BP	GO:0050868	negative regulation of T cell activation	6/329	129/18888	0.0465116279069767	2.67024810913975	2.53438830277562	0.0255374538866248	0.105872581465315	0.0777333105176703	ARG1/CEBPB/LILRB2/CR1/BCL6/IHH	6
BP	GO:0090087	regulation of peptide transport	8/329	202/18888	0.0396039603960396	2.27367660778236	2.42314185023829	0.0255554506985243	0.105872581465315	0.0777333105176703	FFAR2/S100A8/ACVR1C/IL1B/CFTR/IL6/CHGA/HNF4A	8
BP	GO:0048872	homeostasis of number of cells	11/329	322/18888	0.0341614906832298	1.96122260189922	2.31630044261928	0.0261668546659849	0.108059833145189	0.0793392250203561	CXCR2/LYN/HMOX1/CXCL6/HCAR2/NOD2/BCL6/LRRC19/INHBA/TNFAIP3/IL6	11
BP	GO:0001910	regulation of leukocyte mediated cytotoxicity	5/329	96/18888	0.0520833333333333	2.99012158054711	2.60274054228927	0.0262802309191528	0.108059833145189	0.0793392250203561	ARG1/IL18RAP/ITGAM/CXCL6/ICAM1	5
BP	GO:0001960	negative regulation of cytokine-mediated signaling pathway	5/329	96/18888	0.0520833333333333	2.99012158054711	2.60274054228927	0.0262802309191528	0.108059833145189	0.0793392250203561	ARG1/IRAK3/IL1R2/IL1RN/IL6	5
BP	GO:0044546	NLRP3 inflammasome complex assembly	3/329	37/18888	0.0810810810810811	4.65489197404091	2.96285476718901	0.0262954682282097	0.108059833145189	0.0793392250203561	MEFV/NLRP3/TRIM31	3
BP	GO:0071276	cellular response to cadmium ion	3/329	37/18888	0.0810810810810811	4.65489197404091	2.96285476718901	0.0262954682282097	0.108059833145189	0.0793392250203561	NCF1/SLC11A1/HMOX1	3
BP	GO:0071404	cellular response to low-density lipoprotein particle stimulus	3/329	37/18888	0.0810810810810811	4.65489197404091	2.96285476718901	0.0262954682282097	0.108059833145189	0.0793392250203561	SMPD3/ITGB2/FCER1G	3
BP	GO:0072529	pyrimidine-containing compound catabolic process	3/329	37/18888	0.0810810810810811	4.65489197404091	2.96285476718901	0.0262954682282097	0.108059833145189	0.0793392250203561	APOBEC3A/ENTPD5/CDA	3
BP	GO:0048732	gland development	14/329	449/18888	0.0311804008908686	1.79007724020281	2.25593297733894	0.02639284753234	0.108335198098799	0.0795414022899423	CEBPB/CYP19A1/HMGCS2/PTPN3/COBL/PRLR/TPH1/SOD2/CDH1/IHH/XDH/TNFAIP3/HNF1B/IL6	14
BP	GO:0032613	interleukin-10 production	4/329	65/18888	0.0615384615384615	3.53294365209259	2.72357876240474	0.0266650686895877	0.109076032128164	0.0800853342584431	TLR2/LILRA5/NOD2/IL6	4
BP	GO:0032653	regulation of interleukin-10 production	4/329	65/18888	0.0615384615384615	3.53294365209259	2.72357876240474	0.0266650686895877	0.109076032128164	0.0800853342584431	TLR2/LILRA5/NOD2/IL6	4
BP	GO:0060113	inner ear receptor cell differentiation	4/329	65/18888	0.0615384615384615	3.53294365209259	2.72357876240474	0.0266650686895877	0.109076032128164	0.0800853342584431	USH1C/ATOH1/PLS1/ESRP1	4
BP	GO:0009166	nucleotide catabolic process	7/329	167/18888	0.0419161676646707	2.40642120015289	2.43058756358175	0.0272719940677121	0.10985471929663	0.0806570585956104	ENTPD5/AMPD3/SLC4A4/GDA/HK3/XDH/HKDC1	7
BP	GO:0050796	regulation of insulin secretion	7/329	167/18888	0.0419161676646707	2.40642120015289	2.43058756358175	0.0272719940677121	0.10985471929663	0.0806570585956104	FFAR2/ACVR1C/IL1B/CFTR/IL6/CHGA/HNF4A	7
BP	GO:0002821	positive regulation of adaptive immune response	6/329	131/18888	0.0458015267175573	2.62948096243532	2.49175536923459	0.0272742375039923	0.10985471929663	0.0806570585956104	SLC11A1/IL18R1/NLRP3/NOD2/IL1B/IL6	6
BP	GO:0045638	negative regulation of myeloid cell differentiation	5/329	97/18888	0.0515463917525773	2.95929558487137	2.57580530871058	0.0273278802036922	0.10985471929663	0.0806570585956104	LYN/LILRB3/CCL3/INHBA/TNFAIP6	5
BP	GO:0002713	negative regulation of B cell mediated immunity	2/329	15/18888	0.133333333333333	7.65471124620061	3.43286344931506	0.027348189160473	0.10985471929663	0.0806570585956104	CR1/BCL6	2
BP	GO:0002829	negative regulation of type 2 immune response	2/329	15/18888	0.133333333333333	7.65471124620061	3.43286344931506	0.027348189160473	0.10985471929663	0.0806570585956104	ARG1/BCL6	2
BP	GO:0002890	negative regulation of immunoglobulin mediated immune response	2/329	15/18888	0.133333333333333	7.65471124620061	3.43286344931506	0.027348189160473	0.10985471929663	0.0806570585956104	CR1/BCL6	2
BP	GO:0032725	positive regulation of granulocyte macrophage colony-stimulating factor production	2/329	15/18888	0.133333333333333	7.65471124620061	3.43286344931506	0.027348189160473	0.10985471929663	0.0806570585956104	LILRA2/IL1B	2
BP	GO:0046321	positive regulation of fatty acid oxidation	2/329	15/18888	0.133333333333333	7.65471124620061	3.43286344931506	0.027348189160473	0.10985471929663	0.0806570585956104	PPARGC1A/FABP1	2
BP	GO:0048070	regulation of developmental pigmentation	2/329	15/18888	0.133333333333333	7.65471124620061	3.43286344931506	0.027348189160473	0.10985471929663	0.0806570585956104	EDN3/IHH	2
BP	GO:0061043	regulation of vascular wound healing	2/329	15/18888	0.133333333333333	7.65471124620061	3.43286344931506	0.027348189160473	0.10985471929663	0.0806570585956104	SERPINE1/TNFAIP3	2
BP	GO:0070207	protein homotrimerization	2/329	15/18888	0.133333333333333	7.65471124620061	3.43286344931506	0.027348189160473	0.10985471929663	0.0806570585956104	STEAP4/ALOX5AP	2
BP	GO:0071468	cellular response to acidic pH	2/329	15/18888	0.133333333333333	7.65471124620061	3.43286344931506	0.027348189160473	0.10985471929663	0.0806570585956104	KCNE1/SCNN1A	2
BP	GO:0071639	positive regulation of monocyte chemotactic protein-1 production	2/329	15/18888	0.133333333333333	7.65471124620061	3.43286344931506	0.027348189160473	0.10985471929663	0.0806570585956104	NOD2/IL1B	2
BP	GO:0141086	negative regulation of inflammasome-mediated signaling pathway	2/329	15/18888	0.133333333333333	7.65471124620061	3.43286344931506	0.027348189160473	0.10985471929663	0.0806570585956104	MEFV/TRIM31	2
BP	GO:1901160	primary amino compound metabolic process	2/329	15/18888	0.133333333333333	7.65471124620061	3.43286344931506	0.027348189160473	0.10985471929663	0.0806570585956104	TPH1/DDC	2
BP	GO:0015909	long-chain fatty acid transport	4/329	66/18888	0.0606060606060606	3.47941420281846	2.68652150361888	0.0280087754805594	0.112003701949726	0.0822348753783714	ACSL1/FABP1/SLC27A2/PLA2G12B	4
BP	GO:0042446	hormone biosynthetic process	4/329	66/18888	0.0606060606060606	3.47941420281846	2.68652150361888	0.0280087754805594	0.112003701949726	0.0822348753783714	CYP19A1/ADM/DHRS11/HSD17B2	4
BP	GO:0042531	positive regulation of tyrosine phosphorylation of STAT protein	4/329	66/18888	0.0606060606060606	3.47941420281846	2.68652150361888	0.0280087754805594	0.112003701949726	0.0822348753783714	LYN/OSM/IL24/IL6	4
BP	GO:0045453	bone resorption	4/329	66/18888	0.0606060606060606	3.47941420281846	2.68652150361888	0.0280087754805594	0.112003701949726	0.0822348753783714	SPP1/IHH/TNFAIP3/IL6	4
BP	GO:0032965	regulation of collagen biosynthetic process	3/329	38/18888	0.0789473684210526	4.53239481682931	2.90206752363155	0.0281907663286877	0.112479265653724	0.082584041711733	INHBA/IHH/IL6	3
BP	GO:0055094	response to lipoprotein particle	3/329	38/18888	0.0789473684210526	4.53239481682931	2.90206752363155	0.0281907663286877	0.112479265653724	0.082584041711733	SMPD3/ITGB2/FCER1G	3
BP	GO:0006790	sulfur compound metabolic process	11/329	326/18888	0.0337423312883436	1.93715852089433	2.27254047723873	0.0282870876507496	0.112737476704161	0.0827736243164539	HPGDS/HMGCS2/ACSL1/ACOT11/SLC1A1/TKTL1/SULT1A2/SOD2/CHST5/SLC27A2/B3GNT3	11
BP	GO:0009913	epidermal cell differentiation	9/329	246/18888	0.0365853658536585	2.10037808584773	2.31294543698021	0.0289329300938153	0.115182769692678	0.0845689967967721	LIPN/CSTA/SLC44A4/IL1A/USH1C/ST14/ATOH1/PLS1/ESRP1	9
BP	GO:0048568	embryonic organ development	14/329	455/18888	0.0307692307692308	1.76647182604629	2.20346438709447	0.029084076855319	0.115411669491606	0.0847370586207234	CEBPB/SOCS3/SLC44A4/COBL/ADM/USH1C/SPINT1/IHH/KRT8/HNF1B/ST14/ATOH1/PLS1/CDX2	14
BP	GO:0043271	negative regulation of monoatomic ion transport	6/329	133/18888	0.0451127819548872	2.58993989533103	2.44991009051281	0.0290874939369087	0.115411669491606	0.0847370586207234	KCNE1/PTGS2/LILRB2/PRKG2/ANO9/STC1	6
BP	GO:0048565	digestive tract development	6/329	133/18888	0.0451127819548872	2.58993989533103	2.44991009051281	0.0290874939369087	0.115411669491606	0.0847370586207234	HMGCS2/COBL/TMIGD1/IHH/HNF1B/CDX2	6
BP	GO:0034605	cellular response to heat	4/329	67/18888	0.0597014925373134	3.42748264755251	2.65017370967457	0.029392161637785	0.116490933957755	0.0855294715260926	LYN/PTGS2/HMOX1/IL1A	4
BP	GO:0045926	negative regulation of growth	9/329	247/18888	0.0364372469635627	2.0918745308443	2.29979307741817	0.0295871240670692	0.117133486733891	0.0860012438563797	BCL6/CDHR2/CDA/INHBA/SPP1/SEMA4G/CDH1/TMPRSS4/HNF4A	9
BP	GO:0009746	response to hexose	8/329	208/18888	0.0384615384615385	2.20808978255787	2.3326232285807	0.0297089724496077	0.117485481959812	0.0862596842742722	NCF1/PTGS2/ANGPT2/ACVR1C/CFTR/ICAM1/HNF1B/HNF4A	8
BP	GO:0002702	positive regulation of production of molecular mediator of immune response	6/329	134/18888	0.0447761194029851	2.57061198566438	2.42927401054378	0.0300231469093178	0.118596417525511	0.0870753505978698	IL18R1/FFAR2/NLRP3/NOD2/IL1B/IL6	6
BP	GO:0001990	regulation of systemic arterial blood pressure by hormone	3/329	39/18888	0.0769230769230769	4.41617956511574	2.84335437288492	0.0301567596627632	0.118598855255872	0.0870771404177505	EDN3/HSD11B2/ACE2	3
BP	GO:0042044	fluid transport	3/329	39/18888	0.0769230769230769	4.41617956511574	2.84335437288492	0.0301567596627632	0.118598855255872	0.0870771404177505	AQP9/CFTR/AQP8	3
BP	GO:0140632	canonical inflammasome complex assembly	3/329	39/18888	0.0769230769230769	4.41617956511574	2.84335437288492	0.0301567596627632	0.118598855255872	0.0870771404177505	MEFV/NLRP3/TRIM31	3
BP	GO:1901223	negative regulation of non-canonical NF-kappaB signal transduction	3/329	39/18888	0.0769230769230769	4.41617956511574	2.84335437288492	0.0301567596627632	0.118598855255872	0.0870771404177505	NLRP12/NLRP3/MIR223	3
BP	GO:0048661	positive regulation of smooth muscle cell proliferation	5/329	100/18888	0.05	2.87051671732523	2.49702834032925	0.0306288242686478	0.119032483277006	0.0873955169147568	SMPD3/PTGS2/HMOX1/HBEGF/IL6	5
BP	GO:1903035	negative regulation of response to wounding	5/329	100/18888	0.05	2.87051671732523	2.49702834032925	0.0306288242686478	0.119032483277006	0.0873955169147568	SERPINB2/KNG1/SPP1/PLAUR/SERPINE1	5
BP	GO:0072577	endothelial cell apoptotic process	4/329	68/18888	0.0588235294117647	3.37707849097086	2.61451009112488	0.0308153860234372	0.119032483277006	0.0873955169147568	SERPINE1/ICAM1/TNFAIP3/ANGPTL4	4
BP	GO:0002468	dendritic cell antigen processing and presentation	2/329	16/18888	0.125	7.17629179331307	3.29064465038911	0.0309010595779387	0.119032483277006	0.0873955169147568	SLC11A1/NOD2	2
BP	GO:0006004	fucose metabolic process	2/329	16/18888	0.125	7.17629179331307	3.29064465038911	0.0309010595779387	0.119032483277006	0.0873955169147568	FUT6/FUT2	2
BP	GO:0009074	aromatic amino acid family catabolic process	2/329	16/18888	0.125	7.17629179331307	3.29064465038911	0.0309010595779387	0.119032483277006	0.0873955169147568	KYNU/HGD	2
BP	GO:0009151	purine deoxyribonucleotide metabolic process	2/329	16/18888	0.125	7.17629179331307	3.29064465038911	0.0309010595779387	0.119032483277006	0.0873955169147568	GDA/XDH	2
BP	GO:0017014	protein nitrosylation	2/329	16/18888	0.125	7.17629179331307	3.29064465038911	0.0309010595779387	0.119032483277006	0.0873955169147568	S100A9/S100A8	2
BP	GO:0018119	peptidyl-cysteine S-nitrosylation	2/329	16/18888	0.125	7.17629179331307	3.29064465038911	0.0309010595779387	0.119032483277006	0.0873955169147568	S100A9/S100A8	2
BP	GO:0018146	keratan sulfate biosynthetic process	2/329	16/18888	0.125	7.17629179331307	3.29064465038911	0.0309010595779387	0.119032483277006	0.0873955169147568	CHST5/B3GNT3	2
BP	GO:0043605	amide catabolic process	2/329	16/18888	0.125	7.17629179331307	3.29064465038911	0.0309010595779387	0.119032483277006	0.0873955169147568	GDA/XDH	2
BP	GO:0045779	negative regulation of bone resorption	2/329	16/18888	0.125	7.17629179331307	3.29064465038911	0.0309010595779387	0.119032483277006	0.0873955169147568	TNFAIP3/IL6	2
BP	GO:0046135	pyrimidine nucleoside catabolic process	2/329	16/18888	0.125	7.17629179331307	3.29064465038911	0.0309010595779387	0.119032483277006	0.0873955169147568	APOBEC3A/CDA	2
BP	GO:0046462	monoacylglycerol metabolic process	2/329	16/18888	0.125	7.17629179331307	3.29064465038911	0.0309010595779387	0.119032483277006	0.0873955169147568	MOGAT2/MOGAT3	2
BP	GO:0047484	regulation of response to osmotic stress	2/329	16/18888	0.125	7.17629179331307	3.29064465038911	0.0309010595779387	0.119032483277006	0.0873955169147568	PTGS2/ABCB1	2
BP	GO:0051014	actin filament severing	2/329	16/18888	0.125	7.17629179331307	3.29064465038911	0.0309010595779387	0.119032483277006	0.0873955169147568	SCIN/VIL1	2
BP	GO:0071895	odontoblast differentiation	2/329	16/18888	0.125	7.17629179331307	3.29064465038911	0.0309010595779387	0.119032483277006	0.0873955169147568	CEBPB/SERPINE1	2
BP	GO:0072531	pyrimidine-containing compound transmembrane transport	2/329	16/18888	0.125	7.17629179331307	3.29064465038911	0.0309010595779387	0.119032483277006	0.0873955169147568	AQP9/SLC44A4	2
BP	GO:2001212	regulation of vasculogenesis	2/329	16/18888	0.125	7.17629179331307	3.29064465038911	0.0309010595779387	0.119032483277006	0.0873955169147568	ADM/XDH	2
BP	GO:0009154	purine ribonucleotide catabolic process	6/329	135/18888	0.0444444444444444	2.5515704154002	2.40882445045787	0.0309783261542702	0.119201390930185	0.087519531563986	AMPD3/SLC4A4/GDA/HK3/XDH/HKDC1	6
BP	GO:0060761	negative regulation of response to cytokine stimulus	5/329	101/18888	0.0495049504950495	2.84209575972795	2.47141868223664	0.0317823483836738	0.122163401599746	0.0896942862733444	ARG1/IRAK3/IL1R2/IL1RN/IL6	5
BP	GO:0030168	platelet activation	6/329	136/18888	0.0441176470588235	2.53280886822814	2.38855812755476	0.0319531583741012	0.122617375743607	0.0900276012129002	LYN/PLEK/FCER1G/PDPN/IL6/SAA1	6
BP	GO:0009167	purine ribonucleoside monophosphate metabolic process	3/329	40/18888	0.075	4.30577507598784	2.78658832575424	0.0321931823944246	0.122617375743607	0.0900276012129002	AMPD3/GDA/XDH	3
BP	GO:0030279	negative regulation of ossification	3/329	40/18888	0.075	4.30577507598784	2.78658832575424	0.0321931823944246	0.122617375743607	0.0900276012129002	SRGN/CCL3/TPH1	3
BP	GO:0042307	positive regulation of protein import into nucleus	3/329	40/18888	0.075	4.30577507598784	2.78658832575424	0.0321931823944246	0.122617375743607	0.0900276012129002	PTGS2/CDH1/CHP2	3
BP	GO:0045429	positive regulation of nitric oxide biosynthetic process	3/329	40/18888	0.075	4.30577507598784	2.78658832575424	0.0321931823944246	0.122617375743607	0.0900276012129002	PTGS2/IL1B/SOD2	3
BP	GO:0046676	negative regulation of insulin secretion	3/329	40/18888	0.075	4.30577507598784	2.78658832575424	0.0321931823944246	0.122617375743607	0.0900276012129002	FFAR2/ACVR1C/CHGA	3
BP	GO:0001558	regulation of cell growth	13/329	418/18888	0.0311004784688995	1.78548886723579	2.16220506605309	0.0322219714920435	0.122617375743607	0.0900276012129002	S100A9/S100A8/HBEGF/BCL6/CDHR2/SLC44A4/CDA/INHBA/SPP1/SEMA4G/SGK2/CDH1/HNF4A	13
BP	GO:0002711	positive regulation of T cell mediated immunity	4/329	69/18888	0.0579710144927536	3.32813532443505	2.57950662645436	0.0322785858769966	0.122617375743607	0.0900276012129002	IL18R1/NLRP3/IL1B/IL6	4
BP	GO:0019229	regulation of vasoconstriction	4/329	69/18888	0.0579710144927536	3.32813532443505	2.57950662645436	0.0322785858769966	0.122617375743607	0.0900276012129002	EDN3/PTGS2/ADM/ACE2	4
BP	GO:0030193	regulation of blood coagulation	4/329	69/18888	0.0579710144927536	3.32813532443505	2.57950662645436	0.0322785858769966	0.122617375743607	0.0900276012129002	SERPINB2/KNG1/PLAUR/SERPINE1	4
BP	GO:0060191	regulation of lipase activity	4/329	69/18888	0.0579710144927536	3.32813532443505	2.57950662645436	0.0322785858769966	0.122617375743607	0.0900276012129002	C5AR1/SELE/GNA15/ANGPTL4	4
BP	GO:0008585	female gonad development	5/329	102/18888	0.0490196078431373	2.81423207580905	2.44612091610385	0.0329627265072327	0.12508302707585	0.091837921108617	CEBPB/CYP19A1/RETN/INHBA/TNFAIP6	5
BP	GO:0007259	receptor signaling pathway via JAK-STAT	7/329	174/18888	0.0402298850574713	2.30961115187087	2.31065884614249	0.0330391462343905	0.125239781740777	0.0919530128431831	LYN/CSF2RB/OSM/SOCS3/PRLR/IL24/IL6	7
BP	GO:0046328	regulation of JNK cascade	6/329	138/18888	0.0434782608695652	2.49610149332629	2.34856247144626	0.0339622657631774	0.128602337555471	0.094421854082898	NCF1/NOD2/IL1A/IL1B/SH3RF2/MARVELD3	6
BP	GO:0045066	regulatory T cell differentiation	3/329	41/18888	0.0731707317073171	4.20075617169546	2.73165317309384	0.0342997089467787	0.128788124800814	0.094558261993545	LILRB2/CR1/BCL6	3
BP	GO:0071402	cellular response to lipoprotein particle stimulus	3/329	41/18888	0.0731707317073171	4.20075617169546	2.73165317309384	0.0342997089467787	0.128788124800814	0.094558261993545	SMPD3/ITGB2/FCER1G	3
BP	GO:1904407	positive regulation of nitric oxide metabolic process	3/329	41/18888	0.0731707317073171	4.20075617169546	2.73165317309384	0.0342997089467787	0.128788124800814	0.094558261993545	PTGS2/IL1B/SOD2	3
BP	GO:1904994	regulation of leukocyte adhesion to vascular endothelial cell	3/329	41/18888	0.0731707317073171	4.20075617169546	2.73165317309384	0.0342997089467787	0.128788124800814	0.094558261993545	ITGB2/SELE/IL6	3
BP	GO:0030889	negative regulation of B cell proliferation	2/329	17/18888	0.117647058823529	6.75415698194171	3.16017303145896	0.0346251224233196	0.128788124800814	0.094558261993545	LYN/MNDA	2
BP	GO:0031643	positive regulation of myelination	2/329	17/18888	0.117647058823529	6.75415698194171	3.16017303145896	0.0346251224233196	0.128788124800814	0.094558261993545	CST7/ITGAX	2
BP	GO:0033623	regulation of integrin activation	2/329	17/18888	0.117647058823529	6.75415698194171	3.16017303145896	0.0346251224233196	0.128788124800814	0.094558261993545	PLEK/CDH17	2
BP	GO:0036065	fucosylation	2/329	17/18888	0.117647058823529	6.75415698194171	3.16017303145896	0.0346251224233196	0.128788124800814	0.094558261993545	FUT6/FUT2	2
BP	GO:0043031	negative regulation of macrophage activation	2/329	17/18888	0.117647058823529	6.75415698194171	3.16017303145896	0.0346251224233196	0.128788124800814	0.094558261993545	CST7/BPI	2
BP	GO:0048557	embryonic digestive tract morphogenesis	2/329	17/18888	0.117647058823529	6.75415698194171	3.16017303145896	0.0346251224233196	0.128788124800814	0.094558261993545	IHH/HNF1B	2
BP	GO:0060644	mammary gland epithelial cell differentiation	2/329	17/18888	0.117647058823529	6.75415698194171	3.16017303145896	0.0346251224233196	0.128788124800814	0.094558261993545	CEBPB/PRLR	2
BP	GO:0070206	protein trimerization	2/329	17/18888	0.117647058823529	6.75415698194171	3.16017303145896	0.0346251224233196	0.128788124800814	0.094558261993545	STEAP4/ALOX5AP	2
BP	GO:0072540	T-helper 17 cell lineage commitment	2/329	17/18888	0.117647058823529	6.75415698194171	3.16017303145896	0.0346251224233196	0.128788124800814	0.094558261993545	SOCS3/IL6	2
BP	GO:0097396	response to interleukin-17	2/329	17/18888	0.117647058823529	6.75415698194171	3.16017303145896	0.0346251224233196	0.128788124800814	0.094558261993545	SOCS3/IL1B	2
BP	GO:0097398	cellular response to interleukin-17	2/329	17/18888	0.117647058823529	6.75415698194171	3.16017303145896	0.0346251224233196	0.128788124800814	0.094558261993545	SOCS3/IL1B	2
BP	GO:0120305	regulation of pigmentation	2/329	17/18888	0.117647058823529	6.75415698194171	3.16017303145896	0.0346251224233196	0.128788124800814	0.094558261993545	EDN3/IHH	2
BP	GO:1901163	regulation of trophoblast cell migration	2/329	17/18888	0.117647058823529	6.75415698194171	3.16017303145896	0.0346251224233196	0.128788124800814	0.094558261993545	ACVR1C/TIMP1	2
BP	GO:1901292	nucleoside phosphate catabolic process	7/329	176/18888	0.0397727272727273	2.28336557059961	2.27744955835281	0.034825472844966	0.129398397539577	0.0950063338138984	ENTPD5/AMPD3/SLC4A4/GDA/HK3/XDH/HKDC1	7
BP	GO:0045600	positive regulation of fat cell differentiation	4/329	71/18888	0.0563380281690141	3.23438503360589	2.51138993199864	0.0353253544174697	0.130846873527637	0.0960698276118104	PTGS2/CEBPB/TPH1/CDS1	4
BP	GO:0045670	regulation of osteoclast differentiation	4/329	71/18888	0.0563380281690141	3.23438503360589	2.51138993199864	0.0353253544174697	0.130846873527637	0.0960698276118104	CEBPB/LILRB3/CCL3/TNFAIP6	4
BP	GO:0070830	bicellular tight junction assembly	4/329	71/18888	0.0563380281690141	3.23438503360589	2.51138993199864	0.0353253544174697	0.130846873527637	0.0960698276118104	MARVELD2/CLDN7/MARVELD3/OCLN	4
BP	GO:0042102	positive regulation of T cell proliferation	5/329	104/18888	0.0480769230769231	2.76011222819733	2.39643218269124	0.0354045793012147	0.131004288762897	0.0961854043474799	LILRB2/IL1A/IL1B/HHLA2/IL6	5
BP	GO:0001959	regulation of cytokine-mediated signaling pathway	7/329	177/18888	0.0395480225988701	2.27046520014425	2.26101300657756	0.0357422126564344	0.131843301494831	0.0968014206598909	ARG1/IRAK3/MMP8/IL1R2/IL1RN/TNFAIP3/IL6	7
BP	GO:0002262	myeloid cell homeostasis	7/329	177/18888	0.0395480225988701	2.27046520014425	2.26101300657756	0.0357422126564344	0.131843301494831	0.0968014206598909	CXCR2/LYN/HMOX1/HCAR2/BCL6/INHBA/IL6	7
BP	GO:0010634	positive regulation of epithelial cell migration	7/329	177/18888	0.0395480225988701	2.27046520014425	2.26101300657756	0.0357422126564344	0.131843301494831	0.0968014206598909	EPB41L4B/PTGS2/HMOX1/HBEGF/MIR23A/VIL1/RAB25	7
BP	GO:0009612	response to mechanical stimulus	8/329	216/18888	0.037037037037037	2.12630867950017	2.21661894294303	0.0359394238973198	0.132433806861301	0.0972349789653454	PTGS2/ITGAM/ANGPT2/RETN/CHI3L1/MPO/IL1B/IHH	8
BP	GO:0008360	regulation of cell shape	6/329	140/18888	0.0428571428571429	2.46044290056448	2.3092623799275	0.0360513910389348	0.132709300140228	0.0974372504533918	ITGB2/FGR/CCL3/PDPN/VIL1/MYH14	6
BP	GO:0002251	organ or tissue specific immune response	3/329	42/18888	0.0714285714285714	4.10073816760747	2.67844233141586	0.036475956964653	0.13317271084229	0.0977774938620446	FFAR2/NOD2/IL6	3
BP	GO:0006040	amino sugar metabolic process	3/329	42/18888	0.0714285714285714	4.10073816760747	2.67844233141586	0.036475956964653	0.13317271084229	0.0977774938620446	CHI3L1/CHST5/B4GALNT2	3
BP	GO:0009126	purine nucleoside monophosphate metabolic process	3/329	42/18888	0.0714285714285714	4.10073816760747	2.67844233141586	0.036475956964653	0.13317271084229	0.0977774938620446	AMPD3/GDA/XDH	3
BP	GO:0044319	wound healing, spreading of cells	3/329	42/18888	0.0714285714285714	4.10073816760747	2.67844233141586	0.036475956964653	0.13317271084229	0.0977774938620446	LRG1/HBEGF/PDPN	3
BP	GO:0060251	regulation of glial cell proliferation	3/329	42/18888	0.0714285714285714	4.10073816760747	2.67844233141586	0.036475956964653	0.13317271084229	0.0977774938620446	LYN/IL1B/IL6	3
BP	GO:0070328	triglyceride homeostasis	3/329	42/18888	0.0714285714285714	4.10073816760747	2.67844233141586	0.036475956964653	0.13317271084229	0.0977774938620446	PLA2G12B/ANGPTL4/HNF4A	3
BP	GO:0090505	epiboly involved in wound healing	3/329	42/18888	0.0714285714285714	4.10073816760747	2.67844233141586	0.036475956964653	0.13317271084229	0.0977774938620446	LRG1/HBEGF/PDPN	3
BP	GO:0141084	inflammasome-mediated signaling pathway	3/329	42/18888	0.0714285714285714	4.10073816760747	2.67844233141586	0.036475956964653	0.13317271084229	0.0977774938620446	MEFV/NLRP3/TRIM31	3
BP	GO:0010632	regulation of epithelial cell migration	10/329	298/18888	0.0335570469798658	1.92652128679545	2.14647577823123	0.0366440725794243	0.133594163928505	0.0980869313308012	EPB41L4B/PTGS2/HMOX1/ANGPT2/HBEGF/MIR23A/STC1/VIL1/MARVELD3/RAB25	10
BP	GO:0006885	regulation of pH	5/329	105/18888	0.0476190476190476	2.73382544507165	2.37202736929148	0.0366662984261301	0.133594163928505	0.0980869313308012	SLC11A1/SLC26A3/SLC4A4/SLC9A3/CFTR	5
BP	GO:0006024	glycosaminoglycan biosynthetic process	4/329	72/18888	0.0555555555555556	3.18946301925025	2.47823429969868	0.0369090918946619	0.134067953959531	0.098434795405637	SMPD3/IL1B/CHST5/B3GNT3	4
BP	GO:0051341	regulation of oxidoreductase activity	4/329	72/18888	0.0555555555555556	3.18946301925025	2.47823429969868	0.0369090918946619	0.134067953959531	0.098434795405637	EDN3/HP/IL1A/IL1B	4
BP	GO:0061035	regulation of cartilage development	4/329	72/18888	0.0555555555555556	3.18946301925025	2.47823429969868	0.0369090918946619	0.134067953959531	0.098434795405637	SMPD3/PRKG2/SCIN/IHH	4
BP	GO:0034308	primary alcohol metabolic process	5/329	106/18888	0.0471698113207547	2.70803463898606	2.34790673564563	0.037955360475242	0.135411328890308	0.0994211223581918	HSD11B2/TKTL1/CYP3A5/SULT1A2/CYP2C18	5
BP	GO:0046545	development of primary female sexual characteristics	5/329	106/18888	0.0471698113207547	2.70803463898606	2.34790673564563	0.037955360475242	0.135411328890308	0.0994211223581918	CEBPB/CYP19A1/RETN/INHBA/TNFAIP6	5
BP	GO:0097306	cellular response to alcohol	5/329	106/18888	0.0471698113207547	2.70803463898606	2.34790673564563	0.037955360475242	0.135411328890308	0.0994211223581918	INHBA/SCNN1A/SOD2/CFTR/CDH1	5
BP	GO:0062013	positive regulation of small molecule metabolic process	6/329	142/18888	0.0422535211267606	2.42578877520442	2.27063438595695	0.03822138168749	0.135411328890308	0.0994211223581918	PPARGC1A/PTGS2/SLC4A4/ADM/IL1B/FABP1	6
BP	GO:0050679	positive regulation of epithelial cell proliferation	8/329	219/18888	0.0365296803652968	2.09718116334263	2.17441294927783	0.0384873664985804	0.135411328890308	0.0994211223581918	C5AR1/LRG1/HMOX1/NOD2/MIR23A/IHH/ODAM/TNFAIP3	8
BP	GO:0002923	regulation of humoral immune response mediated by circulating immunoglobulin	2/329	18/18888	0.111111111111111	6.37892603850051	3.03982112236142	0.0385133747810399	0.135411328890308	0.0994211223581918	CR1/NOD2	2
BP	GO:0007176	regulation of epidermal growth factor-activated receptor activity	2/329	18/18888	0.111111111111111	6.37892603850051	3.03982112236142	0.0385133747810399	0.135411328890308	0.0994211223581918	NCF1/CBLC	2
BP	GO:0010042	response to manganese ion	2/329	18/18888	0.111111111111111	6.37892603850051	3.03982112236142	0.0385133747810399	0.135411328890308	0.0994211223581918	PTGS2/SOD2	2
BP	GO:0010310	regulation of hydrogen peroxide metabolic process	2/329	18/18888	0.111111111111111	6.37892603850051	3.03982112236142	0.0385133747810399	0.135411328890308	0.0994211223581918	HP/SOD2	2
BP	GO:0010715	regulation of extracellular matrix disassembly	2/329	18/18888	0.111111111111111	6.37892603850051	3.03982112236142	0.0385133747810399	0.135411328890308	0.0994211223581918	PDPN/IL6	2
BP	GO:0010755	regulation of plasminogen activation	2/329	18/18888	0.111111111111111	6.37892603850051	3.03982112236142	0.0385133747810399	0.135411328890308	0.0994211223581918	PLAUR/SERPINE1	2
BP	GO:0010759	positive regulation of macrophage chemotaxis	2/329	18/18888	0.111111111111111	6.37892603850051	3.03982112236142	0.0385133747810399	0.135411328890308	0.0994211223581918	C5AR1/C3AR1	2
BP	GO:0016264	gap junction assembly	2/329	18/18888	0.111111111111111	6.37892603850051	3.03982112236142	0.0385133747810399	0.135411328890308	0.0994211223581918	IL1B/ACE2	2
BP	GO:0032604	granulocyte macrophage colony-stimulating factor production	2/329	18/18888	0.111111111111111	6.37892603850051	3.03982112236142	0.0385133747810399	0.135411328890308	0.0994211223581918	LILRA2/IL1B	2
BP	GO:0032645	regulation of granulocyte macrophage colony-stimulating factor production	2/329	18/18888	0.111111111111111	6.37892603850051	3.03982112236142	0.0385133747810399	0.135411328890308	0.0994211223581918	LILRA2/IL1B	2
BP	GO:0035234	ectopic germ cell programmed cell death	2/329	18/18888	0.111111111111111	6.37892603850051	3.03982112236142	0.0385133747810399	0.135411328890308	0.0994211223581918	IL1A/IL1B	2
BP	GO:0042053	regulation of dopamine metabolic process	2/329	18/18888	0.111111111111111	6.37892603850051	3.03982112236142	0.0385133747810399	0.135411328890308	0.0994211223581918	ITGB2/ITGAM	2
BP	GO:0042069	regulation of catecholamine metabolic process	2/329	18/18888	0.111111111111111	6.37892603850051	3.03982112236142	0.0385133747810399	0.135411328890308	0.0994211223581918	ITGB2/ITGAM	2
BP	GO:0042339	keratan sulfate metabolic process	2/329	18/18888	0.111111111111111	6.37892603850051	3.03982112236142	0.0385133747810399	0.135411328890308	0.0994211223581918	CHST5/B3GNT3	2
BP	GO:0043116	negative regulation of vascular permeability	2/329	18/18888	0.111111111111111	6.37892603850051	3.03982112236142	0.0385133747810399	0.135411328890308	0.0994211223581918	ADM/MIR23A	2
BP	GO:0043117	positive regulation of vascular permeability	2/329	18/18888	0.111111111111111	6.37892603850051	3.03982112236142	0.0385133747810399	0.135411328890308	0.0994211223581918	CXCR2/OCLN	2
BP	GO:0043173	nucleotide salvage	2/329	18/18888	0.111111111111111	6.37892603850051	3.03982112236142	0.0385133747810399	0.135411328890308	0.0994211223581918	AMPD3/CDA	2
BP	GO:0044539	long-chain fatty acid import into cell	2/329	18/18888	0.111111111111111	6.37892603850051	3.03982112236142	0.0385133747810399	0.135411328890308	0.0994211223581918	ACSL1/SLC27A2	2
BP	GO:0045064	T-helper 2 cell differentiation	2/329	18/18888	0.111111111111111	6.37892603850051	3.03982112236142	0.0385133747810399	0.135411328890308	0.0994211223581918	NLRP3/BCL6	2
BP	GO:0046040	IMP metabolic process	2/329	18/18888	0.111111111111111	6.37892603850051	3.03982112236142	0.0385133747810399	0.135411328890308	0.0994211223581918	AMPD3/XDH	2
BP	GO:0046851	negative regulation of bone remodeling	2/329	18/18888	0.111111111111111	6.37892603850051	3.03982112236142	0.0385133747810399	0.135411328890308	0.0994211223581918	TNFAIP3/IL6	2
BP	GO:0051917	regulation of fibrinolysis	2/329	18/18888	0.111111111111111	6.37892603850051	3.03982112236142	0.0385133747810399	0.135411328890308	0.0994211223581918	PLAUR/SERPINE1	2
BP	GO:0061450	trophoblast cell migration	2/329	18/18888	0.111111111111111	6.37892603850051	3.03982112236142	0.0385133747810399	0.135411328890308	0.0994211223581918	ACVR1C/TIMP1	2
BP	GO:0072673	lamellipodium morphogenesis	2/329	18/18888	0.111111111111111	6.37892603850051	3.03982112236142	0.0385133747810399	0.135411328890308	0.0994211223581918	PDPN/VIL1	2
BP	GO:1901569	fatty acid derivative catabolic process	2/329	18/18888	0.111111111111111	6.37892603850051	3.03982112236142	0.0385133747810399	0.135411328890308	0.0994211223581918	CYP4F2/CYP4F12	2
BP	GO:0006879	intracellular iron ion homeostasis	4/329	73/18888	0.0547945205479452	3.14577174501395	2.44565388318883	0.0385331430088344	0.135411328890308	0.0994211223581918	SLC11A1/STEAP4/HMOX1/SLC46A1	4
BP	GO:0010518	positive regulation of phospholipase activity	3/329	43/18888	0.0697674418604651	4.00537216370962	2.62685783641018	0.0387214901788938	0.135411328890308	0.0994211223581918	C5AR1/SELE/GNA15	3
BP	GO:0010712	regulation of collagen metabolic process	3/329	43/18888	0.0697674418604651	4.00537216370962	2.62685783641018	0.0387214901788938	0.135411328890308	0.0994211223581918	INHBA/IHH/IL6	3
BP	GO:0032691	negative regulation of interleukin-1 beta production	3/329	43/18888	0.0697674418604651	4.00537216370962	2.62685783641018	0.0387214901788938	0.135411328890308	0.0994211223581918	MEFV/NLRP3/TNFAIP3	3
BP	GO:0045124	regulation of bone resorption	3/329	43/18888	0.0697674418604651	4.00537216370962	2.62685783641018	0.0387214901788938	0.135411328890308	0.0994211223581918	SPP1/TNFAIP3/IL6	3
BP	GO:0055090	acylglycerol homeostasis	3/329	43/18888	0.0697674418604651	4.00537216370962	2.62685783641018	0.0387214901788938	0.135411328890308	0.0994211223581918	PLA2G12B/ANGPTL4/HNF4A	3
BP	GO:0090504	epiboly	3/329	43/18888	0.0697674418604651	4.00537216370962	2.62685783641018	0.0387214901788938	0.135411328890308	0.0994211223581918	LRG1/HBEGF/PDPN	3
BP	GO:2000403	positive regulation of lymphocyte migration	3/329	43/18888	0.0697674418604651	4.00537216370962	2.62685783641018	0.0387214901788938	0.135411328890308	0.0994211223581918	CCL20/CCL3/CCL4	3
BP	GO:0032409	regulation of transporter activity	9/329	260/18888	0.0346153846153846	1.98728080430208	2.13425548250447	0.0390527049051776	0.136435845638363	0.100173338629911	KCNE1/PTPN3/ANO9/ABCB1/CFTR/SGK2/FXYD3/CHP2/ACE2	9
BP	GO:0014823	response to activity	4/329	74/18888	0.0540540540540541	3.10326131602727	2.41362990132711	0.0401975410744937	0.13975110040226	0.102607450695948	PPARGC1A/ANGPT2/SOD2/IL6	4
BP	GO:0048663	neuron fate commitment	4/329	74/18888	0.0540540540540541	3.10326131602727	2.41362990132711	0.0401975410744937	0.13975110040226	0.102607450695948	OLIG2/IHH/ATOH1/ESRP1	4
BP	GO:0050709	negative regulation of protein secretion	4/329	74/18888	0.0540540540540541	3.10326131602727	2.41362990132711	0.0401975410744937	0.13975110040226	0.102607450695948	FFAR2/ACVR1C/IL1B/CHGA	4
BP	GO:0050818	regulation of coagulation	4/329	74/18888	0.0540540540540541	3.10326131602727	2.41362990132711	0.0401975410744937	0.13975110040226	0.102607450695948	SERPINB2/KNG1/PLAUR/SERPINE1	4
BP	GO:0070527	platelet aggregation	4/329	74/18888	0.0540540540540541	3.10326131602727	2.41362990132711	0.0401975410744937	0.13975110040226	0.102607450695948	LYN/PLEK/PDPN/IL6	4
BP	GO:0001909	leukocyte mediated cytotoxicity	6/329	144/18888	0.0416666666666667	2.39209726443769	2.23265614364351	0.0404730097956922	0.140435044689916	0.103109613323451	ARG1/IL18RAP/TREM1/ITGAM/CXCL6/ICAM1	6
BP	GO:0006195	purine nucleotide catabolic process	6/329	144/18888	0.0416666666666667	2.39209726443769	2.23265614364351	0.0404730097956922	0.140435044689916	0.103109613323451	AMPD3/SLC4A4/GDA/HK3/XDH/HKDC1	6
BP	GO:0035725	sodium ion transmembrane transport	7/329	182/18888	0.0384615384615385	2.20808978255787	2.18045231569501	0.0405651317326008	0.140617905627004	0.103243872692661	PTPN3/SLC4A4/SLC17A4/SLC9A3/SCNN1A/FXYD3/CHP2	7
BP	GO:1990776	response to angiotensin	3/329	44/18888	0.0681818181818182	3.91434097817077	2.57680946246153	0.0410358211751012	0.142111431195715	0.104340442599542	PTGS2/INHBA/SLC30A10	3
BP	GO:0055123	digestive system development	6/329	145/18888	0.0413793103448276	2.37560004192433	2.2139039858589	0.0416296583685722	0.144028119690298	0.105747705366285	HMGCS2/COBL/TMIGD1/IHH/HNF1B/CDX2	6
BP	GO:0002637	regulation of immunoglobulin production	4/329	75/18888	0.0533333333333333	3.06188449848024	2.38214443785596	0.0419022995416393	0.144830913241305	0.106337128987759	CR1/BCL6/IL13RA2/IL6	4
BP	GO:0006144	purine nucleobase metabolic process	2/329	19/18888	0.105263157894737	6.04319308910574	2.9282631875918	0.0425590044529303	0.146109690937057	0.107276027636787	GDA/XDH	2
BP	GO:0016553	base conversion or substitution editing	2/329	19/18888	0.105263157894737	6.04319308910574	2.9282631875918	0.0425590044529303	0.146109690937057	0.107276027636787	APOBEC3A/A1CF	2
BP	GO:0060263	regulation of respiratory burst	2/329	19/18888	0.105263157894737	6.04319308910574	2.9282631875918	0.0425590044529303	0.146109690937057	0.107276027636787	NCF1/S100A9	2
BP	GO:0070314	G1 to G0 transition	2/329	19/18888	0.105263157894737	6.04319308910574	2.9282631875918	0.0425590044529303	0.146109690937057	0.107276027636787	SMPD3/SLC39A5	2
BP	GO:0070431	nucleotide-binding oligomerization domain containing 2 signaling pathway	2/329	19/18888	0.105263157894737	6.04319308910574	2.9282631875918	0.0425590044529303	0.146109690937057	0.107276027636787	NOD2/TNFAIP3	2
BP	GO:1901881	positive regulation of protein depolymerization	2/329	19/18888	0.105263157894737	6.04319308910574	2.9282631875918	0.0425590044529303	0.146109690937057	0.107276027636787	PLEK/VIL1	2
BP	GO:1904044	response to aldosterone	2/329	19/18888	0.105263157894737	6.04319308910574	2.9282631875918	0.0425590044529303	0.146109690937057	0.107276027636787	INHBA/SCNN1A	2
BP	GO:0045598	regulation of fat cell differentiation	6/329	146/18888	0.0410958904109589	2.35932880876046	2.19530635970806	0.0428069712980868	0.146819679442573	0.107797312337692	PTGS2/CEBPB/TPH1/SOD2/CDS1/IL6	6
BP	GO:0034765	regulation of monoatomic ion transmembrane transport	11/329	349/18888	0.0315186246418338	1.80949477882966	2.03229040361645	0.0429221917667086	0.147073446716474	0.107983632251955	KCNJ15/LYN/EDN3/KCNE1/PTPN3/KCNJ16/ANO9/ABCB1/CFTR/FXYD3/CHP2	11
BP	GO:0001708	cell fate specification	5/329	110/18888	0.0454545454545455	2.60956065211384	2.25414150195339	0.0433868907289354	0.147921187187963	0.108606056607691	OLIG2/IHH/HNF1B/ATOH1/ESRP1	5
BP	GO:0018198	peptidyl-cysteine modification	3/329	45/18888	0.0666666666666667	3.8273556231003	2.52821394991462	0.0434184140694692	0.147921187187963	0.108606056607691	S100A9/S100A8/ZDHHC19	3
BP	GO:0019432	triglyceride biosynthetic process	3/329	45/18888	0.0666666666666667	3.8273556231003	2.52821394991462	0.0434184140694692	0.147921187187963	0.108606056607691	ACSL1/MOGAT2/MOGAT3	3
BP	GO:0033574	response to testosterone	3/329	45/18888	0.0666666666666667	3.8273556231003	2.52821394991462	0.0434184140694692	0.147921187187963	0.108606056607691	NCF1/HMGCS2/SPP1	3
BP	GO:0090278	negative regulation of peptide hormone secretion	3/329	45/18888	0.0666666666666667	3.8273556231003	2.52821394991462	0.0434184140694692	0.147921187187963	0.108606056607691	FFAR2/ACVR1C/CHGA	3
BP	GO:1900744	regulation of p38MAPK cascade	3/329	45/18888	0.0666666666666667	3.8273556231003	2.52821394991462	0.0434184140694692	0.147921187187963	0.108606056607691	NCF1/IL1B/XDH	3
BP	GO:0006023	aminoglycan biosynthetic process	4/329	76/18888	0.0526315789473684	3.02159654455287	2.35118039050114	0.0436474123260496	0.148417845345109	0.108970710819539	SMPD3/IL1B/CHST5/B3GNT3	4
BP	GO:0009123	nucleoside monophosphate metabolic process	4/329	76/18888	0.0526315789473684	3.02159654455287	2.35118039050114	0.0436474123260496	0.148417845345109	0.108970710819539	AMPD3/GDA/CDA/XDH	4
BP	GO:1903038	negative regulation of leukocyte cell-cell adhesion	6/329	148/18888	0.0405405405405405	2.32744598702046	2.15856473001797	0.0452238853899878	0.153631999224844	0.112799024411318	ARG1/CEBPB/LILRB2/CR1/BCL6/IHH	6
BP	GO:0061045	negative regulation of wound healing	4/329	77/18888	0.051948051948052	2.98235503098725	2.32072142369657	0.0454328541479775	0.154048470290718	0.11310480400257	SERPINB2/KNG1/PLAUR/SERPINE1	4
BP	GO:0120192	tight junction assembly	4/329	77/18888	0.051948051948052	2.98235503098725	2.32072142369657	0.0454328541479775	0.154048470290718	0.11310480400257	MARVELD2/CLDN7/MARVELD3/OCLN	4
BP	GO:0002792	negative regulation of peptide secretion	3/329	46/18888	0.0652173913043478	3.74415223998943	2.4809943248241	0.0458686870943364	0.15479054575733	0.113649647453776	FFAR2/ACVR1C/CHGA	3
BP	GO:0002920	regulation of humoral immune response	3/329	46/18888	0.0652173913043478	3.74415223998943	2.4809943248241	0.0458686870943364	0.15479054575733	0.113649647453776	CR1/NOD2/IL1B	3
BP	GO:0042398	cellular modified amino acid biosynthetic process	3/329	46/18888	0.0652173913043478	3.74415223998943	2.4809943248241	0.0458686870943364	0.15479054575733	0.113649647453776	SLC1A1/CKMT1A/CKMT1B	3
BP	GO:0045687	positive regulation of glial cell differentiation	3/329	46/18888	0.0652173913043478	3.74415223998943	2.4809943248241	0.0458686870943364	0.15479054575733	0.113649647453776	OLIG2/TLR2/SPINT1	3
BP	GO:2001239	regulation of extrinsic apoptotic signaling pathway in absence of ligand	3/329	46/18888	0.0652173913043478	3.74415223998943	2.4809943248241	0.0458686870943364	0.15479054575733	0.113649647453776	INHBA/IL1A/IL1B	3
BP	GO:0033157	regulation of intracellular protein transport	6/329	149/18888	0.0402684563758389	2.31182554415455	2.14041588387663	0.0464636220643209	0.155865850447987	0.114439153029847	PTGS2/LCP1/IL1B/CDH1/CHP2/SLC51B	6
BP	GO:0050768	negative regulation of neurogenesis	6/329	149/18888	0.0402684563758389	2.31182554415455	2.14041588387663	0.0464636220643209	0.155865850447987	0.114439153029847	SPP1/SEMA4G/IL1B/CDH1/ATOH1/IL6	6
BP	GO:0072523	purine-containing compound catabolic process	6/329	149/18888	0.0402684563758389	2.31182554415455	2.14041588387663	0.0464636220643209	0.155865850447987	0.114439153029847	AMPD3/SLC4A4/GDA/HK3/XDH/HKDC1	6
BP	GO:0007249	canonical NF-kappaB signal transduction	10/329	311/18888	0.0321543408360129	1.84599145808696	2.00290585099923	0.0466145407611194	0.155865850447987	0.114439153029847	CLEC4D/NLRP12/TLR2/S100A12/HMOX1/PPM1N/NOD2/IL1A/IL1B/TNFAIP3	10
BP	GO:0002643	regulation of tolerance induction	2/329	20/18888	0.1	5.74103343465046	2.82440671498325	0.0467553854722025	0.155865850447987	0.114439153029847	IRAK3/LILRB2	2
BP	GO:0002902	regulation of B cell apoptotic process	2/329	20/18888	0.1	5.74103343465046	2.82440671498325	0.0467553854722025	0.155865850447987	0.114439153029847	LYN/BCL6	2
BP	GO:0006071	glycerol metabolic process	2/329	20/18888	0.1	5.74103343465046	2.82440671498325	0.0467553854722025	0.155865850447987	0.114439153029847	MOGAT2/MOGAT3	2
BP	GO:0035461	vitamin transmembrane transport	2/329	20/18888	0.1	5.74103343465046	2.82440671498325	0.0467553854722025	0.155865850447987	0.114439153029847	SLC46A1/SLC44A4	2
BP	GO:0060749	mammary gland alveolus development	2/329	20/18888	0.1	5.74103343465046	2.82440671498325	0.0467553854722025	0.155865850447987	0.114439153029847	PRLR/TPH1	2
BP	GO:0061377	mammary gland lobule development	2/329	20/18888	0.1	5.74103343465046	2.82440671498325	0.0467553854722025	0.155865850447987	0.114439153029847	PRLR/TPH1	2
BP	GO:0070304	positive regulation of stress-activated protein kinase signaling cascade	2/329	20/18888	0.1	5.74103343465046	2.82440671498325	0.0467553854722025	0.155865850447987	0.114439153029847	LYN/NOD2	2
BP	GO:0090026	positive regulation of monocyte chemotaxis	2/329	20/18888	0.1	5.74103343465046	2.82440671498325	0.0467553854722025	0.155865850447987	0.114439153029847	FPR2/SERPINE1	2
BP	GO:0140131	positive regulation of lymphocyte chemotaxis	2/329	20/18888	0.1	5.74103343465046	2.82440671498325	0.0467553854722025	0.155865850447987	0.114439153029847	CCL3/CCL4	2
BP	GO:0048771	tissue remodeling	7/329	188/18888	0.0372340425531915	2.1376188320507	2.08716626844517	0.0468890416161562	0.156165463533921	0.114659133658653	SPP1/IL1A/TPH1/IHH/TNFAIP3/IL6/TIMP1	7
BP	GO:0046323	glucose import	4/329	78/18888	0.0512820512820513	2.94411971007716	2.29075192463318	0.0472585808784934	0.157102849947424	0.115347377471616	SLC2A3/SLC2A14/MIR223/OCLN	4
BP	GO:2000242	negative regulation of reproductive process	4/329	78/18888	0.0512820512820513	2.94411971007716	2.29075192463318	0.0472585808784934	0.157102849947424	0.115347377471616	HPGDS/ACVR1C/IL1A/TIMP1	4
BP	GO:0022898	regulation of transmembrane transporter activity	8/329	229/18888	0.0349344978165939	2.00560119987789	2.03845671950031	0.0478451919376554	0.158904841379531	0.116670427855422	KCNE1/PTPN3/ANO9/ABCB1/CFTR/FXYD3/CHP2/ACE2	8
BP	GO:0006509	membrane protein ectodomain proteolysis	3/329	47/18888	0.0638297872340425	3.66448942637263	2.43507929836946	0.0483860150959819	0.160402338148111	0.117769913479557	PTPN3/IL1B/TIMP1	3
BP	GO:0050732	negative regulation of peptidyl-tyrosine phosphorylation	3/329	47/18888	0.0638297872340425	3.66448942637263	2.43507929836946	0.0483860150959819	0.160402338148111	0.117769913479557	SOCS3/SAMSN1/CBLC	3
BP	GO:0043297	apical junction assembly	4/329	79/18888	0.0506329113924051	2.90685237197491	2.26125696235847	0.049124529892748	0.16254842126849	0.119345601379901	MARVELD2/CLDN7/MARVELD3/OCLN	4
BP	GO:0045685	regulation of glial cell differentiation	4/329	79/18888	0.0506329113924051	2.90685237197491	2.26125696235847	0.049124529892748	0.16254842126849	0.119345601379901	OLIG2/TLR2/SPINT1/IL6	4
BP	GO:0009150	purine ribonucleotide metabolic process	13/329	446/18888	0.0291479820627803	1.67339539575013	1.91617741210336	0.0496030996272534	0.163979848350707	0.120396577603635	PPARGC1A/HMGCS2/AMPD3/ACSL1/SLC4A4/ACOT11/GDA/HK3/SULT1A2/XDH/SLC27A2/GUCY2C/HKDC1	13
CC	GO:0070820	tertiary granule	27/337	164/19894	0.164634146341463	9.71878844901209	14.7173	3.97621667320683e-19	1.14912661855677e-16	9.24993562924957e-17	CLEC4D/CLEC5A/FCAR/SLC11A1/MMP8/SLC2A3/SIGLEC5/OLR1/LILRB2/ITGAX/FPR2/HP/ITGB2/LRG1/CR1/ITGAM/FPR1/CXCL1/ORM1/TCN1/PGLYRP1/FCER1G/PPBP/CDA/GPR84/CD177/TNFAIP6	27
CC	GO:0042581	specific granule	25/337	160/19894	0.15625	9.22385014836795	13.7101305886532	3.10755590785275e-17	4.49041828684722e-15	3.61457818755504e-15	CLEC4D/ARG1/CLEC5A/FCAR/MMP8/SLC2A3/OLR1/FPR2/HP/ITGB2/LRG1/ITGAM/CXCL1/ORM1/BPI/TCN1/PGLYRP1/RETN/CHI3L1/FRK/C3AR1/PLAUR/GPR84/CD177/SLC27A2	25
CC	GO:0034774	secretory granule lumen	30/337	322/19894	0.093167701863354	5.49993549219456	10.6863795311016	3.8524884193838e-14	3.08869165028072e-12	2.48625334078324e-12	ARG1/MNDA/PYGL/MMP8/S100A9/GCA/S100A12/HP/FCN1/LRG1/FGR/SRGN/CXCL1/S100A8/ORM1/BPI/TCN1/PGLYRP1/AMPD3/PPBP/RETN/S100P/KNG1/CHI3L1/HK3/FRK/CDA/MPO/SERPINE1/TIMP1	30
CC	GO:0060205	cytoplasmic vesicle lumen	30/337	325/19894	0.0923076923076923	5.44916685688199	10.6157340807932	4.92634371335098e-14	3.08869165028072e-12	2.48625334078324e-12	ARG1/MNDA/PYGL/MMP8/S100A9/GCA/S100A12/HP/FCN1/LRG1/FGR/SRGN/CXCL1/S100A8/ORM1/BPI/TCN1/PGLYRP1/AMPD3/PPBP/RETN/S100P/KNG1/CHI3L1/HK3/FRK/CDA/MPO/SERPINE1/TIMP1	30
CC	GO:0031983	vesicle lumen	30/337	326/19894	0.0920245398773006	5.43245162112468	10.5923801351689	5.34375718041647e-14	3.08869165028072e-12	2.48625334078324e-12	ARG1/MNDA/PYGL/MMP8/S100A9/GCA/S100A12/HP/FCN1/LRG1/FGR/SRGN/CXCL1/S100A8/ORM1/BPI/TCN1/PGLYRP1/AMPD3/PPBP/RETN/S100P/KNG1/CHI3L1/HK3/FRK/CDA/MPO/SERPINE1/TIMP1	30
CC	GO:0045177	apical part of cell	34/337	468/19894	0.0726495726495727	4.28869613736083	9.45080835225838	9.9008333616016e-13	4.30318618264479e-11	3.46386503866144e-11	KCNE1/SLC26A3/C5AR1/CYP4F2/EPB41L4B/SLC46A1/TRPM6/CLIC5/CDHR5/CYP4F12/CDHR2/PRKG2/SLC1A1/SLC17A4/SLC44A4/ERBB3/MYO7B/SLC9A3/ABCB1/SCNN1A/USH1C/PDPN/MARVELD2/MYO1A/CFTR/FABP1/STC1/MYO5B/EPCAM/MUC13/AQP8/MAL2/OCLN/ACE2	34
CC	GO:0030667	secretory granule membrane	28/337	317/19894	0.0883280757097792	5.2142395791405	9.92863982019486	1.05110323888484e-12	4.30318618264479e-11	3.46386503866144e-11	CLEC4D/CLEC5A/CXCR1/CXCR2/SIRPB1/FCAR/SLC11A1/ZG16/SLC2A3/TLR2/C5AR1/SIGLEC5/OLR1/LILRB2/ITGAX/FPR2/LILRB3/ITGB2/SIGLEC9/CR1/ITGAM/FPR1/FCER1G/C3AR1/PLAUR/GPR84/CD177/SLC27A2	28
CC	GO:0070821	tertiary granule membrane	15/337	73/19894	0.205479452054795	12.129994715662	12.5056877663768	1.19119340696049e-12	4.30318618264479e-11	3.46386503866144e-11	CLEC4D/CLEC5A/FCAR/SLC11A1/SLC2A3/SIGLEC5/OLR1/LILRB2/ITGAX/FPR2/ITGB2/ITGAM/FCER1G/GPR84/CD177	15
CC	GO:0005903	brush border	17/337	107/19894	0.158878504672897	9.37901772095732	11.4079863995632	3.0414829263e-12	9.76653961889667e-11	7.86161083874035e-11	SLC26A3/SLC46A1/TRPM6/CDHR5/CDHR2/SLC17A4/MYO7B/SLC9A3/ANKS4B/USH1C/MYO1A/SCIN/VIL1/AQP8/PLS1/MYH14/ACE2	17
CC	GO:0101002	ficolin-1-rich granule	20/337	185/19894	0.108108108108108	6.38190712968161	9.65392104539854	5.36403312635903e-11	1.43062327321949e-09	1.15158529732838e-09	CLEC4D/MNDA/FCAR/SLC11A1/PYGL/SLC2A3/SIGLEC5/LILRB2/ITGAX/FPR2/FCN1/ITGB2/LRG1/CR1/FPR1/AMPD3/FCER1G/HK3/CDA/TNFAIP6	20
CC	GO:0098862	cluster of actin-based cell projections	19/337	165/19894	0.115151515151515	6.79769804873662	9.8165527036249	5.44527889460706e-11	1.43062327321949e-09	1.15158529732838e-09	SLC26A3/SLC46A1/TRPM6/CLIC5/CDHR5/CDHR2/SLC17A4/MYO7B/SLC9A3/ANKS4B/USH1C/MYO1A/EPS8L2/SCIN/VIL1/AQP8/PLS1/MYH14/ACE2	19
CC	GO:0016324	apical plasma membrane	28/337	402/19894	0.0696517412935323	4.11172623529238	8.27370782927747	2.89895099298553e-10	6.98164030810681e-09	5.61989622324387e-09	KCNE1/SLC26A3/CYP4F2/SLC46A1/TRPM6/CLIC5/CDHR5/CYP4F12/CDHR2/PRKG2/SLC1A1/SLC17A4/SLC44A4/ERBB3/SLC9A3/ABCB1/SCNN1A/PDPN/MARVELD2/MYO1A/CFTR/STC1/EPCAM/MUC13/AQP8/MAL2/OCLN/ACE2	28
CC	GO:0101003	ficolin-1-rich granule membrane	12/337	61/19894	0.19672131147541	11.6129785474534	10.897376900195	3.80349450361308e-10	8.45546085803216e-09	6.80625332225499e-09	CLEC4D/FCAR/SLC11A1/SLC2A3/SIGLEC5/LILRB2/ITGAX/FPR2/ITGB2/CR1/FPR1/FCER1G	12
CC	GO:0035580	specific granule lumen	12/337	62/19894	0.193548387096774	11.4256724418493	10.7927132299154	4.64534022578099e-10	9.58930946607648e-09	7.71894879622255e-09	ARG1/MMP8/HP/LRG1/CXCL1/ORM1/BPI/TCN1/PGLYRP1/RETN/CHI3L1/FRK	12
CC	GO:0035579	specific granule membrane	13/337	91/19894	0.142857142857143	8.43323442136498	9.32925589486467	4.39119445344455e-09	8.46036798030316e-08	6.81020332779821e-08	CLEC4D/CLEC5A/FCAR/SLC2A3/OLR1/FPR2/ITGB2/ITGAM/C3AR1/PLAUR/GPR84/CD177/SLC27A2	13
CC	GO:1904724	tertiary granule lumen	10/337	55/19894	0.181818181818182	10.7332074453736	9.48836558362829	2.53390498589443e-08	4.57686588077181e-07	3.68416448607019e-07	MMP8/HP/LRG1/CXCL1/ORM1/TCN1/PGLYRP1/PPBP/CDA/TNFAIP6	10
CC	GO:0016323	basolateral plasma membrane	19/337	255/19894	0.0745098039215686	4.3985105021237	7.16989829664777	7.91531832627851e-08	1.34560411546735e-06	1.08314882359601e-06	SLC16A6/AQP9/C5AR1/SLC46A1/CXADR/SLC4A4/KCNJ16/NOD2/ERBB3/SLC39A5/PDPN/MARVELD2/MYO1A/CDH17/EPCAM/CLDN7/SLC51B/AQP8/ST14	19
CC	GO:0009925	basal plasma membrane	19/337	286/19894	0.0664335664335664	3.92174887427113	6.53315898173199	4.69906064394837e-07	6.82000925148715e-06	5.48979072875127e-06	SLC16A6/AQP9/C5AR1/SLC46A1/CXADR/SLC4A4/KCNJ16/NOD2/ERBB3/SLC39A5/PDPN/MARVELD2/MYO1A/CDH17/EPCAM/CLDN7/SLC51B/AQP8/ST14	19
CC	GO:0045121	membrane raft	19/337	286/19894	0.0664335664335664	3.92174887427113	6.53315898173199	4.69906064394837e-07	6.82000925148715e-06	5.48979072875127e-06	LYN/KCNE1/TLR2/OLR1/PTGS2/ITGB2/CR1/ITGAM/CXADR/SLC1A1/SELE/CD177/PDPN/MYO1A/CDH1/ICAM1/CBLC/MAL2/ACE2	19
CC	GO:0009897	external side of plasma membrane	23/337	405/19894	0.0567901234567901	3.35247096750559	6.2787180333053	4.78453608489411e-07	6.82000925148715e-06	5.48979072875127e-06	CLEC4D/CXCR1/CXCR2/CLEC4E/CSF3R/CSF2RB/ITGAX/FCN1/ITGB2/ITGAM/FCER1G/CD163/BTNL3/SELE/PRLR/ABCB1/PLAUR/SCNN1A/ICAM1/IL13RA2/HHLA2/ST14/BTNL8	23
CC	GO:0098857	membrane microdomain	19/337	287/19894	0.0662020905923345	3.90808424404719	6.51412864803428	4.95571606509447e-07	6.82000925148715e-06	5.48979072875127e-06	LYN/KCNE1/TLR2/OLR1/PTGS2/ITGB2/CR1/ITGAM/CXADR/SLC1A1/SELE/CD177/PDPN/MYO1A/CDH1/ICAM1/CBLC/MAL2/ACE2	19
CC	GO:0031526	brush border membrane	9/337	60/19894	0.15	8.85489614243323	7.99880099174006	7.13840147631394e-07	9.37726375752149e-06	7.54826184815971e-06	SLC26A3/SLC46A1/TRPM6/CDHR5/CDHR2/SLC17A4/SLC9A3/AQP8/ACE2	9
CC	GO:0045178	basal part of cell	19/337	305/19894	0.0622950819672131	3.67744320669358	6.18554581360416	1.23956524499029e-06	1.55754067740085e-05	1.25374791369728e-05	SLC16A6/AQP9/C5AR1/SLC46A1/CXADR/SLC4A4/KCNJ16/NOD2/ERBB3/SLC39A5/PDPN/MARVELD2/MYO1A/CDH17/EPCAM/CLDN7/SLC51B/AQP8/ST14	19
CC	GO:0005902	microvillus	10/337	97/19894	0.103092783505155	6.08583927314999	6.59117405897878	5.80941195020262e-06	6.99550022336899e-05	5.63105281138061e-05	CDHR5/S100P/CDHR2/MYO7B/ANKS4B/USH1C/PDPN/MYO1A/PLEKHG6/VIL1	10
CC	GO:0030139	endocytic vesicle	19/337	350/19894	0.0542857142857143	3.20462908011869	5.46231574678245	9.16751570737524e-06	0.000105976481577258	8.53061461612602e-05	LYN/DYSF/NCF1/CLEC4E/NCF2/SLC11A1/CSF3R/TLR2/HP/HBEGF/PGLYRP1/NOD2/CD163/MPO/CFTR/MARCO/OCLN/ACE2/SAA1	19
CC	GO:0098858	actin-based cell projection	14/337	226/19894	0.0619469026548673	3.65688926236181	5.27304584594666	3.34485915414764e-05	0.000371793959826411	0.000299276871686894	LCP1/CXADR/CDHR5/S100P/CDHR2/MYO7B/ANKS4B/USH1C/PDPN/MYO1A/EPS8L2/PLEKHG6/VIL1/PLS1	14
CC	GO:0031253	cell projection membrane	18/337	354/19894	0.0508474576271186	3.0016597092994	4.9881967227167	3.746635886066e-05	0.000401028804101139	0.000322809563672743	SLC26A3/FGR/SLC46A1/PLEK/LCP1/TRPM6/CDHR5/S100P/CDHR2/SLC17A4/SLC9A3/SCNN1A/PDPN/EPS8L2/AQP8/RAB25/EPS8L3/ACE2	18
CC	GO:0016327	apicolateral plasma membrane	4/337	23/19894	0.173913043478261	10.2665462520965	5.83694939345469	0.000555218470197597	0.0055330392374864	0.00445383963388998	CXADR/KRT8/CLDN7/OCLN	4
CC	GO:0071682	endocytic vesicle lumen	4/337	23/19894	0.173913043478261	10.2665462520965	5.83694939345469	0.000555218470197597	0.0055330392374864	0.00445383963388998	HP/PGLYRP1/MPO/SAA1	4
CC	GO:0044853	plasma membrane raft	8/337	113/19894	0.0707964601769911	4.17930201412778	4.44898415807361	0.000683279903485621	0.00658226307024482	0.00529841609369552	PTGS2/ITGB2/CR1/ITGAM/SELE/CD177/MYO1A/CDH1	8
CC	GO:0035578	azurophil granule lumen	7/337	91/19894	0.0769230769230769	4.54097238073499	4.44418076760435	0.000901170135002754	0.00840123125857407	0.00676260101309367	ARG1/MNDA/GCA/BPI/RETN/FRK/MPO	7
CC	GO:0031093	platelet alpha granule lumen	6/337	67/19894	0.0895522388059701	5.28650515966163	4.6134542980852	0.000946176777138807	0.00854515901853485	0.00687845617591041	SRGN/ORM1/PPBP/KNG1/SERPINE1/TIMP1	6
CC	GO:0043296	apical junction complex	9/337	150/19894	0.06	3.54195845697329	4.1021400258965	0.00105975870515336	0.00928091714513092	0.00747070729948619	EPB41L4B/CXADR/MARVELD2/CDH1/CGN/EPCAM/CLDN7/MARVELD3/OCLN	9
CC	GO:0001726	ruffle	10/337	182/19894	0.0549450549450549	3.24355170052499	3.99135544014379	0.00111577809995054	0.00948411384957957	0.00763427121018789	MEFV/SAMSN1/FGR/PLEK/LCP1/COBL/PDPN/EPS8L2/VIL1/EPS8L3	10
CC	GO:1904813	ficolin-1-rich granule lumen	8/337	124/19894	0.0645161290322581	3.80855748061644	4.11817500617722	0.00125278737773432	0.0103444443475777	0.00832679730764765	MNDA/PYGL/FCN1/LRG1/AMPD3/HK3/CDA/TNFAIP6	8
CC	GO:0005766	primary lysosome	9/337	155/19894	0.0580645161290323	3.4277017325548	3.98302083045395	0.00133360191695813	0.0104165122702946	0.0083848086386272	ARG1/MNDA/GCA/FPR1/BPI/RETN/FRK/MPO/C3AR1	9
CC	GO:0042582	azurophil granule	9/337	155/19894	0.0580645161290323	3.4277017325548	3.98302083045395	0.00133360191695813	0.0104165122702946	0.0083848086386272	ARG1/MNDA/GCA/FPR1/BPI/RETN/FRK/MPO/C3AR1	9
CC	GO:0005923	bicellular tight junction	8/337	126/19894	0.0634920634920635	3.74810418727333	4.0621043353453	0.00138829690687786	0.0105583633180974	0.00849899214459855	EPB41L4B/CXADR/MARVELD2/CGN/EPCAM/CLDN7/MARVELD3/OCLN	8
CC	GO:0008305	integrin complex	4/337	31/19894	0.129032258064516	7.61711496123289	4.83995227596363	0.00177349806829444	0.0128488474802164	0.0103427255258708	LYN/ITGAX/ITGB2/ITGAM	4
CC	GO:0070160	tight junction	8/337	131/19894	0.0610687022900763	3.60504677554534	3.92679936562577	0.00177838719449362	0.0128488474802164	0.0103427255258708	EPB41L4B/CXADR/MARVELD2/CGN/EPCAM/CLDN7/MARVELD3/OCLN	8
CC	GO:0031528	microvillus membrane	4/337	33/19894	0.121212121212121	7.15547163024908	4.64549206029899	0.00224596994667012	0.0158313491362845	0.0127435008527367	CDHR5/S100P/CDHR2/PDPN	4
CC	GO:0030666	endocytic vesicle membrane	10/337	204/19894	0.0490196078431373	2.89375690929191	3.56886754521766	0.00259529005032977	0.0177074317993945	0.0142536602719585	LYN/CLEC4E/SLC11A1/CSF3R/TLR2/HBEGF/CD163/CFTR/MARCO/ACE2	10
CC	GO:0062023	collagen-containing extracellular matrix	16/337	428/19894	0.0373831775700935	2.20682769904878	3.31316273820645	0.0027515319012802	0.0177074317993945	0.0142536602719585	ZG16/MMP8/S100A9/FCN1/S100A8/ORM1/ANGPT2/KNG1/TINAG/SERPINE1/ICAM1/MARCO/LGALS4/ADAMTS4/TIMP1/ANGPTL4	16
CC	GO:0016459	myosin complex	5/337	57/19894	0.087719298245614	5.17830183768025	4.14680119447648	0.00275721256391957	0.0177074317993945	0.0142536602719585	MYO7B/MYO1A/CGN/MYO5B/MYH14	5
CC	GO:0098636	protein complex involved in cell adhesion	5/337	57/19894	0.087719298245614	5.17830183768025	4.14680119447648	0.00275721256391957	0.0177074317993945	0.0142536602719585	LYN/ITGAX/ITGB2/ITGAM/PLAUR	5
CC	GO:0045335	phagocytic vesicle	8/337	142/19894	0.0563380281690141	3.32578258870732	3.65108314045836	0.00294076187517991	0.0184756561288477	0.0148720451811158	NCF1/CLEC4E/NCF2/SLC11A1/TLR2/PGLYRP1/NOD2/MPO	8
CC	GO:0061702	canonical inflammasome complex	3/337	18/19894	0.166666666666667	9.83877349159248	4.92467683747034	0.00325476626398048	0.0200133500061779	0.0161098173424342	NLRC4/MEFV/NLRP3	3
CC	GO:0031091	platelet alpha granule	6/337	91/19894	0.0659340659340659	3.89226204062999	3.63000157972763	0.0045094625710024	0.0271507225629103	0.0218550707936739	SRGN/ORM1/PPBP/KNG1/SERPINE1/TIMP1	6
CC	GO:0016328	lateral plasma membrane	5/337	68/19894	0.0735294117647059	4.34063536393786	3.62226278146714	0.00590467943926809	0.0348255583254791	0.0280329571660204	ERBB3/MYO1A/CDH1/EPCAM/CLDN7	5
CC	GO:0032587	ruffle membrane	6/337	100/19894	0.06	3.54195845697329	3.34515032956285	0.00711088579328779	0.0411009198852034	0.033084331796139	FGR/PLEK/LCP1/PDPN/EPS8L2/EPS8L3	6
CC	GO:0030864	cortical actin cytoskeleton	5/337	72/19894	0.0694444444444444	4.0994889548302	3.45857007332742	0.0075044877234102	0.0425254304326578	0.0342309966330992	COBL/LLGL2/MYO1A/CDH1/PLS1	5
CC	GO:0030863	cortical cytoskeleton	6/337	104/19894	0.0576923076923077	3.40572928555124	3.22889930430306	0.00856030020986554	0.0474489281645613	0.038194183661876	COBL/SELE/LLGL2/MYO1A/CDH1/PLS1	6
CC	GO:0055037	recycling endosome	9/337	206/19894	0.0436893203883495	2.57909596381551	2.99057919169943	0.0087017065492102	0.0474489281645613	0.038194183661876	MCTP1/ATP13A4/SLC1A1/SLC9A3/SLC30A10/CFTR/MYO5B/C1orf210/RAB25	9
CC	GO:1904090	peptidase inhibitor complex	2/337	11/19894	0.181818181818182	10.7332074453736	4.23862836250092	0.0142240875897763	0.0747411147899152	0.0601631264562785	CSTA/SERPINE1	2
CC	GO:1905370	serine-type endopeptidase complex	2/337	11/19894	0.181818181818182	10.7332074453736	4.23862836250092	0.0142240875897763	0.0747411147899152	0.0601631264562785	FCN1/PLAUR	2
CC	GO:1905286	serine-type peptidase complex	2/337	13/19894	0.153846153846154	9.08194476146998	3.8263299325229	0.0197278651525262	0.101809875519287	0.081952221780231	FCN1/PLAUR	2
CC	GO:0016235	aggresome	3/337	35/19894	0.0857142857142857	5.05994065281899	3.15565119670154	0.0211343359298639	0.107154790942644	0.0862546304801465	SLC2A3/SLC2A14/FGR	3
CC	GO:0032432	actin filament bundle	5/337	95/19894	0.0526315789473684	3.10698110260815	2.70218319749312	0.0227522093648692	0.112195409075519	0.0903120939926779	MST1R/LCP1/VIL1/PLS1/MYH14	5
CC	GO:0032421	stereocilium bundle	4/337	64/19894	0.0625	3.68954005934718	2.8289197065978	0.0232005121367843	0.112195409075519	0.0903120939926779	CLIC5/USH1C/EPS8L2/PLS1	4
CC	GO:0098802	plasma membrane signaling receptor complex	11/337	325/19894	0.0338461538461538	1.9980278475234	2.3812993702735	0.0232931645139486	0.112195409075519	0.0903120939926779	LYN/TLR2/IL18RAP/CSF2RB/ITGAX/IL18R1/ITGB2/ITGAM/ACVR1C/ERBB3/IL6	11
CC	GO:0031252	cell leading edge	13/337	426/19894	0.0305164319248826	1.80146556888313	2.19504270704834	0.0303772364622268	0.142930798242895	0.115052654932361	MEFV/SAMSN1/FGR/PLEK/LCP1/COBL/CD177/PDPN/CDH1/EPS8L2/VIL1/EPS8L3/OCLN	13
CC	GO:0005775	vacuolar lumen	7/337	176/19894	0.0397727272727273	2.34788912867548	2.35772444981119	0.0306633546403443	0.142930798242895	0.115052654932361	ARG1/MNDA/GCA/BPI/RETN/FRK/MPO	7
CC	GO:0019898	extrinsic component of membrane	7/337	177/19894	0.0395480225988701	2.33462421834398	2.34120363754566	0.031482181781959	0.144418262460098	0.116249994549924	SOCS3/PIK3R5/NOD2/PLAUR/GNA15/CDH1/CDH17	7
CC	GO:0043020	NADPH oxidase complex	2/337	18/19894	0.111111111111111	6.55918232772832	3.09739541019798	0.0366107593315229	0.163426878393629	0.131551047623354	NCF1/NCF2	2
CC	GO:0055038	recycling endosome membrane	5/337	108/19894	0.0462962962962963	2.73299263655347	2.37051968808921	0.036756910365349	0.163426878393629	0.131551047623354	ATP13A4/SLC1A1/SLC9A3/SLC30A10/CFTR	5
CC	GO:0005938	cell cortex	10/337	309/19894	0.0323624595469256	1.91044145467815	2.11730512947658	0.0385098040818922	0.168626263328286	0.135736311038248	CLIC5/COBL/SELE/LLGL2/MYO1A/CDH1/FABP1/SCIN/MYO5B/PLS1	10
CC	GO:0032426	stereocilium tip	2/337	21/19894	0.0952380952380952	5.62215628090999	2.78186807421893	0.0486161173996944	0.206618498948701	0.166318296367375	USH1C/EPS8L2	2
CC	GO:0097038	perinuclear endoplasmic reticulum	2/337	21/19894	0.0952380952380952	5.62215628090999	2.78186807421893	0.0486161173996944	0.206618498948701	0.166318296367375	MOGAT2/MOGAT3	2
MF	GO:0140375	immune receptor activity	19/333	151/18522	0.125827814569536	6.99874709146232	10.0145755813036	3.07018676234648e-11	1.73772570748811e-08	1.37027282866832e-08	CXCR1/CXCR2/CSF3R/IL18RAP/C5AR1/CSF2RB/LILRB2/IL18R1/FPR2/CR1/LILRA2/FPR1/FCER1G/LILRA5/C3AR1/PRLR/IL1R2/IL22RA1/IL13RA2	19
MF	GO:0005125	cytokine activity	20/333	238/18522	0.0840336134453782	4.67408585055644	7.71884097131002	1.24794559063127e-08	3.5316860214865e-06	2.78488910751399e-06	CMTM2/CCL20/CXCL5/CXCL2/OSM/CXCL3/NAMPT/CXCL1/CXCL6/CCL3/PPBP/INHBA/SPP1/IL1A/IL1B/IL1RN/CCL4/IL24/IL6/TIMP1	20
MF	GO:0008009	chemokine activity	9/333	49/18522	0.183673469387755	10.2162162162162	8.74041192660222	1.92234236947665e-07	3.62681927041262e-05	2.85990584090562e-05	CCL20/CXCL5/CXCL2/CXCL3/CXCL1/CXCL6/CCL3/PPBP/CCL4	9
MF	GO:0045236	CXCR chemokine receptor binding	6/333	18/18522	0.333333333333333	18.5405405405405	10.0738698705555	4.9948110601647e-07	7.06765765013305e-05	5.57315760397324e-05	CXCL5/CXCL2/CXCL3/CXCL1/CXCL6/PPBP	6
MF	GO:0016712	oxidoreductase activity, acting on paired donors, with incorporation or reduction of molecular oxygen, reduced flavin or flavoprotein as one donor, and incorporation of one atom of oxygen	8/333	43/18522	0.186046511627907	10.3482086737901	8.30373181769103	8.41185705674929e-07	9.5222221882402e-05	7.50868924644568e-05	CYP4F2/CYP19A1/HMOX1/CYP2J2/CYP4F12/CYP3A5/CYP2C18/CYP2B6	8
MF	GO:0004875	complement receptor activity	5/333	12/18522	0.416666666666667	23.1756756756757	10.3971472831987	1.30161767839494e-06	0.00012278593432859	9.68220869542905e-05	C5AR1/FPR2/CR1/FPR1/C3AR1	5
MF	GO:0038187	pattern recognition receptor activity	7/333	34/18522	0.205882352941176	11.4515103338633	8.25322087036747	2.02023573690961e-06	0.000163350489584406	0.000128809015405966	CLEC4D/CLEC4E/TLR2/FCN1/PGLYRP1/NOD2/MARCO	7
MF	GO:0001664	G protein-coupled receptor binding	18/333	291/18522	0.0618556701030928	3.44051267762608	5.67769734216548	5.88373978291933e-06	0.000394596283398887	0.000311156451852572	PROK2/EDN3/CCL20/CXCL5/CXCL2/FCN1/CXCL3/FPR1/CXCL1/CXCL6/CCL3/PPBP/ADM/GNA15/MARCO/CCL4/RNF43/SAA1	18
MF	GO:0008392	arachidonic acid epoxygenase activity	5/333	16/18522	0.3125	17.3817567567568	8.86980570483931	6.76538562001369e-06	0.000394596283398887	0.000311156451852572	CYP4F2/CYP2J2/CYP4F12/CYP2C18/CYP2B6	5
MF	GO:0042379	chemokine receptor binding	9/333	74/18522	0.121621621621622	6.76479181884587	6.72318039763054	6.97166578443263e-06	0.000394596283398887	0.000311156451852572	CCL20/CXCL5/CXCL2/CXCL3/CXCL1/CXCL6/CCL3/PPBP/CCL4	9
MF	GO:0004896	cytokine receptor activity	10/333	96/18522	0.104166666666667	5.79391891891892	6.37177877130987	8.84937019551081e-06	0.000455340320969011	0.000359055785923118	CXCR1/CXCR2/CSF3R/IL18RAP/CSF2RB/IL18R1/PRLR/IL1R2/IL22RA1/IL13RA2	10
MF	GO:0008391	arachidonic acid monooxygenase activity	5/333	18/18522	0.277777777777778	15.4504504504505	8.29917168586082	1.28834043035325e-05	0.000607667236316616	0.000479172230236647	CYP4F2/CYP2J2/CYP4F12/CYP2C18/CYP2B6	5
MF	GO:0042834	peptidoglycan binding	5/333	19/18522	0.263157894736842	14.6372688477952	8.04698236482892	1.72278353925258e-05	0.000750073448628431	0.00059146576570291	ZG16/TLR2/NLRP3/PGLYRP1/NOD2	5
MF	GO:0050786	RAGE receptor binding	4/333	10/18522	0.4	22.2486486486487	9.09399195683993	1.97825913021612e-05	0.000757377917850881	0.000597225659603447	S100A9/S100A12/FPR1/S100A8	4
MF	GO:0046906	tetrapyrrole binding	12/333	152/18522	0.0789473684210526	4.39118065433855	5.68025801299718	2.00718529465781e-05	0.000757377917850881	0.000597225659603447	STEAP4/CYP4F2/PTGS2/CYP19A1/HMOX1/TCN1/CYP2J2/CYP4F12/MPO/CYP3A5/CYP2C18/CYP2B6	12
MF	GO:0005178	integrin binding	12/333	157/18522	0.0764331210191083	4.25133413668445	5.53561509401111	2.77242959215809e-05	0.000980746968225925	0.000773361938865152	LYN/ITGAX/ITGB2/ITGAM/LCP1/CXADR/ESM1/SPP1/CD177/IL1B/ICAM1/CDH17	12
MF	GO:0005536	glucose binding	4/333	11/18522	0.363636363636364	20.2260442260442	8.63020794771857	3.06465714463217e-05	0.00102035055521283	0.000804591101748631	PYGL/SLC2A3/HK3/HKDC1	4
MF	GO:0020037	heme binding	11/333	142/18522	0.0774647887323944	4.3087171678721	5.35526522616209	5.28050779275709e-05	0.00166042633927806	0.00130931889130351	STEAP4/CYP4F2/PTGS2/CYP19A1/HMOX1/CYP2J2/CYP4F12/MPO/CYP3A5/CYP2C18/CYP2B6	11
MF	GO:0031406	carboxylic acid binding	13/333	196/18522	0.0663265306122449	3.68918918918919	5.12112613037137	5.72998650087221e-05	0.00170693282078614	0.00134599128884754	PYGL/S100A9/SIGLEC5/FCN1/SIGLEC9/SLC46A1/S100A8/NOD2/ALOX5AP/SLC1A1/SELE/FABP1/HNF4A	13
MF	GO:0019955	cytokine binding	11/333	145/18522	0.0758620689655172	4.21957129543336	5.26616741274344	6.39000441662798e-05	0.00180837124990572	0.00142597993297382	CXCR1/CXCR2/MMP8/CSF3R/IL18R1/PRLR/IL1R2/PDPN/IL22RA1/IL13RA2/IL1RN	11
MF	GO:0070330	aromatase activity	5/333	26/18522	0.192307692307692	10.6964656964657	6.69439219448545	8.7884959779477e-05	0.00236870891596114	0.00186783072413525	CYP4F2/CYP19A1/CYP4F12/CYP3A5/CYP2C18	5
MF	GO:0043177	organic acid binding	13/333	208/18522	0.0625	3.47635135135135	4.85961928979607	0.000104846697435841	0.00269741957948573	0.00212703347908118	PYGL/S100A9/SIGLEC5/FCN1/SIGLEC9/SLC46A1/S100A8/NOD2/ALOX5AP/SLC1A1/SELE/FABP1/HNF4A	13
MF	GO:0004497	monooxygenase activity	9/333	105/18522	0.0857142857142857	4.76756756756757	5.2383700697023	0.00011647697954531	0.00286634654011502	0.0022602397861424	CYP4F2/CYP19A1/HMOX1/CYP2J2/CYP4F12/CYP3A5/TPH1/CYP2C18/CYP2B6	9
MF	GO:0005126	cytokine receptor binding	15/333	273/18522	0.0549450549450549	3.05613305613306	4.63087357055454	0.000134006056867781	0.00316030950779851	0.00249204246104997	CCL20/CXCL5/CXCL2/OSM/CXCL3/LRG1/CXCL1/CXCL6/CCL3/PPBP/IL1A/IL1B/IL1RN/CCL4/IL6	15
MF	GO:0016209	antioxidant activity	8/333	85/18522	0.0941176470588235	5.23497615262321	5.29499098820776	0.000145100334184915	0.00328507156594649	0.00259042280818544	S100A9/PTGS2/HP/ALOX5AP/MPO/PTGES/SOD2/FABP1	8
MF	GO:0030246	carbohydrate binding	15/333	279/18522	0.0537634408602151	2.99040976460331	4.53258948875871	0.000170029580399458	0.00370141317331127	0.00291872640037936	CLEC4D/CLEC5A/CLEC4E/ZG16/PYGL/SLC2A3/SIGLEC5/OLR1/FCN1/SIGLEC9/CHI3L1/HK3/SELE/LGALS4/HKDC1	15
MF	GO:0001784	phosphotyrosine residue binding	6/333	47/18522	0.127659574468085	7.10063254744106	5.6660642384986	0.000186247819740598	0.00390430614715476	0.00307871639649176	SLA/SOCS3/SAMSN1/FGR/PTPN3/CBLC	6
MF	GO:0036041	long-chain fatty acid binding	4/333	17/18522	0.235294117647059	13.087440381558	6.74627720111674	0.000202929155770986	0.0041020679345135	0.00323466022732699	S100A9/S100A8/ALOX5AP/FABP1	4
MF	GO:0005539	glycosaminoglycan binding	13/333	239/18522	0.0543933054393305	3.02544385389574	4.26427643947195	0.000408821438110161	0.00797906668863281	0.00629184354841047	ZG16/TLR2/PTPRF/NLRP3/HBEGF/CXCL6/PGLYRP1/NOD2/KNG1/MPO/LIPH/TNFAIP6/SAA1	13
MF	GO:0033691	sialic acid binding	4/333	22/18522	0.181818181818182	10.1130221130221	5.78679132126102	0.000580984455209448	0.0109612400549516	0.00864341785995811	SIGLEC5/FCN1/SIGLEC9/SELE	4
MF	GO:0032396	inhibitory MHC class I receptor activity	3/333	10/18522	0.3	16.6864864864865	6.71349902283121	0.000629218956237607	0.0111909369771607	0.00882454394330695	LILRB2/LILRA2/LILRA5	3
MF	GO:0033293	monocarboxylic acid binding	7/333	81/18522	0.0864197530864197	4.80680680680681	4.64580560758374	0.000634577656347494	0.0111909369771607	0.00882454394330695	PYGL/S100A9/S100A8/NOD2/ALOX5AP/FABP1/HNF4A	7
MF	GO:0045309	protein phosphorylated amino acid binding	6/333	59/18522	0.101694915254237	5.65643609711406	4.84706048723409	0.000652475124110077	0.0111909369771607	0.00882454394330695	SLA/SOCS3/SAMSN1/FGR/PTPN3/CBLC	6
MF	GO:0008514	organic anion transmembrane transporter activity	13/333	258/18522	0.0503875968992248	2.80263984915148	3.94521605885771	0.000836640484301112	0.013805283368641	0.0108860705752349	SLC16A6/SLC26A3/SLC2A3/SLC2A14/SLC46A1/SLC4A4/SLC1A1/SLC44A4/SLC39A5/ABCB1/CFTR/SLC27A2/SLC51B	13
MF	GO:0001851	complement component C3b binding	3/333	11/18522	0.272727272727273	15.1695331695332	6.36043568491923	0.000853683600534337	0.013805283368641	0.0108860705752349	ITGB2/CR1/ITGAM	3
MF	GO:0070851	growth factor receptor binding	9/333	138/18522	0.0652173913043478	3.62749706227967	4.1919075676241	0.00088690392014163	0.0139441005222267	0.0109955339807032	LYN/SLA/HBEGF/ESM1/IL1A/IL1B/IL1RN/CBLC/IL6	9
MF	GO:0051219	phosphoprotein binding	7/333	93/18522	0.0752688172043011	4.18657367044464	4.16835284070107	0.00143996652511629	0.0214591392735726	0.0169214711772267	LYN/SLA/SOCS3/SAMSN1/FGR/PTPN3/CBLC	7
MF	GO:0035325	Toll-like receptor binding	3/333	13/18522	0.230769230769231	12.8357588357588	5.77598726502517	0.00144071959787237	0.0214591392735726	0.0169214711772267	S100A9/TLR2/S100A8	3
MF	GO:0016705	oxidoreductase activity, acting on paired donors, with incorporation or reduction of molecular oxygen	10/333	179/18522	0.0558659217877095	3.10735316321909	3.83335091080729	0.0015273682539459	0.0221664213264968	0.017479194053254	CYP4F2/PTGS2/CYP19A1/HMOX1/CYP2J2/CYP4F12/CYP3A5/TPH1/CYP2C18/CYP2B6	10
MF	GO:0005504	fatty acid binding	5/333	49/18522	0.102040816326531	5.67567567567568	4.43428522962517	0.0018177671969015	0.0250655489717665	0.0197652831765464	S100A9/S100A8/ALOX5AP/FABP1/HNF4A	5
MF	GO:0005506	iron ion binding	9/333	153/18522	0.0588235294117647	3.27186009538951	3.81798715390535	0.00182550082458131	0.0250655489717665	0.0197652831765464	CYP4F2/CYP19A1/CYP2J2/CYP4F12/CYP3A5/TPH1/CYP2C18/XDH/CYP2B6	9
MF	GO:0004175	endopeptidase activity	16/333	388/18522	0.0412371134020619	2.29367511841739	3.4845299651431	0.00185998773288727	0.0250655489717665	0.0197652831765464	MMP8/HP/CTSE/NRIP3/MEP1A/MMP1/TINAG/PRSS8/CAPN13/CAPN9/MEP1B/TMPRSS4/TMPRSS2/ST14/ADAMTS4/ACE2	16
MF	GO:0015106	bicarbonate transmembrane transporter activity	4/333	30/18522	0.133333333333333	7.41621621621622	4.75880157525744	0.00194386050547047	0.0255866289789834	0.0201761775843202	SLC26A3/SLC4A4/SLC39A5/CFTR	4
MF	GO:0061135	endopeptidase regulator activity	10/333	186/18522	0.0537634408602151	2.99040976460331	3.69144656893059	0.00202857303925268	0.0260948259140231	0.0205769131254339	CST7/NLRC4/CSTA/SERPINB2/NLRP3/KNG1/SERPINE1/SPINT1/TFPI2/TIMP1	10
MF	GO:0032393	MHC class I receptor activity	3/333	15/18522	0.2	11.1243243243243	5.30754380411631	0.00223175292265761	0.0280704923160934	0.0221348126130251	LILRB2/LILRA2/LILRA5	3
MF	GO:0050135	NADP+ nucleosidase activity	3/333	16/18522	0.1875	10.4290540540541	5.10530577896608	0.0027104490352043	0.0326407266792688	0.0257386425739445	TLR2/IL18RAP/IL18R1	3
MF	GO:0061809	NAD+ nucleotidase, cyclic ADP-ribose generating	3/333	16/18522	0.1875	10.4290540540541	5.10530577896608	0.0027104490352043	0.0326407266792688	0.0257386425739445	TLR2/IL18RAP/IL18R1	3
MF	GO:0019239	deaminase activity	4/333	33/18522	0.121212121212121	6.74201474201474	4.46698488582407	0.00278237165351264	0.0328087990810033	0.0258711750238895	APOBEC3A/AMPD3/GDA/CDA	4
MF	GO:0016810	hydrolase activity, acting on carbon-nitrogen (but not peptide) bonds	8/333	134/18522	0.0597014925373134	3.32069382815651	3.64798395963377	0.00294854525582879	0.0340587064244713	0.0268567817072268	ARG1/VNN2/PADI4/APOBEC3A/PGLYRP1/AMPD3/GDA/CDA	8
MF	GO:0019825	oxygen binding	4/333	34/18522	0.117647058823529	6.54372019077901	4.37769716686513	0.00310929456266049	0.0345070729895262	0.0272103383811775	CYP19A1/CYP3A5/SOD2/CYP2C18	4
MF	GO:0090482	vitamin transmembrane transporter activity	4/333	34/18522	0.117647058823529	6.54372019077901	4.37769716686513	0.00310929456266049	0.0345070729895262	0.0272103383811775	SLC2A3/SLC2A14/SLC46A1/SLC44A4	4
MF	GO:0005149	interleukin-1 receptor binding	3/333	17/18522	0.176470588235294	9.81558028616852	4.92017717745526	0.00324777472365429	0.0351805333470243	0.0277413913690502	IL1A/IL1B/IL1RN	3
MF	GO:0061134	peptidase regulator activity	11/333	232/18522	0.0474137931034483	2.63723205964585	3.39544969890012	0.00329429022507471	0.0351805333470243	0.0277413913690502	CST7/NLRC4/NLRP12/CSTA/SERPINB2/NLRP3/KNG1/SERPINE1/SPINT1/TFPI2/TIMP1	11
MF	GO:0016814	hydrolase activity, acting on carbon-nitrogen (but not peptide) bonds, in cyclic amidines	4/333	35/18522	0.114285714285714	6.35675675675676	4.29193018424938	0.00346147446949689	0.0362813805506526	0.028609457603639	APOBEC3A/AMPD3/GDA/CDA	4
MF	GO:0008509	monoatomic anion transmembrane transporter activity	8/333	141/18522	0.0567375886524823	3.15583668775158	3.47688853848429	0.00402314281075111	0.0414017969251842	0.0326471301771956	SLC26A3/BEST2/SLC4A4/CLIC5/SLC1A1/ANO9/CFTR/FXYD3	8
MF	GO:0000146	microfilament motor activity	4/333	37/18522	0.108108108108108	6.01314828341855	4.13001478590428	0.00424520699557324	0.0426413456865135	0.0336245686648349	MYO7B/MYO1A/MYO5B/MYH14	4
MF	GO:0001540	amyloid-beta binding	6/333	85/18522	0.0705882352941176	3.92623211446741	3.65866822317561	0.00429426979528493	0.0426413456865135	0.0336245686648349	TLR2/LILRB2/FPR2/ITGB2/ITGAM/MARCO	6
MF	GO:0042887	amide transmembrane transporter activity	4/333	38/18522	0.105263157894737	5.85490753911806	4.05344890332073	0.00467851572933877	0.0456558603932025	0.0360016455397394	AQP9/SLC46A1/CDH17/AQP8	4
MF	GO:0015108	chloride transmembrane transporter activity	7/333	120/18522	0.0583333333333333	3.24459459459459	3.33768958619895	0.00600563407683433	0.0558937512900232	0.0440746709075132	SLC26A3/BEST2/CLIC5/SLC1A1/ANO9/CFTR/FXYD3	7
MF	GO:0001846	opsonin binding	3/333	21/18522	0.142857142857143	7.94594594594595	4.30916740566502	0.00602388485634526	0.0558937512900232	0.0440746709075132	ITGB2/CR1/ITGAM	3
MF	GO:0019200	carbohydrate kinase activity	3/333	21/18522	0.142857142857143	7.94594594594595	4.30916740566502	0.00602388485634526	0.0558937512900232	0.0440746709075132	PFKFB3/HK3/HKDC1	3
MF	GO:0015144	carbohydrate transmembrane transporter activity	4/333	41/18522	0.0975609756097561	5.42649967040211	3.83918952701409	0.0061543384443216	0.0561831541852585	0.0443028777655748	AQP9/SLC2A3/SLC2A14/PPBP	4
MF	GO:0015103	inorganic anion transmembrane transporter activity	8/333	153/18522	0.0522875816993464	2.90832008479067	3.20703796156127	0.00654022827809115	0.058758241355549	0.0463334467821328	SLC26A3/BEST2/SLC4A4/CLIC5/SLC1A1/ANO9/CFTR/FXYD3	8
MF	GO:0005253	monoatomic anion channel activity	6/333	95/18522	0.0631578947368421	3.51294452347084	3.32251772844097	0.00735620040610307	0.065056397341474	0.0512998186215082	BEST2/CLIC5/SLC1A1/ANO9/CFTR/FXYD3	6
MF	GO:0005179	hormone activity	7/333	126/18522	0.0555555555555556	3.09009009009009	3.1852131451257	0.00778647386000728	0.0678022185348326	0.0534650188930055	EDN3/RETN/KNG1/ADM/INHBA/STC1/GUCA2A	7
MF	GO:0005355	glucose transmembrane transporter activity	3/333	24/18522	0.125	6.9527027027027	3.94827457735081	0.00881054254077574	0.073334809971751	0.057827709555556	SLC2A3/SLC2A14/PPBP	3
MF	GO:0015149	hexose transmembrane transporter activity	3/333	24/18522	0.125	6.9527027027027	3.94827457735081	0.00881054254077574	0.073334809971751	0.057827709555556	SLC2A3/SLC2A14/PPBP	3
MF	GO:0016702	oxidoreductase activity, acting on single donors with incorporation of molecular oxygen, incorporation of two atoms of oxygen	3/333	24/18522	0.125	6.9527027027027	3.94827457735081	0.00881054254077574	0.073334809971751	0.057827709555556	PTGS2/ALOX5AP/HGD	3
MF	GO:0016701	oxidoreductase activity, acting on single donors with incorporation of molecular oxygen	3/333	25/18522	0.12	6.67459459459459	3.84152901036019	0.00988067157165301	0.0810501465152986	0.0639115903338043	PTGS2/ALOX5AP/HGD	3
MF	GO:0038024	cargo receptor activity	5/333	73/18522	0.0684931506849315	3.80970011106997	3.25450471010459	0.010105224515207	0.0817079582229595	0.0644303036759063	OLR1/ITGB2/ITGAM/CD163/MARCO	5
MF	GO:0048029	monosaccharide binding	5/333	74/18522	0.0675675675675676	3.7582176771366	3.21676750905384	0.0106821989952551	0.0831876858821354	0.0655971337437705	CLEC4D/PYGL/SLC2A3/HK3/HKDC1	5
MF	GO:0001848	complement binding	3/333	26/18522	0.115384615384615	6.41787941787942	3.74047728534071	0.0110231032529331	0.0831876858821354	0.0655971337437705	ITGB2/CR1/ITGAM	3
MF	GO:0008395	steroid hydroxylase activity	3/333	26/18522	0.115384615384615	6.41787941787942	3.74047728534071	0.0110231032529331	0.0831876858821354	0.0655971337437705	CYP19A1/CYP3A5/CYP2B6	3
MF	GO:0015145	monosaccharide transmembrane transporter activity	3/333	26/18522	0.115384615384615	6.41787941787942	3.74047728534071	0.0110231032529331	0.0831876858821354	0.0655971337437705	SLC2A3/SLC2A14/PPBP	3
MF	GO:0019865	immunoglobulin binding	3/333	26/18522	0.115384615384615	6.41787941787942	3.74047728534071	0.0110231032529331	0.0831876858821354	0.0655971337437705	FCAR/LILRA2/FCER1G	3
MF	GO:0004866	endopeptidase inhibitor activity	8/333	169/18522	0.0473372781065089	2.63297617143771	2.88549010039556	0.0115602053343935	0.0860931081482466	0.0678881864512862	CST7/CSTA/SERPINB2/KNG1/SERPINE1/SPINT1/TFPI2/TIMP1	8
MF	GO:0004364	glutathione transferase activity	3/333	27/18522	0.111111111111111	6.18018018018018	3.64459689886872	0.0122386560796152	0.087783028571901	0.0692207627198922	HPGDS/ALOX5AP/PTGES	3
MF	GO:0003779	actin binding	15/333	434/18522	0.0345622119815668	1.92240627724499	2.63100553071963	0.0123503904990346	0.087783028571901	0.0692207627198922	MEFV/LCP1/NOD2/COBL/MYO7B/MYO1A/EPS8L2/CGN/SCIN/MYO5B/HOOK1/VIL1/PLS1/MYH14/EPS8L3	15
MF	GO:0022853	active monoatomic ion transmembrane transporter activity	10/333	244/18522	0.040983606557377	2.27957465662384	2.72236358964857	0.0131664464757507	0.087783028571901	0.0692207627198922	SLC11A1/SLC26A3/ATP13A4/SLC46A1/SLC4A4/SLC1A1/SLC17A4/SLC9A3/SLC39A5/SLC30A10	10
MF	GO:0008401	retinoic acid 4-hydroxylase activity	2/333	10/18522	0.2	11.1243243243243	4.33300608882248	0.0131829636547908	0.087783028571901	0.0692207627198922	CYP3A5/CYP2C18	2
MF	GO:0015643	toxic substance binding	2/333	10/18522	0.2	11.1243243243243	4.33300608882248	0.0131829636547908	0.087783028571901	0.0692207627198922	EPHX2/GUCY2C	2
MF	GO:0016175	superoxide-generating NAD(P)H oxidase activity	2/333	10/18522	0.2	11.1243243243243	4.33300608882248	0.0131829636547908	0.087783028571901	0.0692207627198922	NCF1/NCF2	2
MF	GO:0016176	superoxide-generating NADPH oxidase activator activity	2/333	10/18522	0.2	11.1243243243243	4.33300608882248	0.0131829636547908	0.087783028571901	0.0692207627198922	NCF1/NCF2	2
MF	GO:0016813	hydrolase activity, acting on carbon-nitrogen (but not peptide) bonds, in linear amidines	2/333	10/18522	0.2	11.1243243243243	4.33300608882248	0.0131829636547908	0.087783028571901	0.0692207627198922	ARG1/PADI4	2
MF	GO:0032052	bile acid binding	2/333	10/18522	0.2	11.1243243243243	4.33300608882248	0.0131829636547908	0.087783028571901	0.0692207627198922	PYGL/FABP1	2
MF	GO:0002020	protease binding	7/333	140/18522	0.05	2.78108108108108	2.86220837809219	0.0134192559781195	0.0880099380098409	0.0693996907498095	NLRC4/CSTA/CD177/SERPINE1/TNFAIP3/ADAMTS4/TIMP1	7
MF	GO:0051119	sugar transmembrane transporter activity	3/333	28/18522	0.107142857142857	5.95945945945946	3.55343073733163	0.0135280293407353	0.0880099380098409	0.0693996907498095	SLC2A3/SLC2A14/PPBP	3
MF	GO:0001618	virus receptor activity	5/333	79/18522	0.0632911392405063	3.52035579883681	3.03745280104517	0.0139063204716519	0.0884379481680335	0.0697371955053863	CLEC5A/CR1/CXADR/ICAM1/ACE2	5
MF	GO:0048306	calcium-dependent protein binding	5/333	79/18522	0.0632911392405063	3.52035579883681	3.03745280104517	0.0139063204716519	0.0884379481680335	0.0697371955053863	S100A9/S100A12/S100A8/S100P/CD177	5
MF	GO:0004879	nuclear receptor activity	4/333	52/18522	0.0769230769230769	4.27858627858628	3.20335272659294	0.0141114351074832	0.0887452474537278	0.0699795144511449	NR3C2/NR1I2/HNF4G/HNF4A	4
MF	GO:0015291	secondary active transmembrane transporter activity	11/333	285/18522	0.0385964912280702	2.14679943100996	2.63987352715504	0.0144572441972451	0.0889867917345253	0.0701699826956272	SLC11A1/SLC26A3/SLC46A1/SLC4A4/SLC1A1/SLC17A4/SLC44A4/SLC9A3/SLC39A5/SLC30A10/CDH17	11
MF	GO:0030414	peptidase inhibitor activity	8/333	176/18522	0.0454545454545455	2.52825552825553	2.75633205588515	0.014477970582695	0.0889867917345253	0.0701699826956272	CST7/CSTA/SERPINB2/KNG1/SERPINE1/SPINT1/TFPI2/TIMP1	8
MF	GO:0140272	exogenous protein binding	5/333	80/18522	0.0625	3.47635135135135	3.00333079620717	0.0146215046489591	0.0889867917345253	0.0701699826956272	CLEC5A/CR1/CXADR/ICAM1/ACE2	5
MF	GO:0098531	ligand-activated transcription factor activity	4/333	53/18522	0.0754716981132075	4.19785823559408	3.15446252535487	0.0150527357776468	0.0906366856398735	0.071470996301481	NR3C2/NR1I2/HNF4G/HNF4A	4
MF	GO:0047676	arachidonate-CoA ligase activity	2/333	11/18522	0.181818181818182	10.1130221130221	4.09066342211989	0.0159228036668478	0.0948663881624826	0.0748063019916173	ACSL1/SLC27A2	2
MF	GO:0005254	chloride channel activity	5/333	82/18522	0.0609756097560976	3.39156229400132	2.93668987968428	0.0161249539101238	0.0950700407617716	0.0749668909856633	BEST2/CLIC5/ANO9/CFTR/FXYD3	5
MF	GO:0005310	dicarboxylic acid transmembrane transporter activity	3/333	31/18522	0.0967741935483871	5.38273757628596	3.30442604150991	0.0178443839744615	0.10412290030459	0.0821054672292099	SLC26A3/SLC46A1/SLC1A1	3
MF	GO:0004126	cytidine deaminase activity	2/333	12/18522	0.166666666666667	9.27027027027027	3.87754670159513	0.0188827367099635	0.106876289778394	0.0842766354213109	APOBEC3A/CDA	2
MF	GO:0010853	cyclase activator activity	2/333	12/18522	0.166666666666667	9.27027027027027	3.87754670159513	0.0188827367099635	0.106876289778394	0.0842766354213109	GUCA2A/GUCA2B	2
MF	GO:0055056	D-glucose transmembrane transporter activity	2/333	12/18522	0.166666666666667	9.27027027027027	3.87754670159513	0.0188827367099635	0.106876289778394	0.0842766354213109	SLC2A3/SLC2A14	2
MF	GO:0004601	peroxidase activity	4/333	57/18522	0.0701754385964912	3.90327169274538	2.97030039294215	0.0192094260008593	0.107648862539469	0.0848858428802952	PTGS2/ALOX5AP/MPO/PTGES	4
MF	GO:0033764	steroid dehydrogenase activity, acting on the CH-OH group of donors, NAD or NADP as acceptor	3/333	32/18522	0.09375	5.21452702702703	3.2285335063805	0.0194338252822577	0.107838677546645	0.0850355203269066	HSD11B2/DHRS11/HSD17B2	3
MF	GO:0019956	chemokine binding	3/333	33/18522	0.0909090909090909	5.05651105651106	3.15575183846622	0.0210989706451322	0.115941916360629	0.0914252790346045	CXCR1/CXCR2/PDPN	3
MF	GO:0016684	oxidoreductase activity, acting on peroxide as acceptor	4/333	59/18522	0.0677966101694915	3.77095739807604	2.88439438143424	0.021528428331246	0.116048480337955	0.0915093093979781	PTGS2/ALOX5AP/MPO/PTGES	4
MF	GO:1901682	sulfur compound transmembrane transporter activity	4/333	59/18522	0.0677966101694915	3.77095739807604	2.88439438143424	0.021528428331246	0.116048480337955	0.0915093093979781	SLC16A6/SLC26A3/SLC1A1/SLC44A4	4
MF	GO:0008417	fucosyltransferase activity	2/333	13/18522	0.153846153846154	8.55717255717256	3.68798765297146	0.0220540125485255	0.116659543013696	0.0919911590809132	FUT6/FUT2	2
MF	GO:0140410	monoatomic cation:bicarbonate symporter activity	2/333	13/18522	0.153846153846154	8.55717255717256	3.68798765297146	0.0220540125485255	0.116659543013696	0.0919911590809132	SLC4A4/SLC39A5	2
MF	GO:0004857	enzyme inhibitor activity	13/333	389/18522	0.0334190231362468	1.85882025984854	2.31628594574952	0.0243134473333532	0.126869595118567	0.100042232341961	CST7/CSTA/SOCS3/SERPINB2/ITPRIP/KNG1/SERPINE1/SH3RF2/SPINT1/TFPI2/PPP1R14D/TIMP1/ANGPTL4	13
MF	GO:0005154	epidermal growth factor receptor binding	3/333	35/18522	0.0857142857142857	4.76756756756757	3.01864312656086	0.0246566350937144	0.126869595118567	0.100042232341961	SLA/HBEGF/CBLC	3
MF	GO:0016229	steroid dehydrogenase activity	3/333	35/18522	0.0857142857142857	4.76756756756757	3.01864312656086	0.0246566350937144	0.126869595118567	0.100042232341961	HSD11B2/DHRS11/HSD17B2	3
MF	GO:0008083	growth factor activity	7/333	162/18522	0.0432098765432099	2.4034034034034	2.42746856923277	0.0274018917411766	0.139724961491045	0.110179251761583	OSM/CXCL1/HBEGF/PPBP/INHBA/IL6/TIMP1	7
MF	GO:0004869	cysteine-type endopeptidase inhibitor activity	3/333	37/18522	0.0810810810810811	4.50986121256392	2.89155195195542	0.028517061370288	0.142837670226398	0.112633758928758	CST7/CSTA/KNG1	3
MF	GO:0042910	xenobiotic transmembrane transporter activity	3/333	37/18522	0.0810810810810811	4.50986121256392	2.89155195195542	0.028517061370288	0.142837670226398	0.112633758928758	SLC16A6/SLC46A1/ABCB1	3
MF	GO:0004467	long-chain fatty acid-CoA ligase activity	2/333	15/18522	0.133333333333333	7.41621621621622	3.3636169223097	0.0289967950824812	0.143966544006003	0.113523925346002	ACSL1/SLC27A2	2
MF	GO:0016799	hydrolase activity, hydrolyzing N-glycosyl compounds	3/333	39/18522	0.0769230769230769	4.27858627858628	2.77320905680419	0.0326786797560842	0.151947744706732	0.119817451656415	TLR2/IL18RAP/IL18R1	3
MF	GO:0004198	calcium-dependent cysteine-type endopeptidase activity	2/333	16/18522	0.125	6.9527027027027	3.22305581602946	0.0327519873749494	0.151947744706732	0.119817451656415	CAPN13/CAPN9	2
MF	GO:0005324	long-chain fatty acid transporter activity	2/333	16/18522	0.125	6.9527027027027	3.22305581602946	0.0327519873749494	0.151947744706732	0.119817451656415	FABP1/SLC27A2	2
MF	GO:0015250	water channel activity	2/333	16/18522	0.125	6.9527027027027	3.22305581602946	0.0327519873749494	0.151947744706732	0.119817451656415	AQP9/AQP8	2
MF	GO:0034987	immunoglobulin receptor binding	2/333	16/18522	0.125	6.9527027027027	3.22305581602946	0.0327519873749494	0.151947744706732	0.119817451656415	CLEC4D/FGR	2
MF	GO:0046935	1-phosphatidylinositol-3-kinase regulator activity	2/333	16/18522	0.125	6.9527027027027	3.22305581602946	0.0327519873749494	0.151947744706732	0.119817451656415	SOCS3/PIK3R5	2
MF	GO:0050664	oxidoreductase activity, acting on NAD(P)H, oxygen as acceptor	2/333	16/18522	0.125	6.9527027027027	3.22305581602946	0.0327519873749494	0.151947744706732	0.119817451656415	NCF1/NCF2	2
MF	GO:0061133	endopeptidase activator activity	2/333	16/18522	0.125	6.9527027027027	3.22305581602946	0.0327519873749494	0.151947744706732	0.119817451656415	NLRC4/NLRP3	2
MF	GO:0051015	actin filament binding	8/333	208/18522	0.0384615384615385	2.13929313929314	2.23576146148242	0.0348294474469345	0.159172128705451	0.125514194850495	LCP1/MYO7B/MYO1A/SCIN/MYO5B/VIL1/PLS1/MYH14	8
MF	GO:0017080	sodium channel regulator activity	3/333	40/18522	0.075	4.17162162162162	2.71698226585457	0.0348716324372366	0.159172128705451	0.125514194850495	PTPN3/SGK2/FXYD3	3
MF	GO:0022804	active transmembrane transporter activity	14/333	454/18522	0.0308370044052863	1.71520419097512	2.08762677030679	0.0359030466305965	0.16222038621593	0.127917879404044	SLC11A1/SLC26A3/ATP13A4/SLC46A1/SLC4A4/SLC1A1/SLC17A4/SLC44A4/SLC9A3/SLC39A5/ABCB1/SLC30A10/CFTR/CDH17	14
MF	GO:0015297	antiporter activity	6/333	136/18522	0.0441176470588235	2.45389507154213	2.30254863270065	0.0364123307696144	0.16222038621593	0.127917879404044	SLC11A1/SLC26A3/SLC4A4/SLC44A4/SLC9A3/SLC30A10	6
MF	GO:0010851	cyclase regulator activity	2/333	17/18522	0.117647058823529	6.54372019077901	3.09407715379377	0.036685882395122	0.16222038621593	0.127917879404044	GUCA2A/GUCA2B	2
MF	GO:0017110	nucleoside diphosphate phosphatase activity	2/333	17/18522	0.117647058823529	6.54372019077901	3.09407715379377	0.036685882395122	0.16222038621593	0.127917879404044	ALPL/ENTPD5	2
MF	GO:0140828	metal cation:monoatomic cation antiporter activity	3/333	41/18522	0.0731707317073171	4.06987475280158	2.6625622676552	0.0371387872261509	0.162268555687064	0.127955863141743	SLC11A1/SLC9A3/SLC30A10	3
MF	GO:0097110	scaffold protein binding	4/333	70/18522	0.0571428571428571	3.17837837837838	2.47064607283386	0.0372701629669935	0.162268555687064	0.127955863141743	LYN/TREM1/CD163/KRT8	4
MF	GO:0004252	serine-type endopeptidase activity	7/333	174/18522	0.0402298850574713	2.23765	2.21936397699298	0.0381591855975238	0.163621962486352	0.129023083679028	MMP8/HP/MMP1/PRSS8/TMPRSS4/TMPRSS2/ST14	7
MF	GO:0008201	heparin binding	7/333	174/18522	0.0402298850574713	2.23765	2.21936397699298	0.0381591855975238	0.163621962486352	0.129023083679028	PTPRF/HBEGF/CXCL6/KNG1/MPO/LIPH/SAA1	7
MF	GO:0046915	transition metal ion transmembrane transporter activity	3/333	42/18522	0.0714285714285714	3.97297297297297	2.60984397152761	0.0394796476101585	0.16801113193496	0.132484136024592	SLC11A1/SLC39A5/SLC30A10	3
MF	GO:0042277	peptide binding	11/333	336/18522	0.0327380952380952	1.82094594594595	2.05478094197432	0.0413089695887357	0.17448415512854	0.137588398315977	TLR2/LILRB2/FPR2/ITGB2/ITGAM/NOD2/INHBA/PRLR/PTGES/MARCO/VIPR1	11
MF	GO:0004303	estradiol 17-beta-dehydrogenase [NAD(P)] activity	2/333	19/18522	0.105263157894737	5.85490753911806	2.86474922407021	0.0450596027826223	0.187527464521796	0.147873619038946	DHRS11/HSD17B2	2
MF	GO:0005372	water transmembrane transporter activity	2/333	19/18522	0.105263157894737	5.85490753911806	2.86474922407021	0.0450596027826223	0.187527464521796	0.147873619038946	AQP9/AQP8	2
MF	GO:0046943	carboxylic acid transmembrane transporter activity	7/333	181/18522	0.0386740331491713	2.15111243840526	2.10569492235475	0.0455603495019673	0.188227429329295	0.148425571946478	SLC16A6/SLC26A3/SLC46A1/SLC1A1/ABCB1/SLC27A2/SLC51B	7
MF	GO:0005342	organic acid transmembrane transporter activity	7/333	182/18522	0.0384615384615385	2.13929313929314	2.08988039341311	0.0466876733248342	0.191131513064735	0.150715569163935	SLC16A6/SLC26A3/SLC46A1/SLC1A1/ABCB1/SLC27A2/SLC51B	7
MF	GO:0004715	non-membrane spanning protein tyrosine kinase activity	3/333	45/18522	0.0666666666666667	3.70810810810811	2.46097071707215	0.0469386578021169	0.191131513064735	0.150715569163935	LYN/FGR/FRK	3
MF	GO:0004222	metalloendopeptidase activity	5/333	110/18522	0.0454545454545455	2.52825552825553	2.17516274397158	0.0485157943101196	0.196142425568055	0.154666893139028	MMP8/MEP1A/MMP1/MEP1B/ADAMTS4	5
MF	GO:0042288	MHC class I protein binding	2/333	20/18522	0.1	5.56216216216216	2.76201669212452	0.0494848690261396	0.197242506118275	0.155534354833827	LILRB2/PILRA	2
MF	GO:0052816	long-chain fatty acyl-CoA hydrolase activity	2/333	20/18522	0.1	5.56216216216216	2.76201669212452	0.0494848690261396	0.197242506118275	0.155534354833827	OLAH/ACOT11	2
