# Supplementary material for: Identification of diagnostic biomarkers for neonatal necrotizing enterocolitis via machine learning screening and single‐cell virtual gene knockout validation
Source: J Cell Commun Signal. 2026 May 28;20(2):e70081. doi: 10.1002/ccs3.70081 (PMC13240151; doi:10.1002/ccs3.70081)
Supplement: Supplementary file 2 — Supporting Information S2 [file CCS3-20-e70081-s001.zip › Table_S6.xlsx]

## Sheet: KEGG
Supplementary Table S6. KEGG enrichment analysis of WGCNA Modules and Differential Expression.
category	subcategory	ID	Description	GeneRatio	BgRatio	RichFactor	FoldEnrichment	zScore	pvalue	p.adjust	qvalue	geneID	Count
Environmental Information Processing	Signaling molecules and interaction	hsa04060	Cytokine-cytokine receptor interaction	27/214	298/9434	0.0906040268456376	3.99419808066236	8.00160221802554	6.53362925334046e-10	8.53306159768874e-08	6.83827765030287e-08	CXCR1/CXCR2/CSF3R/IL18RAP/CCL20/CXCL5/CXCL2/CSF2RB/OSM/IL18R1/CXCL3/CXCL1/CXCL6/CCL3/PPBP/ACVR1C/INHBA/PRLR/IL1A/IL1R2/IL1B/IL22RA1/IL13RA2/IL1RN/CCL4/IL24/IL6	27
Environmental Information Processing	Signaling molecules and interaction	hsa04061	Viral protein interaction with cytokine and cytokine receptor	16/214	100/9434	0.16	7.05345794392523	9.27120052850493	7.02309596517592e-10	8.53306159768874e-08	6.83827765030287e-08	CXCR1/CXCR2/IL18RAP/CCL20/CXCL5/CXCL2/IL18R1/CXCL3/CXCL1/CXCL6/CCL3/PPBP/IL22RA1/CCL4/IL24/IL6	16
Environmental Information Processing	Signal transduction	hsa04668	TNF signaling pathway	16/214	119/9434	0.134453781512605	5.92727558313045	8.24053194976215	9.59643174420142e-09	7.77310971280315e-07	6.22926271114829e-07	CCL20/CXCL5/CXCL2/PTGS2/CEBPB/IL18R1/SOCS3/CXCL3/CXCL1/CXCL6/NOD2/SELE/IL1B/ICAM1/TNFAIP3/IL6	16
Organismal Systems	Immune system	hsa04657	IL-17 signaling pathway	14/214	95/9434	0.147368421052632	6.49660600098377	8.2029972504753	2.52275297290053e-08	1.22605794482966e-06	9.82545894708627e-07	S100A9/CCL20/CXCL5/CXCL2/PTGS2/CEBPB/CXCL3/CXCL1/S100A8/CXCL6/MMP1/IL1B/TNFAIP3/IL6	14
Human Diseases	Immune disease	hsa05323	Rheumatoid arthritis	14/214	95/9434	0.147368421052632	6.49660600098377	8.2029972504753	2.52275297290053e-08	1.22605794482966e-06	9.82545894708627e-07	TLR2/CCL20/CXCL5/CXCL2/ITGB2/CXCL3/CXCL1/CXCL6/CCL3/IL1A/MMP1/IL1B/ICAM1/IL6	14
Human Diseases	Infectious disease: bacterial	hsa05134	Legionellosis	10/214	56/9434	0.178571428571429	7.87216288384513	7.85775868379235	4.18535020748683e-07	1.69506683403217e-05	1.35840313751766e-05	NLRC4/TLR2/CXCL2/ITGB2/CXCL3/CR1/ITGAM/CXCL1/IL1B/IL6	10
Human Diseases	Cardiovascular disease	hsa05417	Lipid and atherosclerosis	18/214	216/9434	0.0833333333333333	3.67367601246106	6.05596904686402	1.8592666246816e-06	6.45431128282326e-05	5.17239587317437e-05	LYN/NCF1/NCF2/TLR2/CXCL2/OLR1/CXCL3/CXCL1/NLRP3/CCL3/CYP2J2/SELE/MMP1/IL1B/SOD2/ICAM1/IL6/CYP2B6	18
Human Diseases	Infectious disease: parasitic	hsa05146	Amoebiasis	11/214	103/9434	0.106796116504854	4.70801197713456	5.76450458938141	2.02745441023662e-05	0.000615839277109375	0.000493525086702336	ARG1/TLR2/CXCL2/ITGB2/CXCL3/ITGAM/CXCL1/IL1R2/IL1B/GNA15/IL6	11
Organismal Systems	Immune system	hsa04610	Complement and coagulation cascades	10/214	88/9434	0.113636363636364	5.00955819881054	5.75693482459096	2.81854288320016e-05	0.000761006578464043	0.00060986015601407	C5AR1/ITGAX/ITGB2/SERPINB2/CR1/ITGAM/KNG1/C3AR1/PLAUR/SERPINE1	10
Organismal Systems	Immune system	hsa04062	Chemokine signaling pathway	15/214	193/9434	0.077720207253886	3.42622633286524	5.18820137847955	3.15794104966478e-05	0.000767379675068541	0.000614967467566299	CXCR1/CXCR2/LYN/NCF1/CCL20/CXCL5/CXCL2/CXCL3/FGR/PIK3R5/CXCL1/CXCL6/CCL3/PPBP/CCL4	15
Human Diseases	Infectious disease: parasitic	hsa05140	Leishmaniasis	9/214	79/9434	0.113924050632911	5.02224062463031	5.46922815910478	6.98370090345345e-05	0.0015427630177629	0.00123634896376927	NCF1/NCF2/TLR2/PTGS2/ITGB2/CR1/ITGAM/IL1A/IL1B	9
Human Diseases	Infectious disease: parasitic	hsa05144	Malaria	7/214	50/9434	0.14	6.17177570093458	5.58594978543027	0.000122161298241257	0.00240858566806378	0.00193020727135283	TLR2/ITGB2/CR1/SELE/IL1B/ICAM1/IL6	7
Environmental Information Processing	Signal transduction	hsa04064	NF-kappa B signaling pathway	10/214	105/9434	0.0952380952380952	4.19848687138407	5.02097453550754	0.000128854377303824	0.00240858566806378	0.00193020727135283	LYN/BCL2A1/CXCL2/PTGS2/CXCL3/CXCL1/IL1B/ICAM1/CCL4/TNFAIP3	10
Human Diseases	Infectious disease: bacterial	hsa05133	Pertussis	8/214	78/9434	0.102564102564103	4.52144739995207	4.75761991965861	0.00036885325374225	0.00640223861852619	0.00513066555957265	CXCL5/ITGB2/ITGAM/NLRP3/CXCL6/IL1A/IL1B/IL6	8
Organismal Systems	Immune system	hsa04613	Neutrophil extracellular trap formation	13/214	196/9434	0.0663265306122449	2.92394621399962	4.14665903924814	0.000510693154927075	0.00801066912159506	0.00641963953864018	NCF1/PADI4/NCF2/AQP9/TLR2/C5AR1/FPR2/ITGB2/SIGLEC9/CR1/ITGAM/FPR1/MPO	13
Metabolism	Lipid metabolism	hsa00590	Arachidonic acid metabolism	7/214	63/9434	0.111111111111111	4.89823468328141	4.7294608014593	0.000527451464796383	0.00801066912159506	0.00641963953864018	CYP4F2/PTGS2/CYP2J2/PTGES/EPHX2/CYP2B6/PLA2G12B	7
Human Diseases	Immune disease	hsa05321	Inflammatory bowel disease	7/214	66/9434	0.106060606060606	4.67558765222317	4.56500916715089	0.000701060991802021	0.0100210482945818	0.00803072962745349	TLR2/IL18RAP/IL18R1/NOD2/IL1A/IL1B/IL6	7
Human Diseases	Infectious disease: bacterial	hsa05152	Tuberculosis	12/214	182/9434	0.0659340659340659	2.90664475711205	3.95689028836351	0.000880412677577168	0.0118855711472918	0.00952493247671205	CLEC4E/TLR2/CEBPB/ITGAX/ITGB2/CR1/ITGAM/FCER1G/NOD2/IL1A/IL1B/IL6	12
Organismal Systems	Digestive system	hsa04976	Bile secretion	8/214	90/9434	0.0888888888888889	3.91858774662513	4.23832189770751	0.000966928474951861	0.0123665062849106	0.00991034725019913	AQP9/SLC4A4/SLC9A3/ABCB1/UGT2A3/CFTR/SLC51B/AQP8	8
Human Diseases	Infectious disease: bacterial	hsa05120	Epithelial cell signaling in Helicobacter pylori infection	7/214	71/9434	0.0985915492957746	4.34632091615111	4.31177007457926	0.00108814470095367	0.0132209581165871	0.0105950931408647	CXCR1/CXCR2/LYN/CXCL2/CXCL3/CXCL1/HBEGF	7
Organismal Systems	Immune system	hsa04621	NOD-like receptor signaling pathway	12/214	189/9434	0.0634920634920635	2.79899124758938	3.80603552959121	0.00122268025868499	0.0141481572790692	0.0113381377371791	NLRC4/NLRP12/CXCL2/MEFV/CXCL3/NAMPT/CXCL1/NLRP3/NOD2/IL1B/TNFAIP3/IL6	12
Human Diseases	Infectious disease: parasitic	hsa05143	African trypanosomiasis	5/214	37/9434	0.135135135135135	5.95731245263956	4.60276587673593	0.00138291979694727	0.0152749777571903	0.0122411560973801	KNG1/SELE/IL1B/ICAM1/IL6	5
Organismal Systems	Development and regeneration	hsa04380	Osteoclast differentiation	10/214	143/9434	0.0699300699300699	3.08280504542187	3.82341775967062	0.00151266016563297	0.0159815834890788	0.0128074201666865	NCF1/SIRPB1/NCF2/LILRB2/LILRB3/SOCS3/LILRA2/LILRA5/IL1A/IL1B	10
Organismal Systems	Endocrine system	hsa03320	PPAR signaling pathway	7/214	76/9434	0.0921052631578947	4.06037875061485	4.0809079319748	0.00162613825440488	0.0164646498258494	0.0131945428537238	OLR1/HMGCS2/ACSL1/MMP1/FABP1/SLC27A2/ANGPTL4	7
Human Diseases	Infectious disease: bacterial	hsa05150	Staphylococcus aureus infection	8/214	102/9434	0.0784313725490196	3.45757742349276	3.80177379567741	0.00217052720003739	0.0210975243843634	0.0169072645055544	FCAR/C5AR1/FPR2/ITGB2/ITGAM/FPR1/C3AR1/ICAM1	8
Metabolism	Lipid metabolism	hsa00140	Steroid hormone biosynthesis	6/214	63/9434	0.0952380952380952	4.19848687138407	3.88050476977944	0.00294032765819276	0.0274807546515708	0.022022697035047	CYP19A1/HSD11B2/CYP3A5/UGT2A3/DHRS11/HSD17B2	6
Cellular Processes	Transport and catabolism	hsa04145	Phagosome	10/214	159/9434	0.0628930817610063	2.77258566978193	3.43411773483279	0.00330264457111431	0.02913460604043	0.0233480706843385	NCF1/NCF2/FCAR/TLR2/OLR1/ITGB2/ITGAM/TUBAL3/MPO/MARCO	10
Metabolism	Glycan biosynthesis and metabolism	hsa00601	Glycosphingolipid biosynthesis - lacto and neolacto series	4/214	28/9434	0.142857142857143	6.2977303070761	4.27693566601414	0.00343768972102511	0.02913460604043	0.0233480706843385	FUT6/B3GNT3/B4GALNT2/FUT2	4
Environmental Information Processing	Signal transduction	hsa04066	HIF-1 signaling pathway	8/214	110/9434	0.0727272727272727	3.20611724723874	3.54560330419589	0.00347696944515419	0.02913460604043	0.0233480706843385	HMOX1/PFKFB3/ANGPT2/HK3/SERPINE1/IL6/TIMP1/HKDC1	8
Cellular Processes	Cellular community - eukaryotes	hsa04530	Tight junction	10/214	170/9434	0.0588235294117647	2.59318306761957	3.19342861816017	0.00530252281807384	0.0413184643780011	0.0331120463934599	EPB41L4B/TUBAL3/LLGL2/MARVELD2/CFTR/CGN/CLDN7/MARVELD3/MYH14/OCLN	10
Human Diseases	Cancer: overview	hsa05204	Chemical carcinogenesis - DNA adducts	6/214	71/9434	0.0845070422535211	3.72541792812952	3.51172997380866	0.00533785530319295	0.0413184643780011	0.0331120463934599	PTGS2/CYP3A5/SULT1A2/UGT2A3/CYP2C18/NAT2	6
Human Diseases	Endocrine and metabolic disease	hsa04936	Alcoholic liver disease	9/214	144/9434	0.0625	2.75525700934579	3.23355646001462	0.00544111465060097	0.0413184643780011	0.0331120463934599	PPARGC1A/C5AR1/CXCL2/CXCL3/CXCL1/C3AR1/IL1B/FABP1/IL6	9
