# Supplementary material for: Identification of diagnostic biomarkers for neonatal necrotizing enterocolitis via machine learning screening and single‐cell virtual gene knockout validation
Source: J Cell Commun Signal. 2026 May 28;20(2):e70081. doi: 10.1002/ccs3.70081 (PMC13240151; doi:10.1002/ccs3.70081)
Supplement: Supplementary file 2 — Supporting Information S2 [file CCS3-20-e70081-s001.zip › Table_S7.xlsx]

## Sheet: model.genes
Supplementary Table S7. Genes Selected by Machine Learning Algorithms.
features	algorithm
A1CF	Ridge
ABCB1	Ridge
ACE2	Ridge
ACOT11	Ridge
ACSL1	Ridge
ACVR1C	Ridge
ADAMTS4	Ridge
ADM	Ridge
AMPD3	Ridge
ANGPT2	Ridge
ANGPTL4	Ridge
ANKS4B	Ridge
ANO9	Ridge
ATOH1	Ridge
B3GNT3	Ridge
B4GALNT2	Ridge
BCAS1	Ridge
BCL6	Ridge
BTNL3	Ridge
BTNL8	Ridge
C1orf210	Ridge
C4orf19	Ridge
C5AR1	Ridge
CAPN13	Ridge
CAPN9	Ridge
CBLC	Ridge
CCDC68	Ridge
CCL20	Ridge
CD177	Ridge
CDA	Ridge
CDH1	Ridge
CDH17	Ridge
CDHR2	Ridge
CDHR5	Ridge
CDS1	Ridge
CDX2	Ridge
CEBPB	Ridge
CFTR	Ridge
CGN	Ridge
CHGA	Ridge
CHP2	Ridge
CHST5	Ridge
CKMT1A	Ridge
CKMT1B	Ridge
CLDN7	Ridge
CLIC5	Ridge
CLRN3	Ridge
COBL	Ridge
CSF2RB	Ridge
CTSE	Ridge
CXADR	Ridge
CXCL1	Ridge
CXCL2	Ridge
CXCL3	Ridge
CXCL5	Ridge
CXCL6	Ridge
CYP2B6	Ridge
CYP2C18	Ridge
CYP2J2	Ridge
CYP3A5	Ridge
CYP4F12	Ridge
CYP4F2	Ridge
DDC	Ridge
DHRS11	Ridge
DYSF	Ridge
EDN3	Ridge
ENTPD5	Ridge
EPB41L4B	Ridge
EPCAM	Ridge
EPHX2	Ridge
EPS8L2	Ridge
EPS8L3	Ridge
ERBB3	Ridge
ERN2	Ridge
ESM1	Ridge
ESRP1	Ridge
FABP1	Ridge
FER1L6	Ridge
FRK	Ridge
FSIP2	Ridge
FUT2	Ridge
FUT6	Ridge
FXYD3	Ridge
G0S2	Ridge
GCA	Ridge
GDA	Ridge
GIPC2	Ridge
GPA33	Ridge
GPR39	Ridge
GUCA2A	Ridge
GUCA2B	Ridge
GUCY2C	Ridge
HBEGF	Ridge
HDHD3	Ridge
HEPACAM2	Ridge
HGD	Ridge
HHLA2	Ridge
HILPDA	Ridge
HKDC1	Ridge
HMGCS2	Ridge
HMOX1	Ridge
HNF1A-AS1	Ridge
HNF1B	Ridge
HNF4A	Ridge
HNF4G	Ridge
HOOK1	Ridge
HSD11B2	Ridge
HSD17B2	Ridge
ICAM1	Ridge
IHH	Ridge
IL18R1	Ridge
IL1B	Ridge
IL1RN	Ridge
IL22RA1	Ridge
IL6	Ridge
INHBA	Ridge
IRAK3	Ridge
ITPRIP	Ridge
KRT8	Ridge
LGALS4	Ridge
LIPH	Ridge
LLGL2	Ridge
LRG1	Ridge
LRRC19	Ridge
LRRC31	Ridge
LRRC66	Ridge
LYN	Ridge
MAL2	Ridge
MARVELD2	Ridge
MARVELD3	Ridge
MCTP1	Ridge
MEP1A	Ridge
MEP1B	Ridge
MMP1	Ridge
MOGAT2	Ridge
MOGAT3	Ridge
MST1R	Ridge
MUC13	Ridge
MYH14	Ridge
MYO1A	Ridge
MYO5B	Ridge
MYO7B	Ridge
NAMPT	Ridge
NAT2	Ridge
NGEF	Ridge
NR1I2	Ridge
NR3C2	Ridge
NRIP3	Ridge
OCLN	Ridge
OTOP2	Ridge
PBLD	Ridge
PFKFB3	Ridge
PIK3AP1	Ridge
PLA2G12B	Ridge
PLAUR	Ridge
PLEKHG6	Ridge
PLEKHH1	Ridge
PLEKHS1	Ridge
PLS1	Ridge
PPARGC1A	Ridge
PPP1R14D	Ridge
PRKG2	Ridge
PRLR	Ridge
PRR15	Ridge
PRR15L	Ridge
PRSS8	Ridge
PTGS2	Ridge
PTPN3	Ridge
PTPRF	Ridge
PYGL	Ridge
RAB25	Ridge
RASSF6	Ridge
RNF128	Ridge
RNF144B	Ridge
RNF43	Ridge
S100P	Ridge
SCIN	Ridge
SCNN1A	Ridge
SELE	Ridge
SEMA4G	Ridge
SERPINB2	Ridge
SERPINE1	Ridge
SGK2	Ridge
SH3RF2	Ridge
SLC17A4	Ridge
SLC1A1	Ridge
SLC26A3	Ridge
SLC27A2	Ridge
SLC2A3	Ridge
SLC30A10	Ridge
SLC39A5	Ridge
SLC44A4	Ridge
SLC46A1	Ridge
SLC4A4	Ridge
SLC51B	Ridge
SLC9A3	Ridge
SMPD3	Ridge
SOCS3	Ridge
SPINT1	Ridge
SPOCD1	Ridge
SRGN	Ridge
ST14	Ridge
STC1	Ridge
STEAP4	Ridge
SULT1A2	Ridge
TFPI2	Ridge
TIMP1	Ridge
TINAG	Ridge
TLR2	Ridge
TMEM236	Ridge
TMEM37	Ridge
TMPRSS2	Ridge
TMPRSS4	Ridge
TNFAIP3	Ridge
TPH1	Ridge
TRIM31	Ridge
TRPM6	Ridge
TTC22	Ridge
TUBAL3	Ridge
UGT2A3	Ridge
UGT8	Ridge
USH1C	Ridge
VIL1	Ridge
VIPR1	Ridge
XDH	Ridge
ZG16	Ridge
ANGPT2	Enet[alpha=0.1]
C5AR1	Enet[alpha=0.1]
CCL20	Enet[alpha=0.1]
CEBPB	Enet[alpha=0.1]
CKMT1A	Enet[alpha=0.1]
CSF2RB	Enet[alpha=0.1]
CTSE	Enet[alpha=0.1]
CXCL2	Enet[alpha=0.1]
CXCL3	Enet[alpha=0.1]
CXCL5	Enet[alpha=0.1]
CYP4F2	Enet[alpha=0.1]
DYSF	Enet[alpha=0.1]
EDN3	Enet[alpha=0.1]
EPB41L4B	Enet[alpha=0.1]
GCA	Enet[alpha=0.1]
HMGCS2	Enet[alpha=0.1]
HMOX1	Enet[alpha=0.1]
IL18R1	Enet[alpha=0.1]
IRAK3	Enet[alpha=0.1]
KRT8	Enet[alpha=0.1]
LRG1	Enet[alpha=0.1]
LYN	Enet[alpha=0.1]
MCTP1	Enet[alpha=0.1]
MST1R	Enet[alpha=0.1]
OTOP2	Enet[alpha=0.1]
PIK3AP1	Enet[alpha=0.1]
PPARGC1A	Enet[alpha=0.1]
PTGS2	Enet[alpha=0.1]
PYGL	Enet[alpha=0.1]
S100P	Enet[alpha=0.1]
SLC26A3	Enet[alpha=0.1]
SLC2A3	Enet[alpha=0.1]
SLC46A1	Enet[alpha=0.1]
SMPD3	Enet[alpha=0.1]
SOCS3	Enet[alpha=0.1]
SPOCD1	Enet[alpha=0.1]
STEAP4	Enet[alpha=0.1]
TLR2	Enet[alpha=0.1]
TMEM236	Enet[alpha=0.1]
ZG16	Enet[alpha=0.1]
ANGPT2	Enet[alpha=0.2]
CCL20	Enet[alpha=0.2]
CSF2RB	Enet[alpha=0.2]
CXCL2	Enet[alpha=0.2]
CXCL5	Enet[alpha=0.2]
CYP4F2	Enet[alpha=0.2]
DYSF	Enet[alpha=0.2]
EDN3	Enet[alpha=0.2]
EPB41L4B	Enet[alpha=0.2]
GCA	Enet[alpha=0.2]
HMGCS2	Enet[alpha=0.2]
HMOX1	Enet[alpha=0.2]
IRAK3	Enet[alpha=0.2]
LYN	Enet[alpha=0.2]
MCTP1	Enet[alpha=0.2]
OTOP2	Enet[alpha=0.2]
PIK3AP1	Enet[alpha=0.2]
PPARGC1A	Enet[alpha=0.2]
PYGL	Enet[alpha=0.2]
SLC26A3	Enet[alpha=0.2]
SLC2A3	Enet[alpha=0.2]
SLC46A1	Enet[alpha=0.2]
SMPD3	Enet[alpha=0.2]
SPOCD1	Enet[alpha=0.2]
STEAP4	Enet[alpha=0.2]
TLR2	Enet[alpha=0.2]
ZG16	Enet[alpha=0.2]
CCL20	Enet[alpha=0.3]
CXCL2	Enet[alpha=0.3]
CXCL5	Enet[alpha=0.3]
CYP4F2	Enet[alpha=0.3]
DYSF	Enet[alpha=0.3]
EDN3	Enet[alpha=0.3]
GCA	Enet[alpha=0.3]
HMGCS2	Enet[alpha=0.3]
HMOX1	Enet[alpha=0.3]
LYN	Enet[alpha=0.3]
MCTP1	Enet[alpha=0.3]
OTOP2	Enet[alpha=0.3]
PPARGC1A	Enet[alpha=0.3]
PYGL	Enet[alpha=0.3]
SLC26A3	Enet[alpha=0.3]
SLC46A1	Enet[alpha=0.3]
SMPD3	Enet[alpha=0.3]
STEAP4	Enet[alpha=0.3]
ZG16	Enet[alpha=0.3]
CCL20	Enet[alpha=0.4]
CXCL2	Enet[alpha=0.4]
CYP4F2	Enet[alpha=0.4]
DYSF	Enet[alpha=0.4]
EDN3	Enet[alpha=0.4]
GCA	Enet[alpha=0.4]
HMGCS2	Enet[alpha=0.4]
HMOX1	Enet[alpha=0.4]
LYN	Enet[alpha=0.4]
MCTP1	Enet[alpha=0.4]
PPARGC1A	Enet[alpha=0.4]
SLC26A3	Enet[alpha=0.4]
SMPD3	Enet[alpha=0.4]
STEAP4	Enet[alpha=0.4]
ZG16	Enet[alpha=0.4]
CCL20	Enet[alpha=0.5]
CXCL2	Enet[alpha=0.5]
CYP4F2	Enet[alpha=0.5]
DYSF	Enet[alpha=0.5]
EDN3	Enet[alpha=0.5]
LYN	Enet[alpha=0.5]
MCTP1	Enet[alpha=0.5]
PPARGC1A	Enet[alpha=0.5]
SLC26A3	Enet[alpha=0.5]
SMPD3	Enet[alpha=0.5]
STEAP4	Enet[alpha=0.5]
ZG16	Enet[alpha=0.5]
CCL20	Enet[alpha=0.6]
CXCL2	Enet[alpha=0.6]
DYSF	Enet[alpha=0.6]
EDN3	Enet[alpha=0.6]
LYN	Enet[alpha=0.6]
PPARGC1A	Enet[alpha=0.6]
SMPD3	Enet[alpha=0.6]
STEAP4	Enet[alpha=0.6]
ZG16	Enet[alpha=0.6]
CXCL2	Enet[alpha=0.8]
DYSF	Enet[alpha=0.8]
EDN3	Enet[alpha=0.8]
LYN	Enet[alpha=0.8]
PPARGC1A	Enet[alpha=0.8]
SMPD3	Enet[alpha=0.8]
CCL20	Enet[alpha=0.7]
CXCL2	Enet[alpha=0.7]
DYSF	Enet[alpha=0.7]
EDN3	Enet[alpha=0.7]
LYN	Enet[alpha=0.7]
PPARGC1A	Enet[alpha=0.7]
SMPD3	Enet[alpha=0.7]
ZG16	Enet[alpha=0.7]
A1CF	Stepglm[forward]
ABCB1	Stepglm[forward]
ACE2	Stepglm[forward]
ACOT11	Stepglm[forward]
ACSL1	Stepglm[forward]
ACVR1C	Stepglm[forward]
ADAMTS4	Stepglm[forward]
ADM	Stepglm[forward]
AMPD3	Stepglm[forward]
ANGPT2	Stepglm[forward]
ANGPTL4	Stepglm[forward]
ANKS4B	Stepglm[forward]
ANO9	Stepglm[forward]
ATOH1	Stepglm[forward]
B3GNT3	Stepglm[forward]
B4GALNT2	Stepglm[forward]
BCAS1	Stepglm[forward]
BCL6	Stepglm[forward]
BTNL3	Stepglm[forward]
BTNL8	Stepglm[forward]
C1orf210	Stepglm[forward]
C4orf19	Stepglm[forward]
C5AR1	Stepglm[forward]
CAPN13	Stepglm[forward]
CAPN9	Stepglm[forward]
CBLC	Stepglm[forward]
CCDC68	Stepglm[forward]
CCL20	Stepglm[forward]
CD177	Stepglm[forward]
CDA	Stepglm[forward]
CDH1	Stepglm[forward]
CDH17	Stepglm[forward]
CDHR2	Stepglm[forward]
CDHR5	Stepglm[forward]
CDS1	Stepglm[forward]
CDX2	Stepglm[forward]
CEBPB	Stepglm[forward]
CFTR	Stepglm[forward]
CGN	Stepglm[forward]
CHGA	Stepglm[forward]
CHP2	Stepglm[forward]
CHST5	Stepglm[forward]
CKMT1A	Stepglm[forward]
CKMT1B	Stepglm[forward]
CLDN7	Stepglm[forward]
CLIC5	Stepglm[forward]
CLRN3	Stepglm[forward]
COBL	Stepglm[forward]
CSF2RB	Stepglm[forward]
CTSE	Stepglm[forward]
CXADR	Stepglm[forward]
CXCL1	Stepglm[forward]
CXCL2	Stepglm[forward]
CXCL3	Stepglm[forward]
CXCL5	Stepglm[forward]
CXCL6	Stepglm[forward]
CYP2B6	Stepglm[forward]
CYP2C18	Stepglm[forward]
CYP2J2	Stepglm[forward]
CYP3A5	Stepglm[forward]
CYP4F12	Stepglm[forward]
CYP4F2	Stepglm[forward]
DDC	Stepglm[forward]
DHRS11	Stepglm[forward]
DYSF	Stepglm[forward]
EDN3	Stepglm[forward]
ENTPD5	Stepglm[forward]
EPB41L4B	Stepglm[forward]
EPCAM	Stepglm[forward]
EPHX2	Stepglm[forward]
EPS8L2	Stepglm[forward]
EPS8L3	Stepglm[forward]
ERBB3	Stepglm[forward]
ERN2	Stepglm[forward]
ESM1	Stepglm[forward]
ESRP1	Stepglm[forward]
FABP1	Stepglm[forward]
FER1L6	Stepglm[forward]
FRK	Stepglm[forward]
FSIP2	Stepglm[forward]
FUT2	Stepglm[forward]
FUT6	Stepglm[forward]
FXYD3	Stepglm[forward]
G0S2	Stepglm[forward]
GCA	Stepglm[forward]
GDA	Stepglm[forward]
GIPC2	Stepglm[forward]
GPA33	Stepglm[forward]
GPR39	Stepglm[forward]
GUCA2A	Stepglm[forward]
GUCA2B	Stepglm[forward]
GUCY2C	Stepglm[forward]
HBEGF	Stepglm[forward]
HDHD3	Stepglm[forward]
HEPACAM2	Stepglm[forward]
HGD	Stepglm[forward]
HHLA2	Stepglm[forward]
HILPDA	Stepglm[forward]
HKDC1	Stepglm[forward]
HMGCS2	Stepglm[forward]
HMOX1	Stepglm[forward]
`HNF1A-AS1`	Stepglm[forward]
HNF1B	Stepglm[forward]
HNF4A	Stepglm[forward]
HNF4G	Stepglm[forward]
HOOK1	Stepglm[forward]
HSD11B2	Stepglm[forward]
HSD17B2	Stepglm[forward]
ICAM1	Stepglm[forward]
IHH	Stepglm[forward]
IL18R1	Stepglm[forward]
IL1B	Stepglm[forward]
IL1RN	Stepglm[forward]
IL22RA1	Stepglm[forward]
IL6	Stepglm[forward]
INHBA	Stepglm[forward]
IRAK3	Stepglm[forward]
ITPRIP	Stepglm[forward]
KRT8	Stepglm[forward]
LGALS4	Stepglm[forward]
LIPH	Stepglm[forward]
LLGL2	Stepglm[forward]
LRG1	Stepglm[forward]
LRRC19	Stepglm[forward]
LRRC31	Stepglm[forward]
LRRC66	Stepglm[forward]
LYN	Stepglm[forward]
MAL2	Stepglm[forward]
MARVELD2	Stepglm[forward]
MARVELD3	Stepglm[forward]
MCTP1	Stepglm[forward]
MEP1A	Stepglm[forward]
MEP1B	Stepglm[forward]
MMP1	Stepglm[forward]
MOGAT2	Stepglm[forward]
MOGAT3	Stepglm[forward]
MST1R	Stepglm[forward]
MUC13	Stepglm[forward]
MYH14	Stepglm[forward]
MYO1A	Stepglm[forward]
MYO5B	Stepglm[forward]
MYO7B	Stepglm[forward]
NAMPT	Stepglm[forward]
NAT2	Stepglm[forward]
NGEF	Stepglm[forward]
NR1I2	Stepglm[forward]
NR3C2	Stepglm[forward]
NRIP3	Stepglm[forward]
OCLN	Stepglm[forward]
OTOP2	Stepglm[forward]
PBLD	Stepglm[forward]
PFKFB3	Stepglm[forward]
PIK3AP1	Stepglm[forward]
PLA2G12B	Stepglm[forward]
PLAUR	Stepglm[forward]
PLEKHG6	Stepglm[forward]
PLEKHH1	Stepglm[forward]
PLEKHS1	Stepglm[forward]
PLS1	Stepglm[forward]
PPARGC1A	Stepglm[forward]
PPP1R14D	Stepglm[forward]
PRKG2	Stepglm[forward]
PRLR	Stepglm[forward]
PRR15	Stepglm[forward]
PRR15L	Stepglm[forward]
PRSS8	Stepglm[forward]
PTGS2	Stepglm[forward]
PTPN3	Stepglm[forward]
PTPRF	Stepglm[forward]
PYGL	Stepglm[forward]
RAB25	Stepglm[forward]
RASSF6	Stepglm[forward]
RNF128	Stepglm[forward]
RNF144B	Stepglm[forward]
RNF43	Stepglm[forward]
S100P	Stepglm[forward]
SCIN	Stepglm[forward]
SCNN1A	Stepglm[forward]
SELE	Stepglm[forward]
SEMA4G	Stepglm[forward]
SERPINB2	Stepglm[forward]
SERPINE1	Stepglm[forward]
SGK2	Stepglm[forward]
SH3RF2	Stepglm[forward]
SLC17A4	Stepglm[forward]
SLC1A1	Stepglm[forward]
SLC26A3	Stepglm[forward]
SLC27A2	Stepglm[forward]
SLC2A3	Stepglm[forward]
SLC30A10	Stepglm[forward]
SLC39A5	Stepglm[forward]
SLC44A4	Stepglm[forward]
SLC46A1	Stepglm[forward]
SLC4A4	Stepglm[forward]
SLC51B	Stepglm[forward]
SLC9A3	Stepglm[forward]
SMPD3	Stepglm[forward]
SOCS3	Stepglm[forward]
SPINT1	Stepglm[forward]
SPOCD1	Stepglm[forward]
SRGN	Stepglm[forward]
ST14	Stepglm[forward]
STC1	Stepglm[forward]
STEAP4	Stepglm[forward]
SULT1A2	Stepglm[forward]
TFPI2	Stepglm[forward]
TIMP1	Stepglm[forward]
TINAG	Stepglm[forward]
TLR2	Stepglm[forward]
TMEM236	Stepglm[forward]
TMEM37	Stepglm[forward]
TMPRSS2	Stepglm[forward]
TMPRSS4	Stepglm[forward]
TNFAIP3	Stepglm[forward]
TPH1	Stepglm[forward]
TRIM31	Stepglm[forward]
TRPM6	Stepglm[forward]
TTC22	Stepglm[forward]
TUBAL3	Stepglm[forward]
UGT2A3	Stepglm[forward]
UGT8	Stepglm[forward]
USH1C	Stepglm[forward]
VIL1	Stepglm[forward]
VIPR1	Stepglm[forward]
XDH	Stepglm[forward]
ZG16	Stepglm[forward]
IRAK3	RF+Ridge
CDA	RF+Ridge
C5AR1	RF+Ridge
CXCL2	RF+Ridge
GCA	RF+Ridge
S100P	RF+Ridge
SLC26A3	RF+Ridge
LYN	RF+Ridge
CXCL6	RF+Ridge
CCL20	RF+Ridge
SRGN	RF+Ridge
CYP4F2	RF+Ridge
HGD	RF+Ridge
CXCL1	RF+Ridge
CXCL3	RF+Ridge
NGEF	RF+Ridge
ANO9	RF+Ridge
TMEM236	RF+Ridge
HOOK1	RF+Ridge
ITPRIP	RF+Ridge
HMGCS2	RF+Ridge
CCDC68	RF+Ridge
HSD11B2	RF+Ridge
STC1	RF+Ridge
CYP4F12	RF+Ridge
FSIP2	RF+Ridge
LRG1	RF+Ridge
NR1I2	RF+Ridge
SPOCD1	RF+Ridge
ADAMTS4	RF+Ridge
AMPD3	RF+Ridge
SLC44A4	RF+Ridge
SLC9A3	RF+Ridge
TMEM37	RF+Ridge
HILPDA	RF+Ridge
MYO5B	RF+Ridge
CSF2RB	RF+Ridge
SLC4A4	RF+Ridge
SOCS3	RF+Ridge
CTSE	RF+Ridge
EPB41L4B	RF+Ridge
ESM1	RF+Ridge
MMP1	RF+Ridge
OTOP2	RF+Ridge
LGALS4	RF+Ridge
SCIN	RF+Ridge
TLR2	RF+Ridge
TNFAIP3	RF+Ridge
EPCAM	RF+Ridge
IL6	RF+Ridge
KRT8	RF+Ridge
PPARGC1A	RF+Ridge
ST14	RF+Ridge
CD177	RF+Ridge
CXCL5	RF+Ridge
GDA	RF+Ridge
CDH1	RF+Ridge
IL18R1	RF+Ridge
PFKFB3	RF+Ridge
CBLC	RF+Ridge
NR3C2	RF+Ridge
PIK3AP1	RF+Ridge
GPA33	RF+Ridge
MST1R	RF+Ridge
PLEKHH1	RF+Ridge
SGK2	RF+Ridge
TRIM31	RF+Ridge
TRPM6	RF+Ridge
ANGPT2	RF+Ridge
HHLA2	RF+Ridge
MOGAT2	RF+Ridge
IL22RA1	RF+Ridge
SULT1A2	RF+Ridge
EDN3	RF+Ridge
FUT6	RF+Ridge
GUCA2A	RF+Ridge
ICAM1	RF+Ridge
SELE	RF+Ridge
CYP2B6	RF+Ridge
HMOX1	RF+Ridge
MARVELD2	RF+Ridge
MARVELD3	RF+Ridge
ADM	RF+Ridge
ANGPTL4	RF+Ridge
CKMT1A	RF+Ridge
EPS8L2	RF+Ridge
MCTP1	RF+Ridge
PLS1	RF+Ridge
CDHR5	RF+Ridge
NAMPT	RF+Ridge
PLEKHS1	RF+Ridge
STEAP4	RF+Ridge
IRAK3	RF+Enet[alpha=0.1]
C5AR1	RF+Enet[alpha=0.1]
CXCL2	RF+Enet[alpha=0.1]
GCA	RF+Enet[alpha=0.1]
S100P	RF+Enet[alpha=0.1]
SLC26A3	RF+Enet[alpha=0.1]
LYN	RF+Enet[alpha=0.1]
CXCL6	RF+Enet[alpha=0.1]
CCL20	RF+Enet[alpha=0.1]
CYP4F2	RF+Enet[alpha=0.1]
CXCL3	RF+Enet[alpha=0.1]
TMEM236	RF+Enet[alpha=0.1]
HMGCS2	RF+Enet[alpha=0.1]
HSD11B2	RF+Enet[alpha=0.1]
LRG1	RF+Enet[alpha=0.1]
SPOCD1	RF+Enet[alpha=0.1]
CSF2RB	RF+Enet[alpha=0.1]
SOCS3	RF+Enet[alpha=0.1]
CTSE	RF+Enet[alpha=0.1]
EPB41L4B	RF+Enet[alpha=0.1]
ESM1	RF+Enet[alpha=0.1]
OTOP2	RF+Enet[alpha=0.1]
TLR2	RF+Enet[alpha=0.1]
KRT8	RF+Enet[alpha=0.1]
PPARGC1A	RF+Enet[alpha=0.1]
CXCL5	RF+Enet[alpha=0.1]
IL18R1	RF+Enet[alpha=0.1]
PFKFB3	RF+Enet[alpha=0.1]
PIK3AP1	RF+Enet[alpha=0.1]
MST1R	RF+Enet[alpha=0.1]
ANGPT2	RF+Enet[alpha=0.1]
EDN3	RF+Enet[alpha=0.1]
HMOX1	RF+Enet[alpha=0.1]
CKMT1A	RF+Enet[alpha=0.1]
MCTP1	RF+Enet[alpha=0.1]
STEAP4	RF+Enet[alpha=0.1]
IRAK3	RF+Stepglm[forward]
CDA	RF+Stepglm[forward]
C5AR1	RF+Stepglm[forward]
CXCL2	RF+Stepglm[forward]
GCA	RF+Stepglm[forward]
S100P	RF+Stepglm[forward]
SLC26A3	RF+Stepglm[forward]
LYN	RF+Stepglm[forward]
CXCL6	RF+Stepglm[forward]
CCL20	RF+Stepglm[forward]
SRGN	RF+Stepglm[forward]
CYP4F2	RF+Stepglm[forward]
HGD	RF+Stepglm[forward]
CXCL1	RF+Stepglm[forward]
CXCL3	RF+Stepglm[forward]
NGEF	RF+Stepglm[forward]
ANO9	RF+Stepglm[forward]
TMEM236	RF+Stepglm[forward]
HOOK1	RF+Stepglm[forward]
ITPRIP	RF+Stepglm[forward]
HMGCS2	RF+Stepglm[forward]
CCDC68	RF+Stepglm[forward]
HSD11B2	RF+Stepglm[forward]
STC1	RF+Stepglm[forward]
CYP4F12	RF+Stepglm[forward]
FSIP2	RF+Stepglm[forward]
LRG1	RF+Stepglm[forward]
NR1I2	RF+Stepglm[forward]
SPOCD1	RF+Stepglm[forward]
ADAMTS4	RF+Stepglm[forward]
AMPD3	RF+Stepglm[forward]
SLC44A4	RF+Stepglm[forward]
SLC9A3	RF+Stepglm[forward]
TMEM37	RF+Stepglm[forward]
HILPDA	RF+Stepglm[forward]
MYO5B	RF+Stepglm[forward]
CSF2RB	RF+Stepglm[forward]
SLC4A4	RF+Stepglm[forward]
SOCS3	RF+Stepglm[forward]
CTSE	RF+Stepglm[forward]
EPB41L4B	RF+Stepglm[forward]
ESM1	RF+Stepglm[forward]
MMP1	RF+Stepglm[forward]
OTOP2	RF+Stepglm[forward]
LGALS4	RF+Stepglm[forward]
SCIN	RF+Stepglm[forward]
TLR2	RF+Stepglm[forward]
TNFAIP3	RF+Stepglm[forward]
EPCAM	RF+Stepglm[forward]
IL6	RF+Stepglm[forward]
KRT8	RF+Stepglm[forward]
PPARGC1A	RF+Stepglm[forward]
ST14	RF+Stepglm[forward]
CD177	RF+Stepglm[forward]
CXCL5	RF+Stepglm[forward]
GDA	RF+Stepglm[forward]
CDH1	RF+Stepglm[forward]
IL18R1	RF+Stepglm[forward]
PFKFB3	RF+Stepglm[forward]
CBLC	RF+Stepglm[forward]
NR3C2	RF+Stepglm[forward]
PIK3AP1	RF+Stepglm[forward]
GPA33	RF+Stepglm[forward]
MST1R	RF+Stepglm[forward]
PLEKHH1	RF+Stepglm[forward]
SGK2	RF+Stepglm[forward]
TRIM31	RF+Stepglm[forward]
TRPM6	RF+Stepglm[forward]
ANGPT2	RF+Stepglm[forward]
HHLA2	RF+Stepglm[forward]
MOGAT2	RF+Stepglm[forward]
IL22RA1	RF+Stepglm[forward]
SULT1A2	RF+Stepglm[forward]
EDN3	RF+Stepglm[forward]
FUT6	RF+Stepglm[forward]
GUCA2A	RF+Stepglm[forward]
ICAM1	RF+Stepglm[forward]
SELE	RF+Stepglm[forward]
CYP2B6	RF+Stepglm[forward]
HMOX1	RF+Stepglm[forward]
MARVELD2	RF+Stepglm[forward]
MARVELD3	RF+Stepglm[forward]
ADM	RF+Stepglm[forward]
ANGPTL4	RF+Stepglm[forward]
CKMT1A	RF+Stepglm[forward]
EPS8L2	RF+Stepglm[forward]
MCTP1	RF+Stepglm[forward]
PLS1	RF+Stepglm[forward]
CDHR5	RF+Stepglm[forward]
NAMPT	RF+Stepglm[forward]
PLEKHS1	RF+Stepglm[forward]
STEAP4	RF+Stepglm[forward]
IRAK3	RF+Enet[alpha=0.2]
CXCL2	RF+Enet[alpha=0.2]
GCA	RF+Enet[alpha=0.2]
S100P	RF+Enet[alpha=0.2]
SLC26A3	RF+Enet[alpha=0.2]
LYN	RF+Enet[alpha=0.2]
CCL20	RF+Enet[alpha=0.2]
CYP4F2	RF+Enet[alpha=0.2]
CXCL3	RF+Enet[alpha=0.2]
TMEM236	RF+Enet[alpha=0.2]
HMGCS2	RF+Enet[alpha=0.2]
SPOCD1	RF+Enet[alpha=0.2]
CSF2RB	RF+Enet[alpha=0.2]
SOCS3	RF+Enet[alpha=0.2]
EPB41L4B	RF+Enet[alpha=0.2]
OTOP2	RF+Enet[alpha=0.2]
TLR2	RF+Enet[alpha=0.2]
PPARGC1A	RF+Enet[alpha=0.2]
CXCL5	RF+Enet[alpha=0.2]
PIK3AP1	RF+Enet[alpha=0.2]
ANGPT2	RF+Enet[alpha=0.2]
EDN3	RF+Enet[alpha=0.2]
HMOX1	RF+Enet[alpha=0.2]
MCTP1	RF+Enet[alpha=0.2]
STEAP4	RF+Enet[alpha=0.2]
CXCL2	RF+Enet[alpha=0.3]
GCA	RF+Enet[alpha=0.3]
SLC26A3	RF+Enet[alpha=0.3]
LYN	RF+Enet[alpha=0.3]
CCL20	RF+Enet[alpha=0.3]
CYP4F2	RF+Enet[alpha=0.3]
HMGCS2	RF+Enet[alpha=0.3]
SPOCD1	RF+Enet[alpha=0.3]
EPB41L4B	RF+Enet[alpha=0.3]
OTOP2	RF+Enet[alpha=0.3]
PPARGC1A	RF+Enet[alpha=0.3]
CXCL5	RF+Enet[alpha=0.3]
PIK3AP1	RF+Enet[alpha=0.3]
ANGPT2	RF+Enet[alpha=0.3]
EDN3	RF+Enet[alpha=0.3]
HMOX1	RF+Enet[alpha=0.3]
MCTP1	RF+Enet[alpha=0.3]
STEAP4	RF+Enet[alpha=0.3]
CXCL2	RF+Enet[alpha=0.6]
SLC26A3	RF+Enet[alpha=0.6]
LYN	RF+Enet[alpha=0.6]
CCL20	RF+Enet[alpha=0.6]
CYP4F2	RF+Enet[alpha=0.6]
PPARGC1A	RF+Enet[alpha=0.6]
EDN3	RF+Enet[alpha=0.6]
HMOX1	RF+Enet[alpha=0.6]
MCTP1	RF+Enet[alpha=0.6]
STEAP4	RF+Enet[alpha=0.6]
CXCL2	RF+Enet[alpha=0.7]
SLC26A3	RF+Enet[alpha=0.7]
LYN	RF+Enet[alpha=0.7]
CCL20	RF+Enet[alpha=0.7]
CYP4F2	RF+Enet[alpha=0.7]
PPARGC1A	RF+Enet[alpha=0.7]
EDN3	RF+Enet[alpha=0.7]
MCTP1	RF+Enet[alpha=0.7]
STEAP4	RF+Enet[alpha=0.7]
CXCL2	RF+Enet[alpha=0.5]
GCA	RF+Enet[alpha=0.5]
SLC26A3	RF+Enet[alpha=0.5]
LYN	RF+Enet[alpha=0.5]
CCL20	RF+Enet[alpha=0.5]
CYP4F2	RF+Enet[alpha=0.5]
HMGCS2	RF+Enet[alpha=0.5]
PPARGC1A	RF+Enet[alpha=0.5]
EDN3	RF+Enet[alpha=0.5]
HMOX1	RF+Enet[alpha=0.5]
MCTP1	RF+Enet[alpha=0.5]
STEAP4	RF+Enet[alpha=0.5]
CXCL2	RF+Enet[alpha=0.4]
GCA	RF+Enet[alpha=0.4]
SLC26A3	RF+Enet[alpha=0.4]
LYN	RF+Enet[alpha=0.4]
CCL20	RF+Enet[alpha=0.4]
CYP4F2	RF+Enet[alpha=0.4]
HMGCS2	RF+Enet[alpha=0.4]
SPOCD1	RF+Enet[alpha=0.4]
OTOP2	RF+Enet[alpha=0.4]
PPARGC1A	RF+Enet[alpha=0.4]
ANGPT2	RF+Enet[alpha=0.4]
EDN3	RF+Enet[alpha=0.4]
HMOX1	RF+Enet[alpha=0.4]
MCTP1	RF+Enet[alpha=0.4]
STEAP4	RF+Enet[alpha=0.4]
CDA	RF+Stepglm[both]
CXCL2	RF+Stepglm[both]
GCA	RF+Stepglm[both]
S100P	RF+Stepglm[both]
CYP4F2	RF+Stepglm[both]
HOOK1	RF+Stepglm[both]
HMGCS2	RF+Stepglm[both]
SPOCD1	RF+Stepglm[both]
ADAMTS4	RF+Stepglm[both]
SLC44A4	RF+Stepglm[both]
SLC9A3	RF+Stepglm[both]
TMEM37	RF+Stepglm[both]
SLC4A4	RF+Stepglm[both]
CDA	RF+Stepglm[backward]
CXCL2	RF+Stepglm[backward]
GCA	RF+Stepglm[backward]
S100P	RF+Stepglm[backward]
CYP4F2	RF+Stepglm[backward]
HOOK1	RF+Stepglm[backward]
HMGCS2	RF+Stepglm[backward]
SPOCD1	RF+Stepglm[backward]
ADAMTS4	RF+Stepglm[backward]
SLC44A4	RF+Stepglm[backward]
SLC9A3	RF+Stepglm[backward]
TMEM37	RF+Stepglm[backward]
SLC4A4	RF+Stepglm[backward]
ACE2	Stepglm[both]+Ridge
ACSL1	Stepglm[both]+Ridge
ANGPTL4	Stepglm[both]+Ridge
ANO9	Stepglm[both]+Ridge
B4GALNT2	Stepglm[both]+Ridge
CCDC68	Stepglm[both]+Ridge
CDS1	Stepglm[both]+Ridge
CFTR	Stepglm[both]+Ridge
CKMT1A	Stepglm[both]+Ridge
CLDN7	Stepglm[both]+Ridge
ACE2	Stepglm[backward]+Ridge
ACSL1	Stepglm[backward]+Ridge
ANGPTL4	Stepglm[backward]+Ridge
ANO9	Stepglm[backward]+Ridge
B4GALNT2	Stepglm[backward]+Ridge
CCDC68	Stepglm[backward]+Ridge
CDS1	Stepglm[backward]+Ridge
CFTR	Stepglm[backward]+Ridge
CKMT1A	Stepglm[backward]+Ridge
CLDN7	Stepglm[backward]+Ridge
ACE2	Stepglm[both]+Enet[alpha=0.9]
ACSL1	Stepglm[both]+Enet[alpha=0.9]
ANGPTL4	Stepglm[both]+Enet[alpha=0.9]
ANO9	Stepglm[both]+Enet[alpha=0.9]
B4GALNT2	Stepglm[both]+Enet[alpha=0.9]
CCDC68	Stepglm[both]+Enet[alpha=0.9]
CDS1	Stepglm[both]+Enet[alpha=0.9]
CFTR	Stepglm[both]+Enet[alpha=0.9]
CKMT1A	Stepglm[both]+Enet[alpha=0.9]
CLDN7	Stepglm[both]+Enet[alpha=0.9]
ACE2	Stepglm[backward]+Enet[alpha=0.9]
ACSL1	Stepglm[backward]+Enet[alpha=0.9]
ANGPTL4	Stepglm[backward]+Enet[alpha=0.9]
ANO9	Stepglm[backward]+Enet[alpha=0.9]
B4GALNT2	Stepglm[backward]+Enet[alpha=0.9]
CCDC68	Stepglm[backward]+Enet[alpha=0.9]
CDS1	Stepglm[backward]+Enet[alpha=0.9]
CFTR	Stepglm[backward]+Enet[alpha=0.9]
CKMT1A	Stepglm[backward]+Enet[alpha=0.9]
CLDN7	Stepglm[backward]+Enet[alpha=0.9]
ACE2	Stepglm[both]+Enet[alpha=0.1]
ACSL1	Stepglm[both]+Enet[alpha=0.1]
ANGPTL4	Stepglm[both]+Enet[alpha=0.1]
ANO9	Stepglm[both]+Enet[alpha=0.1]
B4GALNT2	Stepglm[both]+Enet[alpha=0.1]
CCDC68	Stepglm[both]+Enet[alpha=0.1]
CDS1	Stepglm[both]+Enet[alpha=0.1]
CFTR	Stepglm[both]+Enet[alpha=0.1]
CKMT1A	Stepglm[both]+Enet[alpha=0.1]
CLDN7	Stepglm[both]+Enet[alpha=0.1]
ACE2	Stepglm[backward]+Enet[alpha=0.1]
ACSL1	Stepglm[backward]+Enet[alpha=0.1]
ANGPTL4	Stepglm[backward]+Enet[alpha=0.1]
ANO9	Stepglm[backward]+Enet[alpha=0.1]
B4GALNT2	Stepglm[backward]+Enet[alpha=0.1]
CCDC68	Stepglm[backward]+Enet[alpha=0.1]
CDS1	Stepglm[backward]+Enet[alpha=0.1]
CFTR	Stepglm[backward]+Enet[alpha=0.1]
CKMT1A	Stepglm[backward]+Enet[alpha=0.1]
CLDN7	Stepglm[backward]+Enet[alpha=0.1]
ACE2	Stepglm[both]+Enet[alpha=0.8]
ACSL1	Stepglm[both]+Enet[alpha=0.8]
ANGPTL4	Stepglm[both]+Enet[alpha=0.8]
ANO9	Stepglm[both]+Enet[alpha=0.8]
B4GALNT2	Stepglm[both]+Enet[alpha=0.8]
CCDC68	Stepglm[both]+Enet[alpha=0.8]
CDS1	Stepglm[both]+Enet[alpha=0.8]
CFTR	Stepglm[both]+Enet[alpha=0.8]
CKMT1A	Stepglm[both]+Enet[alpha=0.8]
CLDN7	Stepglm[both]+Enet[alpha=0.8]
ACE2	Stepglm[backward]+Enet[alpha=0.8]
ACSL1	Stepglm[backward]+Enet[alpha=0.8]
ANGPTL4	Stepglm[backward]+Enet[alpha=0.8]
ANO9	Stepglm[backward]+Enet[alpha=0.8]
B4GALNT2	Stepglm[backward]+Enet[alpha=0.8]
CCDC68	Stepglm[backward]+Enet[alpha=0.8]
CDS1	Stepglm[backward]+Enet[alpha=0.8]
CFTR	Stepglm[backward]+Enet[alpha=0.8]
CKMT1A	Stepglm[backward]+Enet[alpha=0.8]
CLDN7	Stepglm[backward]+Enet[alpha=0.8]
ACE2	Stepglm[both]+Enet[alpha=0.2]
ACSL1	Stepglm[both]+Enet[alpha=0.2]
ANGPTL4	Stepglm[both]+Enet[alpha=0.2]
ANO9	Stepglm[both]+Enet[alpha=0.2]
B4GALNT2	Stepglm[both]+Enet[alpha=0.2]
CCDC68	Stepglm[both]+Enet[alpha=0.2]
CDS1	Stepglm[both]+Enet[alpha=0.2]
CFTR	Stepglm[both]+Enet[alpha=0.2]
CKMT1A	Stepglm[both]+Enet[alpha=0.2]
CLDN7	Stepglm[both]+Enet[alpha=0.2]
ACE2	Stepglm[backward]+Enet[alpha=0.2]
ACSL1	Stepglm[backward]+Enet[alpha=0.2]
ANGPTL4	Stepglm[backward]+Enet[alpha=0.2]
ANO9	Stepglm[backward]+Enet[alpha=0.2]
B4GALNT2	Stepglm[backward]+Enet[alpha=0.2]
CCDC68	Stepglm[backward]+Enet[alpha=0.2]
CDS1	Stepglm[backward]+Enet[alpha=0.2]
CFTR	Stepglm[backward]+Enet[alpha=0.2]
CKMT1A	Stepglm[backward]+Enet[alpha=0.2]
CLDN7	Stepglm[backward]+Enet[alpha=0.2]
ACE2	Stepglm[both]+Lasso
ACSL1	Stepglm[both]+Lasso
ANGPTL4	Stepglm[both]+Lasso
ANO9	Stepglm[both]+Lasso
B4GALNT2	Stepglm[both]+Lasso
CCDC68	Stepglm[both]+Lasso
CDS1	Stepglm[both]+Lasso
CFTR	Stepglm[both]+Lasso
CKMT1A	Stepglm[both]+Lasso
CLDN7	Stepglm[both]+Lasso
ACE2	Stepglm[backward]+Lasso
ACSL1	Stepglm[backward]+Lasso
ANGPTL4	Stepglm[backward]+Lasso
ANO9	Stepglm[backward]+Lasso
B4GALNT2	Stepglm[backward]+Lasso
CCDC68	Stepglm[backward]+Lasso
CDS1	Stepglm[backward]+Lasso
CFTR	Stepglm[backward]+Lasso
CKMT1A	Stepglm[backward]+Lasso
CLDN7	Stepglm[backward]+Lasso
ACE2	Stepglm[both]+Enet[alpha=0.6]
ACSL1	Stepglm[both]+Enet[alpha=0.6]
ANGPTL4	Stepglm[both]+Enet[alpha=0.6]
ANO9	Stepglm[both]+Enet[alpha=0.6]
B4GALNT2	Stepglm[both]+Enet[alpha=0.6]
CCDC68	Stepglm[both]+Enet[alpha=0.6]
CDS1	Stepglm[both]+Enet[alpha=0.6]
CFTR	Stepglm[both]+Enet[alpha=0.6]
CKMT1A	Stepglm[both]+Enet[alpha=0.6]
CLDN7	Stepglm[both]+Enet[alpha=0.6]
ACE2	Stepglm[both]+Enet[alpha=0.7]
ACSL1	Stepglm[both]+Enet[alpha=0.7]
ANGPTL4	Stepglm[both]+Enet[alpha=0.7]
ANO9	Stepglm[both]+Enet[alpha=0.7]
B4GALNT2	Stepglm[both]+Enet[alpha=0.7]
CCDC68	Stepglm[both]+Enet[alpha=0.7]
CDS1	Stepglm[both]+Enet[alpha=0.7]
CFTR	Stepglm[both]+Enet[alpha=0.7]
CKMT1A	Stepglm[both]+Enet[alpha=0.7]
CLDN7	Stepglm[both]+Enet[alpha=0.7]
ACE2	Stepglm[backward]+Enet[alpha=0.7]
ACSL1	Stepglm[backward]+Enet[alpha=0.7]
ANGPTL4	Stepglm[backward]+Enet[alpha=0.7]
ANO9	Stepglm[backward]+Enet[alpha=0.7]
B4GALNT2	Stepglm[backward]+Enet[alpha=0.7]
CCDC68	Stepglm[backward]+Enet[alpha=0.7]
CDS1	Stepglm[backward]+Enet[alpha=0.7]
CFTR	Stepglm[backward]+Enet[alpha=0.7]
CKMT1A	Stepglm[backward]+Enet[alpha=0.7]
CLDN7	Stepglm[backward]+Enet[alpha=0.7]
ACE2	Stepglm[both]
ACSL1	Stepglm[both]
ANGPTL4	Stepglm[both]
ANO9	Stepglm[both]
B4GALNT2	Stepglm[both]
CCDC68	Stepglm[both]
CDS1	Stepglm[both]
CFTR	Stepglm[both]
CKMT1A	Stepglm[both]
CLDN7	Stepglm[both]
ACE2	Stepglm[backward]
ACSL1	Stepglm[backward]
ANGPTL4	Stepglm[backward]
ANO9	Stepglm[backward]
B4GALNT2	Stepglm[backward]
CCDC68	Stepglm[backward]
CDS1	Stepglm[backward]
CFTR	Stepglm[backward]
CKMT1A	Stepglm[backward]
CLDN7	Stepglm[backward]
ACE2	Stepglm[both]+Enet[alpha=0.4]
ACSL1	Stepglm[both]+Enet[alpha=0.4]
ANGPTL4	Stepglm[both]+Enet[alpha=0.4]
ANO9	Stepglm[both]+Enet[alpha=0.4]
B4GALNT2	Stepglm[both]+Enet[alpha=0.4]
CCDC68	Stepglm[both]+Enet[alpha=0.4]
CDS1	Stepglm[both]+Enet[alpha=0.4]
CFTR	Stepglm[both]+Enet[alpha=0.4]
CKMT1A	Stepglm[both]+Enet[alpha=0.4]
CLDN7	Stepglm[both]+Enet[alpha=0.4]
ACE2	Stepglm[backward]+Enet[alpha=0.4]
ACSL1	Stepglm[backward]+Enet[alpha=0.4]
ANGPTL4	Stepglm[backward]+Enet[alpha=0.4]
ANO9	Stepglm[backward]+Enet[alpha=0.4]
B4GALNT2	Stepglm[backward]+Enet[alpha=0.4]
CCDC68	Stepglm[backward]+Enet[alpha=0.4]
CDS1	Stepglm[backward]+Enet[alpha=0.4]
CFTR	Stepglm[backward]+Enet[alpha=0.4]
CKMT1A	Stepglm[backward]+Enet[alpha=0.4]
CLDN7	Stepglm[backward]+Enet[alpha=0.4]
ACE2	Stepglm[backward]+Enet[alpha=0.3]
ACSL1	Stepglm[backward]+Enet[alpha=0.3]
ANGPTL4	Stepglm[backward]+Enet[alpha=0.3]
ANO9	Stepglm[backward]+Enet[alpha=0.3]
B4GALNT2	Stepglm[backward]+Enet[alpha=0.3]
CCDC68	Stepglm[backward]+Enet[alpha=0.3]
CDS1	Stepglm[backward]+Enet[alpha=0.3]
CFTR	Stepglm[backward]+Enet[alpha=0.3]
CKMT1A	Stepglm[backward]+Enet[alpha=0.3]
CLDN7	Stepglm[backward]+Enet[alpha=0.3]
ACE2	Stepglm[both]+Enet[alpha=0.5]
ACSL1	Stepglm[both]+Enet[alpha=0.5]
ANGPTL4	Stepglm[both]+Enet[alpha=0.5]
ANO9	Stepglm[both]+Enet[alpha=0.5]
B4GALNT2	Stepglm[both]+Enet[alpha=0.5]
CCDC68	Stepglm[both]+Enet[alpha=0.5]
CDS1	Stepglm[both]+Enet[alpha=0.5]
CFTR	Stepglm[both]+Enet[alpha=0.5]
CKMT1A	Stepglm[both]+Enet[alpha=0.5]
CLDN7	Stepglm[both]+Enet[alpha=0.5]
ACE2	Stepglm[backward]+Enet[alpha=0.5]
ACSL1	Stepglm[backward]+Enet[alpha=0.5]
ANGPTL4	Stepglm[backward]+Enet[alpha=0.5]
ANO9	Stepglm[backward]+Enet[alpha=0.5]
B4GALNT2	Stepglm[backward]+Enet[alpha=0.5]
CCDC68	Stepglm[backward]+Enet[alpha=0.5]
CDS1	Stepglm[backward]+Enet[alpha=0.5]
CFTR	Stepglm[backward]+Enet[alpha=0.5]
CKMT1A	Stepglm[backward]+Enet[alpha=0.5]
CLDN7	Stepglm[backward]+Enet[alpha=0.5]
LYN	RF
SOCS3	RF
CXCL2	RF
CDA	RF
CXCL1	RF
IRAK3	RF
S100P	RF
CYP4F2	RF
CCL20	RF
GCA	RF
NGEF	RF
C5AR1	RF
TMEM236	RF
PIK3AP1	RF
CXCL6	RF
CYP4F12	RF
SLC26A3	RF
TLR2	RF
CCDC68	RF
PPARGC1A	RF
SRGN	RF
AMPD3	RF
HGD	RF
HOOK1	RF
CKMT1A	RF
HMOX1	RF
CD177	RF
SULT1A2	RF
TMEM37	RF
ADAMTS4	RF
EPCAM	RF
HSD11B2	RF
IL6	RF
ITPRIP	RF
LGALS4	RF
EPS8L2	RF
STC1	RF
OTOP2	RF
PTGS2	RF
SLC44A4	RF
SLC46A1	RF
SPOCD1	RF
CBLC	RF
CSF2RB	RF
TNFAIP3	RF
CEBPB	RF
SGK2	RF
ESM1	RF
HBEGF	RF
IL18R1	RF
MOGAT2	RF
PFKFB3	RF
SLC9A3	RF
TRIM31	RF
IHH	RF
PYGL	RF
G0S2	RF
HILPDA	RF
MOGAT3	RF
BTNL8	RF
FSIP2	RF
MMP1	RF
STEAP4	RF
BCAS1	RF
CXCL3	RF
EDN3	RF
LIPH	RF
MYO5B	RF
ACVR1C	RF
CXCL5	RF
EPHX2	RF
ESRP1	RF
FXYD3	RF
GUCA2A	RF
NR1I2	RF
NRIP3	RF
SCIN	RF
SLC17A4	RF
SLC51B	RF
CKMT1B	RF
GPA33	RF
KRT8	RF
CDH1	RF
MYO7B	RF
PLEKHG6	RF
PLS1	RF
SEMA4G	RF
SMPD3	RF
IRAK3	RF+GBM
HMOX1	RF+GBM
OTOP2	RF+GBM
TRPM6	RF+GBM
MARVELD2	RF+GBM
PLEKHH1	RF+GBM
LYN	RF+GBM
HSD11B2	RF+GBM
CCL20	RF+GBM
CCDC68	RF+GBM
STC1	RF+GBM
AMPD3	RF+GBM
CXCL5	RF+GBM
S100P	RF+GBM
ESM1	RF+GBM
TNFAIP3	RF+GBM
SLC9A3	RF+GBM
CXCL3	RF+GBM
CDA	RF+GBM
TMEM37	RF+GBM
NR1I2	RF+GBM
CD177	RF+GBM
LGALS4	RF+GBM
NGEF	RF+GBM
CXCL2	RF+GBM
SRGN	RF+GBM
HILPDA	RF+GBM
CXCL6	RF+GBM
HGD	RF+GBM
GCA	RF+GBM
C5AR1	RF+GBM
ST14	RF+GBM
CKMT1A	RF+GBM
HMGCS2	RF+GBM
KRT8	RF+GBM
ITPRIP	RF+GBM
TRIM31	RF+GBM
HOOK1	RF+GBM
SLC26A3	RF+GBM
EPB41L4B	RF+GBM
PPARGC1A	RF+GBM
EPCAM	RF+GBM
IL6	RF+GBM
FUT6	RF+GBM
ADAMTS4	RF+GBM
TMEM236	RF+GBM
IL22RA1	RF+GBM
GUCA2A	RF+GBM
ANGPTL4	RF+GBM
ADM	RF+GBM
MMP1	RF+GBM
HHLA2	RF+GBM
IRAK3	GBM
LYN	GBM
CCDC68	GBM
HMOX1	GBM
SOCS3	GBM
EDN3	GBM
CDA	GBM
CXCL2	GBM
CKMT1A	GBM
LGALS4	GBM
DDC	GBM
SLC4A4	GBM
HSD11B2	GBM
GCA	GBM
TMPRSS4	GBM
TRPM6	GBM
SRGN	GBM
PFKFB3	GBM
SPOCD1	GBM
TRIM31	GBM
CCL20	GBM
S100P	GBM
CSF2RB	GBM
PPARGC1A	GBM
EPB41L4B	GBM
FXYD3	GBM
MST1R	GBM
C5AR1	GBM
CAPN13	GBM
CXCL1	GBM
HILPDA	GBM
ANGPT2	GBM
CXCL3	GBM
KRT8	GBM
CHGA	GBM
TMEM236	GBM
ITPRIP	GBM
CXCL5	GBM
INHBA	GBM
ST14	GBM
OTOP2	GBM
G0S2	GBM
HEPACAM2	GBM
EPHX2	GBM
ANO9	GBM
TNFAIP3	GBM
PIK3AP1	GBM
SERPINE1	GBM
MCTP1	GBM
ATOH1	GBM
GUCA2B	GBM
PTGS2	GBM
ICAM1	GBM
PLAUR	GBM
HHLA2	GBM
FSIP2	GBM
NRIP3	GBM
CD177	GBM
HMGCS2	GBM
ESRP1	GBM
SLC27A2	GBM
SULT1A2	GBM
EPCAM	GBM
CXCL6	GBM
ZG16	GBM
HDHD3	GBM
`HNF1A-AS1`	GBM
SGK2	GBM
BCL6	GBM
IL1RN	GBM
XDH	GBM
MMP1	GBM
HBEGF	GBM
HNF1B	GBM
CYP3A5	GBM
HKDC1	GBM
TPH1	GBM
LRG1	GBM
ABCB1	GBM
PYGL	GBM
SELE	GBM
VIPR1	GBM
SLC39A5	GBM
BCAS1	GBM
A1CF	GBM
ANO9	Stepglm[both]+GBM
CCDC68	Stepglm[both]+GBM
CFTR	Stepglm[both]+GBM
ACSL1	Stepglm[both]+GBM
CKMT1A	Stepglm[both]+GBM
B4GALNT2	Stepglm[both]+GBM
CLDN7	Stepglm[both]+GBM
ACE2	Stepglm[both]+GBM
ANGPTL4	Stepglm[both]+GBM
CDS1	Stepglm[both]+GBM
CKMT1A	Stepglm[backward]+GBM
ACSL1	Stepglm[backward]+GBM
CCDC68	Stepglm[backward]+GBM
ANO9	Stepglm[backward]+GBM
CFTR	Stepglm[backward]+GBM
CLDN7	Stepglm[backward]+GBM
B4GALNT2	Stepglm[backward]+GBM
ACE2	Stepglm[backward]+GBM
ANGPTL4	Stepglm[backward]+GBM
CDS1	Stepglm[backward]+GBM
A1CF	LDA
ABCB1	LDA
ACE2	LDA
ACOT11	LDA
ACSL1	LDA
ACVR1C	LDA
ADAMTS4	LDA
ADM	LDA
AMPD3	LDA
ANGPT2	LDA
ANGPTL4	LDA
ANKS4B	LDA
ANO9	LDA
ATOH1	LDA
B3GNT3	LDA
B4GALNT2	LDA
BCAS1	LDA
BCL6	LDA
BTNL3	LDA
BTNL8	LDA
C1orf210	LDA
C4orf19	LDA
C5AR1	LDA
CAPN13	LDA
CAPN9	LDA
CBLC	LDA
CCDC68	LDA
CCL20	LDA
CD177	LDA
CDA	LDA
CDH1	LDA
CDH17	LDA
CDHR2	LDA
CDHR5	LDA
CDS1	LDA
CDX2	LDA
CEBPB	LDA
CFTR	LDA
CGN	LDA
CHGA	LDA
CHP2	LDA
CHST5	LDA
CKMT1A	LDA
CKMT1B	LDA
CLDN7	LDA
CLIC5	LDA
CLRN3	LDA
COBL	LDA
CSF2RB	LDA
CTSE	LDA
CXADR	LDA
CXCL1	LDA
CXCL2	LDA
CXCL3	LDA
CXCL5	LDA
CXCL6	LDA
CYP2B6	LDA
CYP2C18	LDA
CYP2J2	LDA
CYP3A5	LDA
CYP4F12	LDA
CYP4F2	LDA
DDC	LDA
DHRS11	LDA
DYSF	LDA
EDN3	LDA
ENTPD5	LDA
EPB41L4B	LDA
EPCAM	LDA
EPHX2	LDA
EPS8L2	LDA
EPS8L3	LDA
ERBB3	LDA
ERN2	LDA
ESM1	LDA
ESRP1	LDA
FABP1	LDA
FER1L6	LDA
FRK	LDA
FSIP2	LDA
FUT2	LDA
FUT6	LDA
FXYD3	LDA
G0S2	LDA
GCA	LDA
GDA	LDA
GIPC2	LDA
GPA33	LDA
GPR39	LDA
GUCA2A	LDA
GUCA2B	LDA
GUCY2C	LDA
HBEGF	LDA
HDHD3	LDA
HEPACAM2	LDA
HGD	LDA
HHLA2	LDA
HILPDA	LDA
HKDC1	LDA
HMGCS2	LDA
HMOX1	LDA
`HNF1A-AS1`	LDA
HNF1B	LDA
HNF4A	LDA
HNF4G	LDA
HOOK1	LDA
HSD11B2	LDA
HSD17B2	LDA
ICAM1	LDA
IHH	LDA
IL18R1	LDA
IL1B	LDA
IL1RN	LDA
IL22RA1	LDA
IL6	LDA
INHBA	LDA
IRAK3	LDA
ITPRIP	LDA
KRT8	LDA
LGALS4	LDA
LIPH	LDA
LLGL2	LDA
LRG1	LDA
LRRC19	LDA
LRRC31	LDA
LRRC66	LDA
LYN	LDA
MAL2	LDA
MARVELD2	LDA
MARVELD3	LDA
MCTP1	LDA
MEP1A	LDA
MEP1B	LDA
MMP1	LDA
MOGAT2	LDA
MOGAT3	LDA
MST1R	LDA
MUC13	LDA
MYH14	LDA
MYO1A	LDA
MYO5B	LDA
MYO7B	LDA
NAMPT	LDA
NAT2	LDA
NGEF	LDA
NR1I2	LDA
NR3C2	LDA
NRIP3	LDA
OCLN	LDA
OTOP2	LDA
PBLD	LDA
PFKFB3	LDA
PIK3AP1	LDA
PLA2G12B	LDA
PLAUR	LDA
PLEKHG6	LDA
PLEKHH1	LDA
PLEKHS1	LDA
PLS1	LDA
PPARGC1A	LDA
PPP1R14D	LDA
PRKG2	LDA
PRLR	LDA
PRR15	LDA
PRR15L	LDA
PRSS8	LDA
PTGS2	LDA
PTPN3	LDA
PTPRF	LDA
PYGL	LDA
RAB25	LDA
RASSF6	LDA
RNF128	LDA
RNF144B	LDA
RNF43	LDA
S100P	LDA
SCIN	LDA
SCNN1A	LDA
SELE	LDA
SEMA4G	LDA
SERPINB2	LDA
SERPINE1	LDA
SGK2	LDA
SH3RF2	LDA
SLC17A4	LDA
SLC1A1	LDA
SLC26A3	LDA
SLC27A2	LDA
SLC2A3	LDA
SLC30A10	LDA
SLC39A5	LDA
SLC44A4	LDA
SLC46A1	LDA
SLC4A4	LDA
SLC51B	LDA
SLC9A3	LDA
SMPD3	LDA
SOCS3	LDA
SPINT1	LDA
SPOCD1	LDA
SRGN	LDA
ST14	LDA
STC1	LDA
STEAP4	LDA
SULT1A2	LDA
TFPI2	LDA
TIMP1	LDA
TINAG	LDA
TLR2	LDA
TMEM236	LDA
TMEM37	LDA
TMPRSS2	LDA
TMPRSS4	LDA
TNFAIP3	LDA
TPH1	LDA
TRIM31	LDA
TRPM6	LDA
TTC22	LDA
TUBAL3	LDA
UGT2A3	LDA
UGT8	LDA
USH1C	LDA
VIL1	LDA
VIPR1	LDA
XDH	LDA
ZG16	LDA
IRAK3	RF+LDA
CDA	RF+LDA
C5AR1	RF+LDA
CXCL2	RF+LDA
GCA	RF+LDA
S100P	RF+LDA
SLC26A3	RF+LDA
LYN	RF+LDA
CXCL6	RF+LDA
CCL20	RF+LDA
SRGN	RF+LDA
CYP4F2	RF+LDA
HGD	RF+LDA
CXCL1	RF+LDA
CXCL3	RF+LDA
NGEF	RF+LDA
ANO9	RF+LDA
TMEM236	RF+LDA
HOOK1	RF+LDA
ITPRIP	RF+LDA
HMGCS2	RF+LDA
CCDC68	RF+LDA
HSD11B2	RF+LDA
STC1	RF+LDA
CYP4F12	RF+LDA
FSIP2	RF+LDA
LRG1	RF+LDA
NR1I2	RF+LDA
SPOCD1	RF+LDA
ADAMTS4	RF+LDA
AMPD3	RF+LDA
SLC44A4	RF+LDA
SLC9A3	RF+LDA
TMEM37	RF+LDA
HILPDA	RF+LDA
MYO5B	RF+LDA
CSF2RB	RF+LDA
SLC4A4	RF+LDA
SOCS3	RF+LDA
CTSE	RF+LDA
EPB41L4B	RF+LDA
ESM1	RF+LDA
MMP1	RF+LDA
OTOP2	RF+LDA
LGALS4	RF+LDA
SCIN	RF+LDA
TLR2	RF+LDA
TNFAIP3	RF+LDA
EPCAM	RF+LDA
IL6	RF+LDA
KRT8	RF+LDA
PPARGC1A	RF+LDA
ST14	RF+LDA
CD177	RF+LDA
CXCL5	RF+LDA
GDA	RF+LDA
CDH1	RF+LDA
IL18R1	RF+LDA
PFKFB3	RF+LDA
CBLC	RF+LDA
NR3C2	RF+LDA
PIK3AP1	RF+LDA
GPA33	RF+LDA
MST1R	RF+LDA
PLEKHH1	RF+LDA
SGK2	RF+LDA
TRIM31	RF+LDA
TRPM6	RF+LDA
ANGPT2	RF+LDA
HHLA2	RF+LDA
MOGAT2	RF+LDA
IL22RA1	RF+LDA
SULT1A2	RF+LDA
EDN3	RF+LDA
FUT6	RF+LDA
GUCA2A	RF+LDA
ICAM1	RF+LDA
SELE	RF+LDA
CYP2B6	RF+LDA
HMOX1	RF+LDA
MARVELD2	RF+LDA
MARVELD3	RF+LDA
ADM	RF+LDA
ANGPTL4	RF+LDA
CKMT1A	RF+LDA
EPS8L2	RF+LDA
MCTP1	RF+LDA
PLS1	RF+LDA
CDHR5	RF+LDA
NAMPT	RF+LDA
PLEKHS1	RF+LDA
STEAP4	RF+LDA
ACE2	Stepglm[both]+LDA
ACSL1	Stepglm[both]+LDA
ANGPTL4	Stepglm[both]+LDA
ANO9	Stepglm[both]+LDA
B4GALNT2	Stepglm[both]+LDA
CCDC68	Stepglm[both]+LDA
CDS1	Stepglm[both]+LDA
CFTR	Stepglm[both]+LDA
CKMT1A	Stepglm[both]+LDA
CLDN7	Stepglm[both]+LDA
ACE2	Stepglm[backward]+LDA
ACSL1	Stepglm[backward]+LDA
ANGPTL4	Stepglm[backward]+LDA
ANO9	Stepglm[backward]+LDA
B4GALNT2	Stepglm[backward]+LDA
CCDC68	Stepglm[backward]+LDA
CDS1	Stepglm[backward]+LDA
CFTR	Stepglm[backward]+LDA
CKMT1A	Stepglm[backward]+LDA
CLDN7	Stepglm[backward]+LDA
A1CF	XGBoost
ABCB1	XGBoost
ACE2	XGBoost
ACOT11	XGBoost
ACSL1	XGBoost
ACVR1C	XGBoost
ADAMTS4	XGBoost
ADM	XGBoost
AMPD3	XGBoost
ANGPT2	XGBoost
ANGPTL4	XGBoost
ANKS4B	XGBoost
ANO9	XGBoost
ATOH1	XGBoost
B3GNT3	XGBoost
B4GALNT2	XGBoost
BCAS1	XGBoost
BCL6	XGBoost
BTNL3	XGBoost
BTNL8	XGBoost
C1orf210	XGBoost
C4orf19	XGBoost
C5AR1	XGBoost
CAPN13	XGBoost
CAPN9	XGBoost
CBLC	XGBoost
CCDC68	XGBoost
CCL20	XGBoost
CD177	XGBoost
CDA	XGBoost
CDH1	XGBoost
CDH17	XGBoost
CDHR2	XGBoost
CDHR5	XGBoost
CDS1	XGBoost
CDX2	XGBoost
CEBPB	XGBoost
CFTR	XGBoost
CGN	XGBoost
CHGA	XGBoost
CHP2	XGBoost
CHST5	XGBoost
CKMT1A	XGBoost
CKMT1B	XGBoost
CLDN7	XGBoost
CLIC5	XGBoost
CLRN3	XGBoost
COBL	XGBoost
CSF2RB	XGBoost
CTSE	XGBoost
CXADR	XGBoost
CXCL1	XGBoost
CXCL2	XGBoost
CXCL3	XGBoost
CXCL5	XGBoost
CXCL6	XGBoost
CYP2B6	XGBoost
CYP2C18	XGBoost
CYP2J2	XGBoost
CYP3A5	XGBoost
CYP4F12	XGBoost
CYP4F2	XGBoost
DDC	XGBoost
DHRS11	XGBoost
DYSF	XGBoost
EDN3	XGBoost
ENTPD5	XGBoost
EPB41L4B	XGBoost
EPCAM	XGBoost
EPHX2	XGBoost
EPS8L2	XGBoost
EPS8L3	XGBoost
ERBB3	XGBoost
ERN2	XGBoost
ESM1	XGBoost
ESRP1	XGBoost
FABP1	XGBoost
FER1L6	XGBoost
FRK	XGBoost
FSIP2	XGBoost
FUT2	XGBoost
FUT6	XGBoost
FXYD3	XGBoost
G0S2	XGBoost
GCA	XGBoost
GDA	XGBoost
GIPC2	XGBoost
GPA33	XGBoost
GPR39	XGBoost
GUCA2A	XGBoost
GUCA2B	XGBoost
GUCY2C	XGBoost
HBEGF	XGBoost
HDHD3	XGBoost
HEPACAM2	XGBoost
HGD	XGBoost
HHLA2	XGBoost
HILPDA	XGBoost
HKDC1	XGBoost
HMGCS2	XGBoost
HMOX1	XGBoost
HNF1A-AS1	XGBoost
HNF1B	XGBoost
HNF4A	XGBoost
HNF4G	XGBoost
HOOK1	XGBoost
HSD11B2	XGBoost
HSD17B2	XGBoost
ICAM1	XGBoost
IHH	XGBoost
IL18R1	XGBoost
IL1B	XGBoost
IL1RN	XGBoost
IL22RA1	XGBoost
IL6	XGBoost
INHBA	XGBoost
IRAK3	XGBoost
ITPRIP	XGBoost
KRT8	XGBoost
LGALS4	XGBoost
LIPH	XGBoost
LLGL2	XGBoost
LRG1	XGBoost
LRRC19	XGBoost
LRRC31	XGBoost
LRRC66	XGBoost
LYN	XGBoost
MAL2	XGBoost
MARVELD2	XGBoost
MARVELD3	XGBoost
MCTP1	XGBoost
MEP1A	XGBoost
MEP1B	XGBoost
MMP1	XGBoost
MOGAT2	XGBoost
MOGAT3	XGBoost
MST1R	XGBoost
MUC13	XGBoost
MYH14	XGBoost
MYO1A	XGBoost
MYO5B	XGBoost
MYO7B	XGBoost
NAMPT	XGBoost
NAT2	XGBoost
NGEF	XGBoost
NR1I2	XGBoost
NR3C2	XGBoost
NRIP3	XGBoost
OCLN	XGBoost
OTOP2	XGBoost
PBLD	XGBoost
PFKFB3	XGBoost
PIK3AP1	XGBoost
PLA2G12B	XGBoost
PLAUR	XGBoost
PLEKHG6	XGBoost
PLEKHH1	XGBoost
PLEKHS1	XGBoost
PLS1	XGBoost
PPARGC1A	XGBoost
PPP1R14D	XGBoost
PRKG2	XGBoost
PRLR	XGBoost
PRR15	XGBoost
PRR15L	XGBoost
PRSS8	XGBoost
PTGS2	XGBoost
PTPN3	XGBoost
PTPRF	XGBoost
PYGL	XGBoost
RAB25	XGBoost
RASSF6	XGBoost
RNF128	XGBoost
RNF144B	XGBoost
RNF43	XGBoost
S100P	XGBoost
SCIN	XGBoost
SCNN1A	XGBoost
SELE	XGBoost
SEMA4G	XGBoost
SERPINB2	XGBoost
SERPINE1	XGBoost
SGK2	XGBoost
SH3RF2	XGBoost
SLC17A4	XGBoost
SLC1A1	XGBoost
SLC26A3	XGBoost
SLC27A2	XGBoost
SLC2A3	XGBoost
SLC30A10	XGBoost
SLC39A5	XGBoost
SLC44A4	XGBoost
SLC46A1	XGBoost
SLC4A4	XGBoost
SLC51B	XGBoost
SLC9A3	XGBoost
SMPD3	XGBoost
SOCS3	XGBoost
SPINT1	XGBoost
SPOCD1	XGBoost
SRGN	XGBoost
ST14	XGBoost
STC1	XGBoost
STEAP4	XGBoost
SULT1A2	XGBoost
TFPI2	XGBoost
TIMP1	XGBoost
TINAG	XGBoost
TLR2	XGBoost
TMEM236	XGBoost
TMEM37	XGBoost
TMPRSS2	XGBoost
TMPRSS4	XGBoost
TNFAIP3	XGBoost
TPH1	XGBoost
TRIM31	XGBoost
TRPM6	XGBoost
TTC22	XGBoost
TUBAL3	XGBoost
UGT2A3	XGBoost
UGT8	XGBoost
USH1C	XGBoost
VIL1	XGBoost
VIPR1	XGBoost
XDH	XGBoost
ZG16	XGBoost
IRAK3	RF+XGBoost
CDA	RF+XGBoost
C5AR1	RF+XGBoost
CXCL2	RF+XGBoost
GCA	RF+XGBoost
S100P	RF+XGBoost
SLC26A3	RF+XGBoost
LYN	RF+XGBoost
CXCL6	RF+XGBoost
CCL20	RF+XGBoost
SRGN	RF+XGBoost
CYP4F2	RF+XGBoost
HGD	RF+XGBoost
CXCL1	RF+XGBoost
CXCL3	RF+XGBoost
NGEF	RF+XGBoost
ANO9	RF+XGBoost
TMEM236	RF+XGBoost
HOOK1	RF+XGBoost
ITPRIP	RF+XGBoost
HMGCS2	RF+XGBoost
CCDC68	RF+XGBoost
HSD11B2	RF+XGBoost
STC1	RF+XGBoost
CYP4F12	RF+XGBoost
FSIP2	RF+XGBoost
LRG1	RF+XGBoost
NR1I2	RF+XGBoost
SPOCD1	RF+XGBoost
ADAMTS4	RF+XGBoost
AMPD3	RF+XGBoost
SLC44A4	RF+XGBoost
SLC9A3	RF+XGBoost
TMEM37	RF+XGBoost
HILPDA	RF+XGBoost
MYO5B	RF+XGBoost
CSF2RB	RF+XGBoost
SLC4A4	RF+XGBoost
SOCS3	RF+XGBoost
CTSE	RF+XGBoost
EPB41L4B	RF+XGBoost
ESM1	RF+XGBoost
MMP1	RF+XGBoost
OTOP2	RF+XGBoost
LGALS4	RF+XGBoost
SCIN	RF+XGBoost
[truncated: 404 more rows]
