# Supplementary material for: Identification of diagnostic biomarkers for neonatal necrotizing enterocolitis via machine learning screening and single‐cell virtual gene knockout validation
Source: J Cell Commun Signal. 2026 May 28;20(2):e70081. doi: 10.1002/ccs3.70081 (PMC13240151; doi:10.1002/ccs3.70081)
Supplement: Supplementary file 2 — Supporting Information S2 [file CCS3-20-e70081-s001.zip › Table_S8.xlsx]

## Sheet: correlation_significance_table
Supplementary Table S8. Immune cell correlation analysis
Var1	Var2	Correlation	P_value	Significance
B cells memory	B cells memory	1	0	***
B cells naive	B cells naive	1	0	***
Dendritic cells activated	Dendritic cells activated	1	0	***
Dendritic cells resting	Dendritic cells resting	1	0	***
Eosinophils	Eosinophils	1	0	***
Macrophages M0	Macrophages M0	1	0	***
Macrophages M1	Macrophages M1	1	0	***
Macrophages M2	Macrophages M2	1	0	***
Mast cells activated	Mast cells activated	1	0	***
Mast cells resting	Mast cells resting	1	0	***
Monocytes	Monocytes	1	0	***
Neutrophils	Neutrophils	1	0	***
NK cells activated	NK cells activated	1	0	***
NK cells resting	NK cells resting	1	0	***
Plasma cells	Plasma cells	1	0	***
T cells CD4 memory activated	T cells CD4 memory activated	1	0	***
T cells CD4 memory resting	T cells CD4 memory resting	1	0	***
T cells CD4 naive	T cells CD4 naive	1	0	***
T cells CD8	T cells CD8	1	0	***
T cells follicular helper	T cells follicular helper	1	0	***
Macrophages M2	Neutrophils	-0.87542	4.10502698084502e-05	***
NK cells resting	NK cells activated	-0.831755	0.000225520847764139	***
T cells CD8	Mast cells resting	0.755238249760613	0.00178889453564598	**
B cells naive	Neutrophils	-0.752767	0.00188896097410793	**
T cells CD8	Mast cells activated	-0.711406	0.00432878250325046	**
Mast cells resting	Mast cells activated	-0.709561	0.00447755918073233	**
Mast cells activated	Neutrophils	0.704201123776788	0.00493250693974134	**
Macrophages M2	Mast cells activated	-0.700135	0.00530113866297805	**
Mast cells resting	Neutrophils	-0.669737	0.00878571629522711	**
T cells CD4 memory resting	Neutrophils	-0.665934	0.01147552394698	*
Macrophages M2	Eosinophils	0.648273061277511	0.0121581486095291	*
NK cells resting	Macrophages M2	-0.634129	0.014870941370408	*
T cells CD4 naive	Dendritic cells activated	0.627057908868042	0.0163890078224827	*
Macrophages M2	Mast cells resting	0.610690589240853	0.0203535161481183	*
Macrophages M2	Dendritic cells resting	0.600751409186111	0.023090770489607	*
B cells naive	T cells follicular helper	0.591616312557891	0.0258425856929034	*
B cells memory	Monocytes	-0.562569	0.0362370374716683	*
T cells CD4 memory resting	Macrophages M2	0.560926237540688	0.0369048596694492	*
Dendritic cells resting	Neutrophils	-0.548144	0.0424165511483397	*
T cells CD4 memory resting	Dendritic cells resting	0.515687954032345	0.0590949138841207	ns
B cells naive	Macrophages M2	0.511546379262618	0.0615195024912828	ns
T cells CD4 memory resting	Eosinophils	0.501108636668749	0.0679454641717262	ns
Macrophages M1	Macrophages M2	0.48413191599936	0.0793970843614503	ns
T cells CD8	Neutrophils	-0.481917	0.0809851925925686	ns
B cells memory	Dendritic cells activated	0.480443112836201	0.0820546791876027	ns
Eosinophils	Neutrophils	-0.474618	0.0863775433367735	ns
Macrophages M0	Dendritic cells resting	-0.468807	0.0908467064838816	ns
Plasma cells	T cells CD4 memory resting	-0.46873	0.0909069660943313	ns
Macrophages M1	Neutrophils	-0.457806	0.0997443287948161	ns
Dendritic cells resting	Mast cells activated	-0.449149	0.107157134010614	ns
B cells memory	T cells CD4 memory resting	0.447169974125949	0.108902999684489	ns
T cells CD4 memory resting	NK cells activated	0.443783740545527	0.111935960598334	ns
T cells CD4 memory resting	Mast cells resting	0.443433370507862	0.11225304122541	ns
B cells naive	Dendritic cells resting	0.44190427954198	0.113644040839891	ns
Monocytes	Dendritic cells resting	-0.439958	0.115431934572586	ns
T cells CD8	T cells CD4 memory activated	0.439665450829944	0.115701851705501	ns
Mast cells resting	Eosinophils	0.439252088793077	0.116084551169782	ns
Monocytes	Macrophages M0	0.437362637362637	0.119783869785726	ns
NK cells activated	Macrophages M2	0.434819396836089	0.120242763765251	ns
NK cells resting	Macrophages M1	-0.430813	0.124086879630479	ns
B cells naive	Macrophages M1	0.426348845022079	0.128467707302875	ns
Dendritic cells resting	Eosinophils	0.42379344841321	0.131021619392913	ns
B cells naive	Mast cells activated	-0.419069	0.135833077609283	ns
T cells CD4 naive	Monocytes	0.418968081100531	0.135936849757959	ns
Dendritic cells activated	Mast cells resting	0.416977594221896	0.137999896245331	ns
NK cells resting	Neutrophils	0.412807555317427	0.142389560278962	ns
B cells memory	Dendritic cells resting	0.411242603550296	0.144060653310606	ns
NK cells resting	Mast cells resting	-0.408535	0.146982430912387	ns
T cells CD8	T cells follicular helper	0.398921832884097	0.15767332355515	ns
T cells CD4 memory activated	NK cells activated	-0.391896	0.165802437973643	ns
B cells memory	Mast cells resting	0.391396843832065	0.16638955844278	ns
B cells naive	T cells CD8	0.374038412484948	0.187676556995467	ns
T cells CD4 memory resting	Mast cells activated	-0.373072	0.188910427363958	ns
T cells CD4 memory resting	NK cells resting	-0.373072	0.188910427363958	ns
Mast cells activated	Eosinophils	-0.370288	0.192493891745087	ns
T cells CD4 naive	T cells CD4 memory activated	0.359968948239166	0.206153721440329	ns
Plasma cells	Eosinophils	-0.357605	0.209366031027427	ns
Macrophages M0	Macrophages M1	-0.353355	0.215221485644779	ns
B cells naive	Mast cells resting	0.353244686791636	0.215375011053898	ns
Macrophages M1	Mast cells activated	-0.343758	0.228816518507376	ns
NK cells resting	Dendritic cells resting	-0.340484	0.233572849071306	ns
T cells CD4 memory resting	Macrophages M0	-0.336264	0.239828311396307	ns
T cells follicular helper	Eosinophils	-0.334923	0.241788775899561	ns
B cells naive	T cells CD4 memory activated	-0.331878	0.246361618205827	ns
T cells CD8	T cells CD4 memory resting	0.326146066625936	0.255112366254005	ns
T cells CD4 memory activated	NK cells resting	0.321587632568153	0.262203103101267	ns
T cells follicular helper	Mast cells resting	0.311578112008863	0.278183024909587	ns
Dendritic cells resting	Mast cells resting	0.311110311763949	0.278943610750958	ns
Macrophages M1	Dendritic cells resting	0.309952802822293	0.280830850024966	ns
T cells follicular helper	Neutrophils	-0.306675	0.286216351019772	ns
Macrophages M0	Dendritic cells activated	-0.306531	0.286453676110061	ns
NK cells activated	Neutrophils	-0.304243	0.29024921377627	ns
NK cells activated	Dendritic cells resting	0.304030407341658	0.290604256649508	ns
T cells CD8	Dendritic cells activated	0.295130657494169	0.305659049027641	ns
T cells CD8	T cells CD4 naive	0.294644518964903	0.306494085487831	ns
T cells follicular helper	Monocytes	-0.294505	0.306733926130802	ns
B cells memory	Plasma cells	-0.294193	0.307270889526123	ns
B cells memory	T cells CD4 memory activated	-0.294193	0.307270889526123	ns
Plasma cells	Dendritic cells resting	-0.294193	0.307270889526123	ns
T cells CD4 memory activated	Dendritic cells resting	-0.294193	0.307270889526123	ns
B cells memory	NK cells activated	0.277756174608429	0.336312807587467	ns
B cells memory	NK cells resting	-0.275285	0.340807821143826	ns
T cells CD4 memory resting	Macrophages M1	0.273350207323739	0.34434915349293	ns
NK cells activated	Macrophages M1	0.272946391214943	0.345090977567586	ns
B cells naive	T cells CD4 memory resting	0.271525825155313	0.34770762777096	ns
T cells follicular helper	Macrophages M1	0.264570552315537	0.360676287309131	ns
Macrophages M0	Eosinophils	-0.262696	0.364216524273447	ns
NK cells activated	Mast cells resting	0.261008875772484	0.367417823215928	ns
NK cells resting	Mast cells activated	0.259423503325942	0.370440375055521	ns
Macrophages M1	Dendritic cells activated	-0.257911	0.373336051075323	ns
NK cells resting	Eosinophils	-0.254989	0.378965857862346	ns
T cells CD8	Macrophages M1	0.248573263105761	0.391483301660312	ns
T cells CD4 naive	NK cells activated	-0.248277	0.392067058952385	ns
T cells CD8	Macrophages M2	0.244317429775223	0.399905319942536	ns
T cells CD4 memory activated	Macrophages M1	0.243458781796168	0.401615907371527	ns
Plasma cells	Macrophages M0	0.23820717941479	0.412160643644565	ns
T cells CD4 memory activated	Macrophages M0	-0.238207	0.412160643644565	ns
T cells follicular helper	NK cells resting	-0.237135	0.414329898163412	ns
B cells memory	Neutrophils	-0.234404	0.419885847756702	ns
B cells memory	T cells CD8	0.233628359243024	0.421469431111115	ns
B cells memory	T cells follicular helper	0.233628359243024	0.421469431111115	ns
Plasma cells	Neutrophils	0.233084444373612	0.422582276164551	ns
Monocytes	Eosinophils	-0.23179	0.425236003322114	ns
T cells CD4 naive	Macrophages M0	-0.229362	0.430238153557087	ns
T cells CD4 memory activated	Mast cells activated	-0.21868	0.452591774947781	ns
B cells memory	T cells CD4 naive	-0.210752	0.46954009839777	ns
T cells CD4 naive	Dendritic cells resting	-0.210752	0.46954009839777	ns
T cells CD4 naive	Mast cells resting	0.208510638297872	0.474386804574829	ns
B cells memory	Macrophages M0	-0.205554	0.480816216015895	ns
NK cells activated	Monocytes	-0.203592	0.485106188084211	ns
NK cells activated	Macrophages M0	-0.201304	0.490129487678817	ns
B cells memory	Eosinophils	0.199219142416466	0.494728675340557	ns
Plasma cells	NK cells resting	-0.198098	0.497210244950926	ns
Plasma cells	Macrophages M1	0.189069053948088	0.517402272782107	ns
T cells follicular helper	NK cells activated	0.187464966992004	0.521027681864278	ns
T cells CD4 naive	T cells follicular helper	0.186269523483559	0.523736876070322	ns
Macrophages M0	Mast cells activated	-0.183225	0.530665355012191	ns
Macrophages M1	Eosinophils	0.18303981828173	0.531087454969332	ns
T cells CD4 memory resting	Monocytes	-0.182418	0.532151855360508	ns
Plasma cells	Dendritic cells activated	-0.178619	0.541221825066766	ns
T cells CD4 memory activated	Mast cells resting	0.174638400630883	0.55041826713259	ns
Plasma cells	Monocytes	0.161366153797116	0.58155275133786	ns
Plasma cells	T cells CD4 memory activated	0.158208955223881	0.589062605017682	ns
T cells CD8	Dendritic cells resting	0.157749063078623	0.590159758171859	ns
T cells follicular helper	Dendritic cells resting	0.157749063078623	0.590159758171859	ns
B cells naive	NK cells resting	-0.157428	0.590926342689992	ns
Dendritic cells activated	Neutrophils	-0.155553	0.595409924761468	ns
T cells CD4 memory resting	Dendritic cells activated	0.153265518642012	0.600898532892282	ns
T cells CD4 memory activated	Eosinophils	0.151789362572168	0.60445083436183	ns
Macrophages M1	Mast cells resting	0.148431918484717	0.612560639577409	ns
T cells CD4 memory activated	Neutrophils	0.145997948673581	0.618465769351801	ns
T cells CD4 memory resting	T cells CD4 memory activated	-0.140875	0.630964017862647	ns
B cells naive	Macrophages M0	0.139074203128331	0.635380141345649	ns
Monocytes	Mast cells resting	-0.137617	0.638960889591487	ns
T cells CD4 memory activated	Macrophages M2	-0.134025	0.647819655940403	ns
T cells CD4 memory activated	Dendritic cells activated	0.133297791993682	0.64961963366634	ns
T cells follicular helper	Dendritic cells activated	0.132998794149733	0.650359782569616	ns
T cells CD8	NK cells activated	-0.129199	0.65979225030384	ns
Dendritic cells activated	Eosinophils	0.128669351135597	0.661110321083757	ns
Plasma cells	T cells CD8	-0.124808	0.670749462308271	ns
Plasma cells	Mast cells resting	-0.117614	0.688835932801936	ns
NK cells resting	Macrophages M0	0.116998932790501	0.69038852169286	ns
NK cells resting	Monocytes	0.116998932790501	0.69038852169286	ns
Plasma cells	T cells follicular helper	0.116298603122759	0.692158817190216	ns
NK cells activated	Dendritic cells activated	-0.114286	0.697255117647043	ns
T cells CD4 naive	Neutrophils	-0.113152	0.700130834189314	ns
Monocytes	Neutrophils	-0.112088	0.704285336616916	ns
T cells follicular helper	Mast cells activated	-0.107567	0.714351838895836	ns
B cells naive	Plasma cells	-0.105481	0.719685141819109	ns
Monocytes	Mast cells activated	-0.103754	0.724109813095638	ns
NK cells activated	Eosinophils	0.103395014305391	0.725029991647635	ns
Plasma cells	NK cells activated	-0.101306	0.730394123342635	ns
NK cells activated	Mast cells activated	-0.101097	0.730931442432638	ns
B cells memory	Macrophages M1	-0.100279	0.73303708452122	ns
B cells naive	Monocytes	0.0993387165202365	0.735457787349676	ns
B cells naive	B cells memory	0.0941763218696022	0.748790387311617	ns
T cells CD8	Macrophages M0	0.0900552572026838	0.75948082674308	ns
T cells follicular helper	Macrophages M0	-0.0900553	0.75948082674308	ns
Macrophages M0	Macrophages M2	-0.086838	0.767854766346165	ns
Monocytes	Macrophages M2	0.086837953092073	0.767854766346166	ns
T cells CD8	Eosinophils	0.0855643427253149	0.771176263652963	ns
B cells memory	Macrophages M2	0.0847213525775284	0.77337673970391	ns
T cells follicular helper	Macrophages M2	0.0831718909873101	0.777425453296581	ns
Macrophages M0	Mast cells resting	0.0825703517497398	0.778998685657422	ns
T cells CD4 naive	Macrophages M2	0.0816431269038574	0.781425237625266	ns
T cells CD4 memory resting	T cells follicular helper	0.075451701980627	0.797674678516911	ns
T cells CD4 naive	T cells CD4 memory resting	0.0703377070460746	0.811154366065971	ns
B cells naive	NK cells activated	0.0597393415986701	0.83924151196432	ns
Plasma cells	Macrophages M2	-0.0574395	0.845361189859426	ns
Dendritic cells activated	Mast cells activated	0.0528463406449774	0.857606943273587	ns
T cells CD4 naive	NK cells resting	0.0522187797865896	0.859282457874706	ns
Plasma cells	Mast cells activated	0.0488813201503593	0.868202182166441	ns
T cells CD4 naive	Mast cells activated	-0.0460754	0.875712661724863	ns
B cells naive	Dendritic cells activated	-0.0459533	0.876039583275416	ns
T cells CD4 memory activated	T cells follicular helper	-0.0453848	0.877562599295776	ns
Dendritic cells resting	Dendritic cells activated	0.0431648109188774	0.883513551430918	ns
Macrophages M2	Dendritic cells activated	0.039084889603244	0.894464871232029	ns
T cells CD4 memory activated	Monocytes	-0.0384205	0.896249895553367	ns
NK cells resting	Dendritic cells activated	0.0367626717530277	0.900706098169114	ns
T cells CD8	Monocytes	-0.0267732	0.927610663148776	ns
Monocytes	Dendritic cells activated	0.0251629955979423	0.931954813451271	ns
Plasma cells	T cells CD4 naive	0.0249483429472689	0.932534063217936	ns
Monocytes	Macrophages M1	0.0155565158639527	0.957905006010367	ns
T cells CD4 naive	Macrophages M1	-0.0154617	0.95816148006287	ns
T cells CD4 naive	Eosinophils	0.0153584646431146	0.958440496652092	ns
B cells naive	T cells CD4 naive	-0.00921508	0.97505802391977	ns
T cells CD8	NK cells resting	0.0073340865193127	0.980148178323627	ns
B cells memory	Mast cells activated	0.00724433245150786	0.980391080848704	ns
B cells naive	Eosinophils	0.00665188470066519	0.981994468106376	ns
Macrophages M0	Neutrophils	0.00659340659340659	0.987912886056802	ns
