# Supplementary material for: Identification of diagnostic biomarkers for neonatal necrotizing enterocolitis via machine learning screening and single‐cell virtual gene knockout validation
Source: J Cell Commun Signal. 2026 May 28;20(2):e70081. doi: 10.1002/ccs3.70081 (PMC13240151; doi:10.1002/ccs3.70081)
Supplement: Supplementary file 2 — Supporting Information S2 [file CCS3-20-e70081-s001.zip › Table_S9.xlsx]

## Sheet: Table S9
Supplementary Table S9. Differential expression of target genes between NEC and neonatal control samples in single-cell RNA-seq analysis
Gene	Mean_NEC	Mean_Neonatal	LogFC	P_value	P_adjusted	Significance	Regulation
SLC26A3	0.0017	0.0043	-0.2985	0.000270917061281302	0.000270917061281302	***	Down in NEC
CCL20	0.2707	0.0675	1.8574	5.05078504760213e-50	7.5761775714032e-50	***	Up in NEC
CXCL5	0.3836	0.0731	2.2437	4.99358403109537e-120	1.49807520932861e-119	***	Up in NEC
