# Supplementary material for: Identification of diagnostic biomarkers for neonatal necrotizing enterocolitis via machine learning screening and single‐cell virtual gene knockout validation
Source: J Cell Commun Signal. 2026 May 28;20(2):e70081. doi: 10.1002/ccs3.70081 (PMC13240151; doi:10.1002/ccs3.70081)
Supplement: Supplementary file 2 — Supporting Information S2 [file CCS3-20-e70081-s001.zip › Table_S10.xlsx]

## Sheet: Table S10
Supplementary Table S10. Virtual Knockout Differentially Regulated Genes
55 significantly perturbed genes (adjusted P < 0.05) identified by scTenifoldKnk virtual knockout of CCL20 (14 genes), CXCL5 (13 genes), and SLC26A3 (28 genes). FC, fold change of network distance between wild-type and knockout conditions.
Knockout	Condition	Gene	Fold Change	Z-score	Distance	P-value	Adjusted P-value
CCL20	NEC	LSP1	1774.49	2.81954	9.35863e-06	0	0
CCL20	NEC	SAMSN1	177.387	2.40622	2.95894e-06	1.80293e-40	1.80293e-37
CCL20	NEC	RFTN1	32.2839	2.1189	1.26232e-06	1.33214e-08	9.99102e-06
CCL20	NEC	ANXA6	24.1924	2.07173	1.09274e-06	8.71767e-07	0.00052306
CCL20	NEC	CD74	22.5659	2.06042	1.05536e-06	2.03055e-06	0.00101527
CCL20	NEC	CCR7	21.0567	2.04919	1.01946e-06	4.45896e-06	0.00191098
CCL20	NEC	LMNB1	20.4505	2.04446	1.00468e-06	6.11936e-06	0.00229476
CCL20	NEC	FTH1	20.1141	2.04177	9.96383e-07	7.29561e-06	0.00243187
CCL20	NEC	HLA-DPB1	19.4988	2.03675	9.81025e-07	1.00662e-05	0.00301987
CCL20	NEC	HLA-DRA	19.2567	2.03473	9.74916e-07	1.14266e-05	0.00311634
CCL20	NEC	ATP6V1F	18.2538	2.02609	9.49188e-07	1.93342e-05	0.00483355
CCL20	NEC	LAMP3	17.6502	2.02067	9.33363e-07	2.65487e-05	0.00612663
CCL20	NEC	SLC7A11	15.81	2.00295	8.83369e-07	7.00309e-05	0.0150066
CCL20	NEC	FTL	14.3057	1.98692	8.40291e-07	0.000155396	0.0310792
CXCL5	NEC	LSP1	1809.75	2.87077	2.01808e-05	0	0
CXCL5	NEC	SAMSN1	245.246	2.49599	7.42898e-06	2.82426e-55	2.82426e-52
CXCL5	NEC	RFTN1	32.7898	2.14427	2.71642e-06	1.02682e-08	7.70112e-06
CXCL5	NEC	ANXA6	23.8138	2.09061	2.31496e-06	1.06118e-06	0.000636708
CXCL5	NEC	CD74	22.3313	2.0799	2.24174e-06	2.29436e-06	0.00114718
CXCL5	NEC	CCR7	21.6069	2.07442	2.20508e-06	3.3464e-06	0.00143417
CXCL5	NEC	LMNB1	19.8825	2.06061	2.11526e-06	8.23528e-06	0.00305048
CXCL5	NEC	HLA-DPB1	19.6808	2.05892	2.10451e-06	9.15143e-06	0.00305048
CXCL5	NEC	HLA-DRA	19.1869	2.05471	2.07793e-06	1.18525e-05	0.00355575
CXCL5	NEC	LAMP3	17.5794	2.04024	1.98898e-06	2.75563e-05	0.00751536
CXCL5	NEC	FTH1	16.1725	2.0265	1.90773e-06	5.78262e-05	0.0144565
CXCL5	NEC	ATP6V1F	14.9162	2.01321	1.83213e-06	0.000112396	0.0259376
CXCL5	NEC	REL	13.6597	1.99879	1.75327e-06	0.000219109	0.0469519
SLC26A3	Neonatal	FTL	444.053	6.249	1.07003e-15	1.42054e-98	4.26304e-95
SLC26A3	Neonatal	TYROBP	191.215	5.44086	7.02167e-16	1.72613e-43	2.59005e-40
SLC26A3	Neonatal	CD59	174.107	5.35276	6.70019e-16	9.37919e-40	9.38232e-37
SLC26A3	Neonatal	SPI1	139.397	5.14518	5.99522e-16	3.60704e-32	2.70618e-29
SLC26A3	Neonatal	KRT19	119.303	5.00103	5.54632e-16	8.9881e-28	5.39465e-25
SLC26A3	Neonatal	FTH1	94.9541	4.79138	4.94807e-16	1.94855e-22	9.74602e-20
SLC26A3	Neonatal	LAPTM5	82.5363	4.66367	4.61319e-16	1.03749e-19	4.44786e-17
SLC26A3	Neonatal	SRGN	64.5585	4.44168	4.07996e-16	9.3709e-16	3.51526e-13
SLC26A3	Neonatal	CDH17	60.4345	4.38243	3.94749e-16	7.60665e-15	2.5364e-12
SLC26A3	Neonatal	NINJ1	42.6686	4.07275	3.31691e-16	6.48437e-11	1.94596e-08
SLC26A3	Neonatal	TNFRSF12A	32.9382	3.84547	2.91426e-16	9.5135e-09	2.59545e-06
SLC26A3	Neonatal	SEMA6B	31.3946	3.8036	2.84516e-16	2.10566e-08	5.26592e-06
SLC26A3	Neonatal	CREG1	26.6241	3.66049	2.62009e-16	2.47137e-07	5.70507e-05
SLC26A3	Neonatal	S100A9	25.7319	3.63102	2.57582e-16	3.9229e-07	8.40901e-05
SLC26A3	Neonatal	EPCAM	23.0589	3.53648	2.43836e-16	1.57112e-06	0.000300044
SLC26A3	Neonatal	NCF2	23.0243	3.53519	2.43653e-16	1.5997e-06	0.000300044
SLC26A3	Neonatal	ZEB2	22.8048	3.52695	2.42489e-16	1.79313e-06	0.00031654
SLC26A3	Neonatal	ATP1B1	21.4679	3.4751	2.35274e-16	3.59802e-06	0.000599871
SLC26A3	Neonatal	TYMP	19.2943	3.38379	2.23045e-16	1.12041e-05	0.00176965
SLC26A3	Neonatal	CLDN4	19.06	3.37337	2.21687e-16	1.26672e-05	0.00190072
SLC26A3	Neonatal	CTSS	18.2252	3.33521	2.16778e-16	1.96264e-05	0.00280471
SLC26A3	Neonatal	RHOC	16.6229	3.25703	2.0703e-16	4.55962e-05	0.00621973
SLC26A3	Neonatal	LGALS4	16.4624	3.2488	2.06028e-16	4.96247e-05	0.00624179
SLC26A3	Neonatal	CTSB	16.4512	3.24823	2.05958e-16	4.99177e-05	0.00624179
SLC26A3	Neonatal	RCN1	16.3008	3.24045	2.05014e-16	5.40404e-05	0.00648701
SLC26A3	Neonatal	SAT1	14.01	3.11256	1.90063e-16	0.000181843	0.0209888
SLC26A3	Neonatal	FCER1G	13.9117	3.10664	1.89395e-16	0.000191607	0.0212967
SLC26A3	Neonatal	SERPINH1	12.4118	3.01089	1.78894e-16	0.000426624	0.0457249
