# Supplementary material for: Identification of diagnostic biomarkers for neonatal necrotizing enterocolitis via machine learning screening and single‐cell virtual gene knockout validation
Source: J Cell Commun Signal. 2026 May 28;20(2):e70081. doi: 10.1002/ccs3.70081 (PMC13240151; doi:10.1002/ccs3.70081)
Supplement: Supplementary file 2 — Supporting Information S2 [file CCS3-20-e70081-s001.zip › Table_S11.xlsx]

## Sheet: Table S11
Supplementary Table S11. GO Enrichment Analysis of Virtual Knockout Perturbed Genes
Gene Ontology enrichment results (biological process, cellular component, molecular function) for significantly perturbed gene sets from CCL20, CXCL5, and SLC26A3 virtual knockouts. P < 0.05.
Knockout	Ontology	ID	Description	GeneRatio	BgRatio	P-value	Adjusted P-value	Q-value	Gene ID	Count
CCL20	BP	GO:0019882	antigen processing and presentation	5/14	120/18860	1.83371e-08	1.22859e-05	6.0609e-06	RFTN1/CD74/CCR7/HLA-DPB1/HLA-DRA	5
CCL20	BP	GO:0002468	dendritic cell antigen processing and presentation	3/14	16/18860	1.81307e-07	6.07377e-05	2.99633e-05	CD74/CCR7/HLA-DRA	3
CCL20	BP	GO:0019886	antigen processing and presentation of exogenous peptide antigen via MHC class II	3/14	31/18860	1.44579e-06	0.000322892	0.00015929	CD74/HLA-DPB1/HLA-DRA	3
CCL20	BP	GO:0002495	antigen processing and presentation of peptide antigen via MHC class II	3/14	35/18860	2.10147e-06	0.00033401	0.000164775	CD74/HLA-DPB1/HLA-DRA	3
CCL20	BP	GO:0002504	antigen processing and presentation of peptide or polysaccharide antigen via MHC class II	3/14	37/18860	2.49261e-06	0.00033401	0.000164775	CD74/HLA-DPB1/HLA-DRA	3
CCL20	BP	GO:0002478	antigen processing and presentation of exogenous peptide antigen	3/14	41/18860	3.41374e-06	0.000381201	0.000188055	CD74/HLA-DPB1/HLA-DRA	3
CCL20	BP	GO:0019884	antigen processing and presentation of exogenous antigen	3/14	50/18860	6.25198e-06	0.000598404	0.000295206	CD74/HLA-DPB1/HLA-DRA	3
CCL20	BP	GO:0048002	antigen processing and presentation of peptide antigen	3/14	72/18860	1.88415e-05	0.00157797	0.000778451	CD74/HLA-DPB1/HLA-DRA	3
CCL20	BP	GO:0002579	positive regulation of antigen processing and presentation	2/14	10/18860	2.29482e-05	0.00170837	0.000842778	CD74/CCR7	2
CCL20	BP	GO:0002604	regulation of dendritic cell antigen processing and presentation	2/14	11/18860	2.8036e-05	0.00187841	0.000926662	CD74/CCR7	2
CCL20	BP	GO:0045060	negative thymic T cell selection	2/14	12/18860	3.36289e-05	0.00196293	0.000968357	CD74/CCR7	2
CCL20	BP	GO:0050870	positive regulation of T cell activation	4/14	267/18860	3.51569e-05	0.00196293	0.000968357	CD74/CCR7/HLA-DPB1/HLA-DRA	4
CCL20	BP	GO:0043383	negative T cell selection	2/14	13/18860	3.97264e-05	0.00200529	0.000989256	CD74/CCR7	2
CCL20	BP	GO:2000106	regulation of leukocyte apoptotic process	3/14	97/18860	4.6072e-05	0.00200529	0.000989256	CD74/CCR7/SLC7A11	3
CCL20	BP	GO:0110076	negative regulation of ferroptosis	2/14	14/18860	4.63278e-05	0.00200529	0.000989256	FTH1/SLC7A11	2
CCL20	BP	GO:1903039	positive regulation of leukocyte cell-cell adhesion	4/14	289/18860	4.78876e-05	0.00200529	0.000989256	CD74/CCR7/HLA-DPB1/HLA-DRA	4
CCL20	BP	GO:0002399	MHC class II protein complex assembly	2/14	16/18860	6.10397e-05	0.00227203	0.00112085	HLA-DPB1/HLA-DRA	2
CCL20	BP	GO:0002503	peptide antigen assembly with MHC class II protein complex	2/14	16/18860	6.10397e-05	0.00227203	0.00112085	HLA-DPB1/HLA-DRA	2
CCL20	BP	GO:0110075	regulation of ferroptosis	2/14	17/18860	6.9149e-05	0.00243841	0.00120292	FTH1/SLC7A11	2
CCL20	BP	GO:0097707	ferroptosis	2/14	18/18860	7.77597e-05	0.00260495	0.00128508	FTH1/SLC7A11	2
CCL20	BP	GO:0022409	positive regulation of cell-cell adhesion	4/14	343/18860	9.31547e-05	0.0028571	0.00140947	CD74/CCR7/HLA-DPB1/HLA-DRA	4
CCL20	BP	GO:0051251	positive regulation of lymphocyte activation	4/14	346/18860	9.63476e-05	0.0028571	0.00140947	CD74/CCR7/HLA-DPB1/HLA-DRA	4
CCL20	BP	GO:0071887	leukocyte apoptotic process	3/14	125/18860	9.80795e-05	0.0028571	0.00140947	CD74/CCR7/SLC7A11	3
CCL20	BP	GO:0002577	regulation of antigen processing and presentation	2/14	23/18860	0.000128311	0.00334798	0.00165164	CD74/CCR7	2
CCL20	BP	GO:0002696	positive regulation of leukocyte activation	4/14	381/18860	0.000139773	0.00334798	0.00165164	CD74/CCR7/HLA-DPB1/HLA-DRA	4
CCL20	BP	GO:0002396	MHC protein complex assembly	2/14	24/18860	0.000139916	0.00334798	0.00165164	HLA-DPB1/HLA-DRA	2
CCL20	BP	GO:0002501	peptide antigen assembly with MHC protein complex	2/14	24/18860	0.000139916	0.00334798	0.00165164	HLA-DPB1/HLA-DRA	2
CCL20	BP	GO:0045061	thymic T cell selection	2/14	24/18860	0.000139916	0.00334798	0.00165164	CD74/CCR7	2
CCL20	BP	GO:0090023	positive regulation of neutrophil chemotaxis	2/14	25/18860	0.000152018	0.00351214	0.00173262	CD74/CCR7	2
CCL20	BP	GO:0050867	positive regulation of cell activation	4/14	401/18860	0.000170184	0.00351657	0.0017348	CD74/CCR7/HLA-DPB1/HLA-DRA	4
CCL20	BP	GO:1903037	regulation of leukocyte cell-cell adhesion	4/14	401/18860	0.000170184	0.00351657	0.0017348	CD74/CCR7/HLA-DPB1/HLA-DRA	4
CCL20	BP	GO:0050863	regulation of T cell activation	4/14	404/18860	0.000175129	0.00351657	0.0017348	CD74/CCR7/HLA-DPB1/HLA-DRA	4
CCL20	BP	GO:0071624	positive regulation of granulocyte chemotaxis	2/14	27/18860	0.00017771	0.00351657	0.0017348	CD74/CCR7	2
CCL20	BP	GO:0050852	T cell receptor signaling pathway	3/14	153/18860	0.000178453	0.00351657	0.0017348	RFTN1/CCR7/HLA-DPB1	3
CCL20	BP	GO:0007159	leukocyte cell-cell adhesion	4/14	439/18860	0.000240816	0.00460992	0.00227418	CD74/CCR7/HLA-DPB1/HLA-DRA	4
CCL20	BP	GO:0019883	antigen processing and presentation of endogenous antigen	2/14	32/18860	0.000250591	0.00466378	0.00230075	CD74/HLA-DRA	2
CCL20	BP	GO:0090022	regulation of neutrophil chemotaxis	2/14	33/18860	0.000266645	0.00482844	0.00238198	CD74/CCR7	2
CCL20	BP	GO:1902624	positive regulation of neutrophil migration	2/14	34/18860	0.00028319	0.00499309	0.00246321	CD74/CCR7	2
CCL20	BP	GO:0050851	antigen receptor-mediated signaling pathway	3/14	215/18860	0.000484655	0.00832612	0.00410747	RFTN1/CCR7/HLA-DPB1	3
CCL20	BP	GO:1902622	regulation of neutrophil migration	2/14	45/18860	0.000497422	0.00833181	0.00411027	CD74/CCR7	2
CCL20	BP	GO:0071622	regulation of granulocyte chemotaxis	2/14	53/18860	0.000690026	0.011276	0.00556272	CD74/CCR7	2
CCL20	BP	GO:0006826	iron ion transport	2/14	55/18860	0.000742975	0.0118522	0.00584697	FTH1/FTL	2
CCL20	BP	GO:2000107	negative regulation of leukocyte apoptotic process	2/14	58/18860	0.000825978	0.0128699	0.00634901	CD74/CCR7	2
CCL20	BP	GO:0045058	T cell selection	2/14	64/18860	0.0010048	0.0153004	0.00754804	CD74/CCR7	2
CCL20	BP	GO:0006879	intracellular iron ion homeostasis	2/14	78/18860	0.00148788	0.0221529	0.0109285	FTH1/FTL	2
CCL20	BP	GO:0030217	T cell differentiation	3/14	330/18860	0.00167439	0.0239846	0.0118321	CD74/CCR7/HLA-DRA	3
CCL20	BP	GO:0030593	neutrophil chemotaxis	2/14	83/18860	0.0016825	0.0239846	0.0118321	CD74/CCR7	2
CCL20	BP	GO:0033077	T cell differentiation in thymus	2/14	89/18860	0.00193122	0.0269566	0.0132983	CD74/CCR7	2
CCL20	BP	GO:0002429	immune response-activating cell surface receptor signaling pathway	3/14	353/18860	0.00203005	0.0277578	0.0136936	RFTN1/CCR7/HLA-DPB1	3
CCL20	BP	GO:0048145	regulation of fibroblast proliferation	2/14	94/18860	0.00215104	0.028824	0.0142195	CD74/FTH1	2
CCL20	BP	GO:0002690	positive regulation of leukocyte chemotaxis	2/14	97/18860	0.00228838	0.0296784	0.014641	CD74/CCR7	2
CCL20	BP	GO:0048872	homeostasis of number of cells	3/14	369/18860	0.0023034	0.0296784	0.014641	CD74/CCR7/SLC7A11	3
CCL20	BP	GO:0000041	transition metal ion transport	2/14	102/18860	0.00252631	0.0319364	0.015755	FTH1/FTL	2
CCL20	BP	GO:0002768	immune response-regulating cell surface receptor signaling pathway	3/14	385/18860	0.00259875	0.0322438	0.0159066	RFTN1/CCR7/HLA-DPB1	3
CCL20	BP	GO:0002449	lymphocyte mediated immunity	3/14	388/18860	0.00265663	0.0323626	0.0159652	RFTN1/CD74/HLA-DRA	3
CCL20	BP	GO:1990266	neutrophil migration	2/14	106/18860	0.00272474	0.0325996	0.0160821	CD74/CCR7	2
CCL20	BP	GO:0002460	adaptive immune response based on somatic recombination of immune receptors built from immunoglobulin superfamily domains	3/14	402/18860	0.00293737	0.0345269	0.0170329	RFTN1/CD74/HLA-DRA	3
CCL20	BP	GO:0048144	fibroblast proliferation	2/14	114/18860	0.00314298	0.0363068	0.017911	CD74/FTH1	2
CCL20	BP	GO:1903900	regulation of viral life cycle	2/14	115/18860	0.00319725	0.0363077	0.0179114	CD74/LAMP3	2
CCL20	BP	GO:0001776	leukocyte homeostasis	2/14	118/18860	0.00336271	0.0375503	0.0185244	CD74/SLC7A11	2
CCL20	BP	GO:0071621	granulocyte chemotaxis	2/14	121/18860	0.00353213	0.0381738	0.018832	CD74/CCR7	2
CCL20	BP	GO:0032609	type II interferon production	2/14	122/18860	0.00358948	0.0381738	0.018832	CCR7/HLA-DPB1	2
CCL20	BP	GO:0032649	regulation of type II interferon production	2/14	122/18860	0.00358948	0.0381738	0.018832	CCR7/HLA-DPB1	2
CCL20	BP	GO:0045582	positive regulation of T cell differentiation	2/14	125/18860	0.00376414	0.0388116	0.0191466	CD74/HLA-DRA	2
CCL20	BP	GO:0030098	lymphocyte differentiation	3/14	441/18860	0.00381447	0.0388116	0.0191466	CD74/CCR7/HLA-DRA	3
CCL20	BP	GO:0002688	regulation of leukocyte chemotaxis	2/14	126/18860	0.00382323	0.0388116	0.0191466	CD74/CCR7	2
CCL20	BP	GO:0050864	regulation of B cell activation	2/14	134/18860	0.00431156	0.0424816	0.0209571	SAMSN1/CD74	2
CCL20	BP	GO:0051283	negative regulation of sequestering of calcium ion	2/14	134/18860	0.00431156	0.0424816	0.0209571	ANXA6/CCR7	2
CCL20	BP	GO:0051282	regulation of sequestering of calcium ion	2/14	136/18860	0.00443796	0.0425355	0.0209837	ANXA6/CCR7	2
CCL20	BP	GO:0006935	chemotaxis	3/14	474/18860	0.0046704	0.0425355	0.0209837	LSP1/CD74/CCR7	3
CCL20	BP	GO:0051208	sequestering of calcium ion	2/14	140/18860	0.00469589	0.0425355	0.0209837	ANXA6/CCR7	2
CCL20	BP	GO:0042330	taxis	3/14	476/18860	0.00472574	0.0425355	0.0209837	LSP1/CD74/CCR7	3
CCL20	BP	GO:0002456	T cell mediated immunity	2/14	141/18860	0.00476144	0.0425355	0.0209837	RFTN1/HLA-DRA	2
CCL20	BP	GO:0045621	positive regulation of lymphocyte differentiation	2/14	141/18860	0.00476144	0.0425355	0.0209837	CD74/HLA-DRA	2
CCL20	BP	GO:0050792	regulation of viral process	2/14	141/18860	0.00476144	0.0425355	0.0209837	CD74/LAMP3	2
CCL20	BP	GO:0002286	T cell activation involved in immune response	2/14	142/18860	0.00482741	0.0425575	0.0209946	CD74/HLA-DRA	2
CCL20	BP	GO:0050921	positive regulation of chemotaxis	2/14	145/18860	0.00502789	0.0435173	0.0214681	CD74/CCR7	2
CCL20	BP	GO:0002443	leukocyte mediated immunity	3/14	488/18860	0.0050662	0.0435173	0.0214681	RFTN1/CD74/HLA-DRA	3
CCL20	BP	GO:0097530	granulocyte migration	2/14	148/18860	0.00523218	0.0443742	0.0218908	CD74/CCR7	2
CCL20	BP	GO:0002687	positive regulation of leukocyte migration	2/14	152/18860	0.00551047	0.0461502	0.0227669	CD74/CCR7	2
CCL20	BP	GO:0050671	positive regulation of lymphocyte proliferation	2/14	153/18860	0.00558109	0.0461646	0.022774	CD74/HLA-DPB1	2
CCL20	BP	GO:0032946	positive regulation of mononuclear cell proliferation	2/14	155/18860	0.00572359	0.0467659	0.0230707	CD74/HLA-DPB1	2
CCL20	BP	GO:0070665	positive regulation of leukocyte proliferation	2/14	173/18860	0.00708079	0.0552795	0.0272707	CD74/HLA-DPB1	2
CCL20	BP	GO:0045657	positive regulation of monocyte differentiation	1/14	10/18860	0.00740013	0.0552795	0.0272707	CD74	1
CCL20	BP	GO:0097021	lymphocyte migration into lymphoid organs	1/14	10/18860	0.00740013	0.0552795	0.0272707	CCR7	1
CCL20	BP	GO:0097113	AMPA glutamate receptor clustering	1/14	10/18860	0.00740013	0.0552795	0.0272707	SLC7A11	1
CCL20	BP	GO:0097688	glutamate receptor clustering	1/14	10/18860	0.00740013	0.0552795	0.0272707	SLC7A11	1
CCL20	BP	GO:1903044	protein localization to membrane raft	1/14	10/18860	0.00740013	0.0552795	0.0272707	RFTN1	1
CCL20	BP	GO:2000510	positive regulation of dendritic cell chemotaxis	1/14	10/18860	0.00740013	0.0552795	0.0272707	CCR7	1
CCL20	BP	GO:0051250	negative regulation of lymphocyte activation	2/14	183/18860	0.00789208	0.0552795	0.0272707	SAMSN1/CD74	2
CCL20	BP	GO:0002361	CD4-positive, CD25-positive, alpha-beta regulatory T cell differentiation	1/14	11/18860	0.00813734	0.0552795	0.0272707	HLA-DRA	1
CCL20	BP	GO:0002883	regulation of hypersensitivity	1/14	11/18860	0.00813734	0.0552795	0.0272707	CCR7	1
CCL20	BP	GO:0034635	glutathione transport	1/14	11/18860	0.00813734	0.0552795	0.0272707	SLC7A11	1
CCL20	BP	GO:0035443	tripeptide transmembrane transport	1/14	11/18860	0.00813734	0.0552795	0.0272707	SLC7A11	1
CCL20	BP	GO:2001280	positive regulation of unsaturated fatty acid biosynthetic process	1/14	11/18860	0.00813734	0.0552795	0.0272707	CD74	1
CCL20	BP	GO:0045580	regulation of T cell differentiation	2/14	194/18860	0.00883093	0.0552795	0.0272707	CD74/HLA-DRA	2
CCL20	BP	GO:0006534	cysteine metabolic process	1/14	12/18860	0.00887404	0.0552795	0.0272707	SLC7A11	1
CCL20	BP	GO:0032489	regulation of Cdc42 protein signal transduction	1/14	12/18860	0.00887404	0.0552795	0.0272707	CCR7	1
CCL20	BP	GO:0043380	regulation of memory T cell differentiation	1/14	12/18860	0.00887404	0.0552795	0.0272707	HLA-DRA	1
CCL20	BP	GO:2000343	positive regulation of chemokine (C-X-C motif) ligand 2 production	1/14	12/18860	0.00887404	0.0552795	0.0272707	CD74	1
CCL20	BP	GO:2000508	regulation of dendritic cell chemotaxis	1/14	12/18860	0.00887404	0.0552795	0.0272707	CCR7	1
CCL20	BP	GO:1902107	positive regulation of leukocyte differentiation	2/14	199/18860	0.00927356	0.0552795	0.0272707	CD74/HLA-DRA	2
CCL20	BP	GO:1903708	positive regulation of hemopoiesis	2/14	199/18860	0.00927356	0.0552795	0.0272707	CD74/HLA-DRA	2
CCL20	BP	GO:0070374	positive regulation of ERK1 and ERK2 cascade	2/14	201/18860	0.00945338	0.0552795	0.0272707	CD74/CCR7	2
CCL20	BP	GO:0002863	positive regulation of inflammatory response to antigenic stimulus	1/14	13/18860	0.00961023	0.0552795	0.0272707	CCR7	1
CCL20	BP	GO:0006521	regulation of amino acid metabolic process	1/14	13/18860	0.00961023	0.0552795	0.0272707	SLC7A11	1
CCL20	BP	GO:0031272	regulation of pseudopodium assembly	1/14	13/18860	0.00961023	0.0552795	0.0272707	CCR7	1
CCL20	BP	GO:0031274	positive regulation of pseudopodium assembly	1/14	13/18860	0.00961023	0.0552795	0.0272707	CCR7	1
CCL20	BP	GO:0042939	tripeptide transport	1/14	13/18860	0.00961023	0.0552795	0.0272707	SLC7A11	1
CCL20	BP	GO:0043379	memory T cell differentiation	1/14	13/18860	0.00961023	0.0552795	0.0272707	HLA-DRA	1
CCL20	BP	GO:0061795	Golgi lumen acidification	1/14	13/18860	0.00961023	0.0552795	0.0272707	ATP6V1F	1
CCL20	BP	GO:0097048	dendritic cell apoptotic process	1/14	13/18860	0.00961023	0.0552795	0.0272707	CCR7	1
CCL20	BP	GO:2000668	regulation of dendritic cell apoptotic process	1/14	13/18860	0.00961023	0.0552795	0.0272707	CCR7	1
CCL20	BP	GO:0000101	sulfur amino acid transport	1/14	14/18860	0.0103459	0.0552795	0.0272707	SLC7A11	1
CCL20	BP	GO:0001765	membrane raft assembly	1/14	14/18860	0.0103459	0.0552795	0.0272707	RFTN1	1
CCL20	BP	GO:0048388	endosomal lumen acidification	1/14	14/18860	0.0103459	0.0552795	0.0272707	ATP6V1F	1
CCL20	BP	GO:0051775	response to redox state	1/14	14/18860	0.0103459	0.0552795	0.0272707	SLC7A11	1
CCL20	BP	GO:0090435	protein localization to nuclear envelope	1/14	14/18860	0.0103459	0.0552795	0.0272707	LMNB1	1
CCL20	BP	GO:0090715	immunological memory formation process	1/14	14/18860	0.0103459	0.0552795	0.0272707	HLA-DRA	1
CCL20	BP	GO:0002695	negative regulation of leukocyte activation	2/14	212/18860	0.0104703	0.0552795	0.0272707	SAMSN1/CD74	2
CCL20	BP	GO:0051651	maintenance of location in cell	2/14	212/18860	0.0104703	0.0552795	0.0272707	ANXA6/CCR7	2
CCL20	BP	GO:0050920	regulation of chemotaxis	2/14	214/18860	0.0106602	0.0552795	0.0272707	CD74/CCR7	2
CCL20	BP	GO:0001768	establishment of T cell polarity	1/14	15/18860	0.0110811	0.0552795	0.0272707	CCR7	1
CCL20	BP	GO:0002903	negative regulation of B cell apoptotic process	1/14	15/18860	0.0110811	0.0552795	0.0272707	CD74	1
CCL20	BP	GO:0031269	pseudopodium assembly	1/14	15/18860	0.0110811	0.0552795	0.0272707	CCR7	1
CCL20	BP	GO:0031392	regulation of prostaglandin biosynthetic process	1/14	15/18860	0.0110811	0.0552795	0.0272707	CD74	1
CCL20	BP	GO:0032488	Cdc42 protein signal transduction	1/14	15/18860	0.0110811	0.0552795	0.0272707	CCR7	1
CCL20	BP	GO:0042762	regulation of sulfur metabolic process	1/14	15/18860	0.0110811	0.0552795	0.0272707	SLC7A11	1
CCL20	BP	GO:0043518	negative regulation of DNA damage response, signal transduction by p53 class mediator	1/14	15/18860	0.0110811	0.0552795	0.0272707	CD74	1
CCL20	BP	GO:0045059	positive thymic T cell selection	1/14	15/18860	0.0110811	0.0552795	0.0272707	CD74	1
CCL20	BP	GO:0046598	positive regulation of viral entry into host cell	1/14	15/18860	0.0110811	0.0552795	0.0272707	CD74	1
CCL20	BP	GO:0075294	positive regulation by symbiont of entry into host	1/14	15/18860	0.0110811	0.0552795	0.0272707	CD74	1
CCL20	BP	GO:0141212	phospholipase C/protein kinase C signal transduction	1/14	15/18860	0.0110811	0.0552795	0.0272707	CCR7	1
CCL20	BP	GO:0051235	maintenance of location	2/14	223/18860	0.0115339	0.0552795	0.0272707	ANXA6/CCR7	2
CCL20	BP	GO:0002819	regulation of adaptive immune response	2/14	224/18860	0.0116329	0.0552795	0.0272707	SAMSN1/HLA-DRA	2
CCL20	BP	GO:0001767	establishment of lymphocyte polarity	1/14	16/18860	0.0118158	0.0552795	0.0272707	CCR7	1
CCL20	BP	GO:0006750	glutathione biosynthetic process	1/14	16/18860	0.0118158	0.0552795	0.0272707	SLC7A11	1
CCL20	BP	GO:0031268	pseudopodium organization	1/14	16/18860	0.0118158	0.0552795	0.0272707	CCR7	1
CCL20	BP	GO:0043455	regulation of secondary metabolic process	1/14	16/18860	0.0118158	0.0552795	0.0272707	SLC7A11	1
CCL20	BP	GO:0048021	regulation of melanin biosynthetic process	1/14	16/18860	0.0118158	0.0552795	0.0272707	SLC7A11	1
CCL20	BP	GO:1900376	regulation of secondary metabolite biosynthetic process	1/14	16/18860	0.0118158	0.0552795	0.0272707	SLC7A11	1
CCL20	BP	GO:1902166	negative regulation of intrinsic apoptotic signaling pathway in response to DNA damage by p53 class mediator	1/14	16/18860	0.0118158	0.0552795	0.0272707	CD74	1
CCL20	BP	GO:0045619	regulation of lymphocyte differentiation	2/14	227/18860	0.0119321	0.0552795	0.0272707	CD74/HLA-DRA	2
CCL20	BP	GO:0043123	positive regulation of canonical NF-kappaB signal transduction	2/14	232/18860	0.0124384	0.0552795	0.0272707	CD74/CCR7	2
CCL20	BP	GO:0002685	regulation of leukocyte migration	2/14	233/18860	0.0125408	0.0552795	0.0272707	CD74/CCR7	2
CCL20	BP	GO:0001771	immunological synapse formation	1/14	17/18860	0.0125499	0.0552795	0.0272707	CCR7	1
CCL20	BP	GO:0002864	regulation of acute inflammatory response to antigenic stimulus	1/14	17/18860	0.0125499	0.0552795	0.0272707	CCR7	1
CCL20	BP	GO:2001279	regulation of unsaturated fatty acid biosynthetic process	1/14	17/18860	0.0125499	0.0552795	0.0272707	CD74	1
CCL20	BP	GO:0002285	lymphocyte activation involved in immune response	2/14	235/18860	0.0127467	0.0552795	0.0272707	CD74/HLA-DRA	2
CCL20	BP	GO:0050866	negative regulation of cell activation	2/14	235/18860	0.0127467	0.0552795	0.0272707	SAMSN1/CD74	2
CCL20	BP	GO:0030595	leukocyte chemotaxis	2/14	237/18860	0.0129541	0.0552795	0.0272707	CD74/CCR7	2
CCL20	BP	GO:0097529	myeloid leukocyte migration	2/14	237/18860	0.0129541	0.0552795	0.0272707	CD74/CCR7	2
CCL20	BP	GO:0002830	positive regulation of type 2 immune response	1/14	18/18860	0.0132836	0.0552795	0.0272707	CD74	1
CCL20	BP	GO:0019184	nonribosomal peptide biosynthetic process	1/14	18/18860	0.0132836	0.0552795	0.0272707	SLC7A11	1
CCL20	BP	GO:0032695	negative regulation of interleukin-12 production	1/14	18/18860	0.0132836	0.0552795	0.0272707	CCR7	1
CCL20	BP	GO:0035022	positive regulation of Rac protein signal transduction	1/14	18/18860	0.0132836	0.0552795	0.0272707	CCR7	1
CCL20	BP	GO:0035672	oligopeptide transmembrane transport	1/14	18/18860	0.0132836	0.0552795	0.0272707	SLC7A11	1
CCL20	BP	GO:0070206	protein trimerization	1/14	18/18860	0.0132836	0.0552795	0.0272707	CD74	1
CCL20	BP	GO:0097401	synaptic vesicle lumen acidification	1/14	18/18860	0.0132836	0.0552795	0.0272707	ATP6V1F	1
CCL20	BP	GO:0098712	L-glutamate import across plasma membrane	1/14	18/18860	0.0132836	0.0552795	0.0272707	SLC7A11	1
CCL20	BP	GO:1903909	regulation of receptor clustering	1/14	18/18860	0.0132836	0.0552795	0.0272707	SLC7A11	1
CCL20	BP	GO:0010560	positive regulation of glycoprotein biosynthetic process	1/14	19/18860	0.0140167	0.0572635	0.0282494	CCR7	1
CCL20	BP	GO:0072578	neurotransmitter-gated ion channel clustering	1/14	19/18860	0.0140167	0.0572635	0.0282494	SLC7A11	1
CCL20	BP	GO:1902165	regulation of intrinsic apoptotic signaling pathway in response to DNA damage by p53 class mediator	1/14	19/18860	0.0140167	0.0572635	0.0282494	CD74	1
CCL20	BP	GO:0006857	oligopeptide transport	1/14	20/18860	0.0147494	0.0573073	0.028271	SLC7A11	1
CCL20	BP	GO:0045655	regulation of monocyte differentiation	1/14	20/18860	0.0147494	0.0573073	0.028271	CD74	1
CCL20	BP	GO:0071380	cellular response to prostaglandin E stimulus	1/14	20/18860	0.0147494	0.0573073	0.028271	CCR7	1
CCL20	BP	GO:0050670	regulation of lymphocyte proliferation	2/14	254/18860	0.0147768	0.0573073	0.028271	CD74/HLA-DPB1	2
CCL20	BP	GO:0002573	myeloid leukocyte differentiation	2/14	257/18860	0.0151094	0.0573073	0.028271	CD74/CCR7	2
CCL20	BP	GO:0032944	regulation of mononuclear cell proliferation	2/14	258/18860	0.0152211	0.0573073	0.028271	CD74/HLA-DPB1	2
CCL20	BP	GO:0002524	hypersensitivity	1/14	21/18860	0.0154815	0.0573073	0.028271	CCR7	1
CCL20	BP	GO:0002902	regulation of B cell apoptotic process	1/14	21/18860	0.0154815	0.0573073	0.028271	CD74	1
CCL20	BP	GO:0021756	striatum development	1/14	21/18860	0.0154815	0.0573073	0.028271	SLC7A11	1
CCL20	BP	GO:0035455	response to interferon-alpha	1/14	21/18860	0.0154815	0.0573073	0.028271	LAMP3	1
CCL20	BP	GO:0046596	regulation of viral entry into host cell	1/14	21/18860	0.0154815	0.0573073	0.028271	CD74	1
CCL20	BP	GO:0050732	negative regulation of peptidyl-tyrosine phosphorylation	1/14	21/18860	0.0154815	0.0573073	0.028271	SAMSN1	1
CCL20	BP	GO:0050862	positive regulation of T cell receptor signaling pathway	1/14	21/18860	0.0154815	0.0573073	0.028271	CCR7	1
CCL20	BP	GO:0072567	chemokine (C-X-C motif) ligand 2 production	1/14	21/18860	0.0154815	0.0573073	0.028271	CD74	1
CCL20	BP	GO:0090713	immunological memory process	1/14	21/18860	0.0154815	0.0573073	0.028271	HLA-DRA	1
CCL20	BP	GO:0098761	cellular response to interleukin-7	1/14	21/18860	0.0154815	0.0573073	0.028271	LSP1	1
CCL20	BP	GO:2000341	regulation of chemokine (C-X-C motif) ligand 2 production	1/14	21/18860	0.0154815	0.0573073	0.028271	CD74	1
CCL20	BP	GO:0071731	response to nitric oxide	1/14	22/18860	0.0162132	0.0593596	0.0292835	CCR7	1
CCL20	BP	GO:0098760	response to interleukin-7	1/14	22/18860	0.0162132	0.0593596	0.0292835	LSP1	1
CCL20	BP	GO:0001780	neutrophil homeostasis	1/14	23/18860	0.0169443	0.0610359	0.0301104	SLC7A11	1
CCL20	BP	GO:0006925	inflammatory cell apoptotic process	1/14	23/18860	0.0169443	0.0610359	0.0301104	SLC7A11	1
CCL20	BP	GO:1903020	positive regulation of glycoprotein metabolic process	1/14	23/18860	0.0169443	0.0610359	0.0301104	CCR7	1
CCL20	BP	GO:0002699	positive regulation of immune effector process	2/14	276/18860	0.0172914	0.0610422	0.0301135	CD74/HLA-DRA	2
CCL20	BP	GO:0034138	toll-like receptor 3 signaling pathway	1/14	24/18860	0.0176749	0.0610422	0.0301135	RFTN1	1
CCL20	BP	GO:0042438	melanin biosynthetic process	1/14	24/18860	0.0176749	0.0610422	0.0301135	SLC7A11	1
CCL20	BP	GO:0045591	positive regulation of regulatory T cell differentiation	1/14	24/18860	0.0176749	0.0610422	0.0301135	HLA-DRA	1
CCL20	BP	GO:0046597	host-mediated suppression of symbiont invasion	1/14	24/18860	0.0176749	0.0610422	0.0301135	CD74	1
CCL20	BP	GO:0060907	positive regulation of macrophage cytokine production	1/14	24/18860	0.0176749	0.0610422	0.0301135	CD74	1
CCL20	BP	GO:1900407	regulation of cellular response to oxidative stress	1/14	24/18860	0.0176749	0.0610422	0.0301135	SLC7A11	1
CCL20	BP	GO:1902254	negative regulation of intrinsic apoptotic signaling pathway by p53 class mediator	1/14	24/18860	0.0176749	0.0610422	0.0301135	CD74	1
CCL20	BP	GO:0070663	regulation of leukocyte proliferation	2/14	284/18860	0.0182484	0.0613501	0.0302654	CD74/HLA-DPB1	2
CCL20	BP	GO:0002483	antigen processing and presentation of endogenous peptide antigen	1/14	25/18860	0.018405	0.0613501	0.0302654	HLA-DRA	1
CCL20	BP	GO:0002922	positive regulation of humoral immune response	1/14	25/18860	0.018405	0.0613501	0.0302654	CCR7	1
CCL20	BP	GO:0006582	melanin metabolic process	1/14	25/18860	0.018405	0.0613501	0.0302654	SLC7A11	1
CCL20	BP	GO:0007042	lysosomal lumen acidification	1/14	25/18860	0.018405	0.0613501	0.0302654	ATP6V1F	1
CCL20	BP	GO:0051560	mitochondrial calcium ion homeostasis	1/14	25/18860	0.018405	0.0613501	0.0302654	ANXA6	1
CCL20	BP	GO:1903902	positive regulation of viral life cycle	1/14	25/18860	0.018405	0.0613501	0.0302654	CD74	1
CCL20	BP	GO:0042113	B cell activation	2/14	291/18860	0.0191041	0.0622341	0.0307015	SAMSN1/CD74	2
CCL20	BP	GO:0002407	dendritic cell chemotaxis	1/14	26/18860	0.0191346	0.0622341	0.0307015	CCR7	1
CCL20	BP	GO:0043043	peptide biosynthetic process	1/14	26/18860	0.0191346	0.0622341	0.0307015	SLC7A11	1
CCL20	BP	GO:0044550	secondary metabolite biosynthetic process	1/14	26/18860	0.0191346	0.0622341	0.0307015	SLC7A11	1
CCL20	BP	GO:0045723	positive regulation of fatty acid biosynthetic process	1/14	26/18860	0.0191346	0.0622341	0.0307015	CD74	1
CCL20	BP	GO:0015833	peptide transport	2/14	292/18860	0.0192277	0.0622346	0.0307018	CD74/SLC7A11	2
CCL20	BP	GO:0001783	B cell apoptotic process	1/14	27/18860	0.0198638	0.0630745	0.0311161	CD74	1
CCL20	BP	GO:0016188	synaptic vesicle maturation	1/14	27/18860	0.0198638	0.0630745	0.0311161	ATP6V1F	1
CCL20	BP	GO:0021544	subpallium development	1/14	27/18860	0.0198638	0.0630745	0.0311161	SLC7A11	1
CCL20	BP	GO:0071379	cellular response to prostaglandin stimulus	1/14	27/18860	0.0198638	0.0630745	0.0311161	CCR7	1
CCL20	BP	GO:0019058	viral life cycle	2/14	298/18860	0.0199767	0.0631339	0.0311454	CD74/LAMP3	2
CCL20	BP	GO:0002675	positive regulation of acute inflammatory response	1/14	28/18860	0.0205924	0.0636353	0.0313928	CCR7	1
CCL20	BP	GO:0007097	nuclear migration	1/14	28/18860	0.0205924	0.0636353	0.0313928	LMNB1	1
CCL20	BP	GO:0032740	positive regulation of interleukin-17 production	1/14	28/18860	0.0205924	0.0636353	0.0313928	RFTN1	1
CCL20	BP	GO:0052372	modulation by symbiont of entry into host	1/14	28/18860	0.0205924	0.0636353	0.0313928	CD74	1
CCL20	BP	GO:0070372	regulation of ERK1 and ERK2 cascade	2/14	303/18860	0.0206103	0.0636353	0.0313928	CD74/CCR7	2
CCL20	BP	GO:0006874	intracellular calcium ion homeostasis	2/14	304/18860	0.020738	0.063736	0.0314424	ANXA6/CCR7	2
CCL20	BP	GO:0034695	response to prostaglandin E	1/14	29/18860	0.0213205	0.065227	0.032178	CCR7	1
CCL20	BP	GO:0046651	lymphocyte proliferation	2/14	312/18860	0.021772	0.0662431	0.0326792	CD74/HLA-DPB1	2
CCL20	BP	GO:0031579	membrane raft organization	1/14	30/18860	0.0220481	0.0662431	0.0326792	RFTN1	1
CCL20	BP	GO:0050857	positive regulation of antigen receptor-mediated signaling pathway	1/14	30/18860	0.0220481	0.0662431	0.0326792	CCR7	1
CCL20	BP	GO:0051491	positive regulation of filopodium assembly	1/14	30/18860	0.0220481	0.0662431	0.0326792	CCR7	1
CCL20	BP	GO:0032943	mononuclear cell proliferation	2/14	319/18860	0.0226943	0.0675194	0.0333088	CD74/HLA-DPB1	2
CCL20	BP	GO:0001516	prostaglandin biosynthetic process	1/14	31/18860	0.0227752	0.0675194	0.0333088	CD74	1
CCL20	BP	GO:1902230	negative regulation of intrinsic apoptotic signaling pathway in response to DNA damage	1/14	31/18860	0.0227752	0.0675194	0.0333088	CD74	1
CCL20	BP	GO:0002366	leukocyte activation involved in immune response	2/14	325/18860	0.0234978	0.0685198	0.0338024	CD74/HLA-DRA	2
CCL20	BP	GO:0002438	acute inflammatory response to antigenic stimulus	1/14	32/18860	0.0235018	0.0685198	0.0338024	CCR7	1
CCL20	BP	GO:0002263	cell activation involved in immune response	2/14	329/18860	0.02404	0.0685198	0.0338024	CD74/HLA-DRA	2
CCL20	BP	GO:0060326	cell chemotaxis	2/14	330/18860	0.0241764	0.0685198	0.0338024	CD74/CCR7	2
CCL20	BP	GO:0035020	regulation of Rac protein signal transduction	1/14	33/18860	0.0242279	0.0685198	0.0338024	CCR7	1
CCL20	BP	GO:0035751	regulation of lysosomal lumen pH	1/14	33/18860	0.0242279	0.0685198	0.0338024	ATP6V1F	1
CCL20	BP	GO:0036336	dendritic cell migration	1/14	33/18860	0.0242279	0.0685198	0.0338024	CCR7	1
CCL20	BP	GO:0046457	prostanoid biosynthetic process	1/14	33/18860	0.0242279	0.0685198	0.0338024	CD74	1
CCL20	BP	GO:0051647	nucleus localization	1/14	33/18860	0.0242279	0.0685198	0.0338024	LMNB1	1
CCL20	BP	GO:0055074	calcium ion homeostasis	2/14	331/18860	0.0243131	0.0685198	0.0338024	ANXA6/CCR7	2
CCL20	BP	GO:0070371	ERK1 and ERK2 cascade	2/14	331/18860	0.0243131	0.0685198	0.0338024	CD74/CCR7	2
CCL20	BP	GO:0043122	regulation of canonical NF-kappaB signal transduction	2/14	332/18860	0.0244501	0.0685198	0.0338024	CD74/CCR7	2
CCL20	BP	GO:0050890	cognition	2/14	333/18860	0.0245875	0.0685198	0.0338024	HLA-DRA/SLC7A11	2
CCL20	BP	GO:0002828	regulation of type 2 immune response	1/14	34/18860	0.0249535	0.0685198	0.0338024	CD74	1
CCL20	BP	GO:0015813	L-glutamate transmembrane transport	1/14	34/18860	0.0249535	0.0685198	0.0338024	SLC7A11	1
CCL20	BP	GO:0021591	ventricular system development	1/14	34/18860	0.0249535	0.0685198	0.0338024	SLC7A11	1
CCL20	BP	GO:0033032	regulation of myeloid cell apoptotic process	1/14	34/18860	0.0249535	0.0685198	0.0338024	SLC7A11	1
CCL20	BP	GO:0050869	negative regulation of B cell activation	1/14	34/18860	0.0249535	0.0685198	0.0338024	SAMSN1	1
CCL20	BP	GO:0042886	amide transport	2/14	338/18860	0.0252791	0.0691306	0.0341037	CD74/SLC7A11	2
CCL20	BP	GO:0000096	sulfur amino acid metabolic process	1/14	35/18860	0.0256786	0.0693736	0.0342236	SLC7A11	1
CCL20	BP	GO:0048147	negative regulation of fibroblast proliferation	1/14	35/18860	0.0256786	0.0693736	0.0342236	FTH1	1
CCL20	BP	GO:0061081	positive regulation of myeloid leukocyte cytokine production involved in immune response	1/14	35/18860	0.0256786	0.0693736	0.0342236	CD74	1
CCL20	BP	GO:1902105	regulation of leukocyte differentiation	2/14	343/18860	0.0259788	0.0699027	0.0344846	CD74/HLA-DRA	2
CCL20	BP	GO:0001782	B cell homeostasis	1/14	36/18860	0.0264032	0.0701989	0.0346307	CD74	1
CCL20	BP	GO:0006536	glutamate metabolic process	1/14	36/18860	0.0264032	0.0701989	0.0346307	SLC7A11	1
CCL20	BP	GO:1902882	regulation of response to oxidative stress	1/14	36/18860	0.0264032	0.0701989	0.0346307	SLC7A11	1
CCL20	BP	GO:0007035	vacuolar acidification	1/14	37/18860	0.0271273	0.0715562	0.0353003	ATP6V1F	1
CCL20	BP	GO:1902253	regulation of intrinsic apoptotic signaling pathway by p53 class mediator	1/14	37/18860	0.0271273	0.0715562	0.0353003	CD74	1
CCL20	BP	GO:0070661	leukocyte proliferation	2/14	356/18860	0.0278352	0.0717695	0.0354055	CD74/HLA-DPB1	2
CCL20	BP	GO:0001916	positive regulation of T cell mediated cytotoxicity	1/14	38/18860	0.0278509	0.0717695	0.0354055	HLA-DRA	1
CCL20	BP	GO:0010934	macrophage cytokine production	1/14	38/18860	0.0278509	0.0717695	0.0354055	CD74	1
CCL20	BP	GO:0010935	regulation of macrophage cytokine production	1/14	38/18860	0.0278509	0.0717695	0.0354055	CD74	1
CCL20	BP	GO:0030224	monocyte differentiation	1/14	38/18860	0.0278509	0.0717695	0.0354055	CD74	1
CCL20	BP	GO:0070229	negative regulation of lymphocyte apoptotic process	1/14	38/18860	0.0278509	0.0717695	0.0354055	CD74	1
CCL20	BP	GO:0007249	canonical NF-kappaB signal transduction	2/14	359/18860	0.0282711	0.071972	0.0355054	CD74/CCR7	2
CCL20	BP	GO:0062012	regulation of small molecule metabolic process	2/14	360/18860	0.0284171	0.071972	0.0355054	CD74/SLC7A11	2
CCL20	BP	GO:0034694	response to prostaglandin	1/14	39/18860	0.028574	0.071972	0.0355054	CCR7	1
CCL20	BP	GO:0043372	positive regulation of CD4-positive, alpha-beta T cell differentiation	1/14	39/18860	0.028574	0.071972	0.0355054	HLA-DRA	1
CCL20	BP	GO:0043516	regulation of DNA damage response, signal transduction by p53 class mediator	1/14	39/18860	0.028574	0.071972	0.0355054	CD74	1
CCL20	BP	GO:0045589	regulation of regulatory T cell differentiation	1/14	39/18860	0.028574	0.071972	0.0355054	HLA-DRA	1
CCL20	BP	GO:0033028	myeloid cell apoptotic process	1/14	41/18860	0.0300186	0.0747676	0.0368846	SLC7A11	1
CCL20	BP	GO:0072337	modified amino acid transport	1/14	41/18860	0.0300186	0.0747676	0.0368846	SLC7A11	1
CCL20	BP	GO:1902229	regulation of intrinsic apoptotic signaling pathway in response to DNA damage	1/14	41/18860	0.0300186	0.0747676	0.0368846	CD74	1
CCL20	BP	GO:0043903	regulation of biological process involved in symbiotic interaction	1/14	42/18860	0.0307402	0.0759999	0.0374925	CD74	1
CCL20	BP	GO:0045923	positive regulation of fatty acid metabolic process	1/14	42/18860	0.0307402	0.0759999	0.0374925	CD74	1
CCL20	BP	GO:0032735	positive regulation of interleukin-12 production	1/14	43/18860	0.0314613	0.0772128	0.0380908	CCR7	1
CCL20	BP	GO:0045066	regulatory T cell differentiation	1/14	43/18860	0.0314613	0.0772128	0.0380908	HLA-DRA	1
CCL20	BP	GO:0001941	postsynaptic membrane organization	1/14	44/18860	0.0321819	0.0784069	0.0386799	SLC7A11	1
CCL20	BP	GO:0051938	L-glutamate import	1/14	44/18860	0.0321819	0.0784069	0.0386799	SLC7A11	1
CCL20	BP	GO:0001932	regulation of protein phosphorylation	2/14	387/18860	0.0324738	0.0788314	0.0388893	SAMSN1/CD74	2
CCL20	BP	GO:0042092	type 2 immune response	1/14	45/18860	0.032902	0.0792963	0.0391187	CD74	1
CCL20	BP	GO:1901797	negative regulation of signal transduction by p53 class mediator	1/14	45/18860	0.032902	0.0792963	0.0391187	CD74	1
CCL20	BP	GO:0016032	viral process	2/14	396/18860	0.033875	0.0812573	0.0400861	CD74/LAMP3	2
CCL20	BP	GO:0050900	leukocyte migration	2/14	397/18860	0.0340322	0.0812573	0.0400861	CD74/CCR7	2
CCL20	BP	GO:0030890	positive regulation of B cell proliferation	1/14	47/18860	0.0343408	0.0812573	0.0400861	CD74	1
CCL20	BP	GO:0043330	response to exogenous dsRNA	1/14	47/18860	0.0343408	0.0812573	0.0400861	RFTN1	1
CCL20	BP	GO:0001914	regulation of T cell mediated cytotoxicity	1/14	48/18860	0.0350594	0.0812573	0.0400861	HLA-DRA	1
CCL20	BP	GO:0002792	negative regulation of peptide secretion	1/14	48/18860	0.0350594	0.0812573	0.0400861	CD74	1
CCL20	BP	GO:0042398	modified amino acid biosynthetic process	1/14	48/18860	0.0350594	0.0812573	0.0400861	SLC7A11	1
CCL20	BP	GO:0042771	intrinsic apoptotic signaling pathway in response to DNA damage by p53 class mediator	1/14	48/18860	0.0350594	0.0812573	0.0400861	CD74	1
CCL20	BP	GO:0051489	regulation of filopodium assembly	1/14	48/18860	0.0350594	0.0812573	0.0400861	CCR7	1
CCL20	BP	GO:0140894	endolysosomal toll-like receptor signaling pathway	1/14	48/18860	0.0350594	0.0812573	0.0400861	RFTN1	1
CCL20	BP	GO:0002673	regulation of acute inflammatory response	1/14	49/18860	0.0357775	0.0812573	0.0400861	CCR7	1
CCL20	BP	GO:0002861	regulation of inflammatory response to antigenic stimulus	1/14	49/18860	0.0357775	0.0812573	0.0400861	CCR7	1
CCL20	BP	GO:0032620	interleukin-17 production	1/14	49/18860	0.0357775	0.0812573	0.0400861	RFTN1	1
CCL20	BP	GO:0032660	regulation of interleukin-17 production	1/14	49/18860	0.0357775	0.0812573	0.0400861	RFTN1	1
CCL20	BP	GO:0046189	phenol-containing compound biosynthetic process	1/14	49/18860	0.0357775	0.0812573	0.0400861	SLC7A11	1
CCL20	BP	GO:0097028	dendritic cell differentiation	1/14	49/18860	0.0357775	0.0812573	0.0400861	CCR7	1
CCL20	BP	GO:2000516	positive regulation of CD4-positive, alpha-beta T cell activation	1/14	49/18860	0.0357775	0.0812573	0.0400861	HLA-DRA	1
CCL20	BP	GO:0002920	regulation of humoral immune response	1/14	50/18860	0.0364951	0.0817783	0.0403431	CCR7	1
CCL20	BP	GO:0006693	prostaglandin metabolic process	1/14	50/18860	0.0364951	0.0817783	0.0403431	CD74	1
CCL20	BP	GO:0031295	T cell costimulation	1/14	50/18860	0.0364951	0.0817783	0.0403431	CCR7	1
CCL20	BP	GO:0045622	regulation of T-helper cell differentiation	1/14	50/18860	0.0364951	0.0817783	0.0403431	HLA-DRA	1
CCL20	BP	GO:0031294	lymphocyte costimulation	1/14	51/18860	0.0372122	0.0825076	0.0407029	CCR7	1
CCL20	BP	GO:0043368	positive T cell selection	1/14	51/18860	0.0372122	0.0825076	0.0407029	CD74	1
CCL20	BP	GO:0061082	myeloid leukocyte cytokine production	1/14	51/18860	0.0372122	0.0825076	0.0407029	CD74	1
CCL20	BP	GO:0002697	regulation of immune effector process	2/14	421/18860	0.0378914	0.0825076	0.0407029	CD74/HLA-DRA	2
CCL20	BP	GO:0006692	prostanoid metabolic process	1/14	52/18860	0.0379288	0.0825076	0.0407029	CD74	1
CCL20	BP	GO:0006968	cellular defense response	1/14	52/18860	0.0379288	0.0825076	0.0407029	LSP1	1
CCL20	BP	GO:0010559	regulation of glycoprotein biosynthetic process	1/14	52/18860	0.0379288	0.0825076	0.0407029	CCR7	1
CCL20	BP	GO:0030838	positive regulation of actin filament polymerization	1/14	52/18860	0.0379288	0.0825076	0.0407029	CCR7	1
CCL20	BP	GO:0089718	amino acid import across plasma membrane	1/14	52/18860	0.0379288	0.0825076	0.0407029	SLC7A11	1
CCL20	BP	GO:0050856	regulation of T cell receptor signaling pathway	1/14	53/18860	0.038645	0.0837933	0.0413372	CCR7	1
CCL20	BP	GO:0008542	visual learning	1/14	54/18860	0.0393606	0.0845244	0.0416978	SLC7A11	1
CCL20	BP	GO:0045581	negative regulation of T cell differentiation	1/14	54/18860	0.0393606	0.0845244	0.0416978	CD74	1
CCL20	BP	GO:0048260	positive regulation of receptor-mediated endocytosis	1/14	54/18860	0.0393606	0.0845244	0.0416978	CCR7	1
CCL20	BP	GO:0042325	regulation of phosphorylation	2/14	431/18860	0.039548	0.0846554	0.0417625	SAMSN1/CD74	2
CCL20	BP	GO:0031529	ruffle organization	1/14	55/18860	0.0400758	0.0849708	0.041918	CCR7	1
CCL20	BP	GO:0043331	response to dsRNA	1/14	55/18860	0.0400758	0.0849708	0.041918	RFTN1	1
CCL20	BP	GO:0048286	lung alveolus development	1/14	55/18860	0.0400758	0.0849708	0.041918	SLC7A11	1
CCL20	BP	GO:0046148	pigment biosynthetic process	1/14	56/18860	0.0407904	0.086159	0.0425042	SLC7A11	1
CCL20	BP	GO:0006816	calcium ion transport	2/14	439/18860	0.0408934	0.086159	0.0425042	ANXA6/CCR7	2
CCL20	BP	GO:0016601	Rac protein signal transduction	1/14	57/18860	0.0415046	0.0865023	0.0426735	CCR7	1
CCL20	BP	GO:0046638	positive regulation of alpha-beta T cell differentiation	1/14	57/18860	0.0415046	0.0865023	0.0426735	HLA-DRA	1
CCL20	BP	GO:0048146	positive regulation of fibroblast proliferation	1/14	57/18860	0.0415046	0.0865023	0.0426735	CD74	1
CCL20	BP	GO:1903706	regulation of hemopoiesis	2/14	443/18860	0.0415727	0.0865023	0.0426735	CD74/HLA-DRA	2
CCL20	BP	GO:0015804	neutral amino acid transport	1/14	58/18860	0.0422182	0.0873031	0.0430686	SLC7A11	1
CCL20	BP	GO:0051452	intracellular pH reduction	1/14	58/18860	0.0422182	0.0873031	0.0430686	ATP6V1F	1
CCL20	BP	GO:0006749	glutathione metabolic process	1/14	59/18860	0.0429314	0.087722	0.0432753	SLC7A11	1
CCL20	BP	GO:0042304	regulation of fatty acid biosynthetic process	1/14	59/18860	0.0429314	0.087722	0.0432753	CD74	1
CCL20	BP	GO:1903018	regulation of glycoprotein metabolic process	1/14	59/18860	0.0429314	0.087722	0.0432753	CCR7	1
CCL20	BP	GO:0010720	positive regulation of cell development	2/14	451/18860	0.0429445	0.087722	0.0432753	CD74/HLA-DRA	2
CCL20	BP	GO:0006636	unsaturated fatty acid biosynthetic process	1/14	60/18860	0.0436441	0.0886107	0.0437137	CD74	1
CCL20	BP	GO:0019748	secondary metabolic process	1/14	60/18860	0.0436441	0.0886107	0.0437137	SLC7A11	1
CCL20	BP	GO:0072657	protein localization to membrane	2/14	458/18860	0.0441591	0.0889781	0.0438949	RFTN1/SLC7A11	2
CCL20	BP	GO:0001913	T cell mediated cytotoxicity	1/14	61/18860	0.0443562	0.0889781	0.0438949	HLA-DRA	1
CCL20	BP	GO:0001954	positive regulation of cell-matrix adhesion	1/14	61/18860	0.0443562	0.0889781	0.0438949	CCR7	1
CCL20	BP	GO:0043030	regulation of macrophage activation	1/14	61/18860	0.0443562	0.0889781	0.0438949	CD74	1
CCL20	BP	GO:0007632	visual behavior	1/14	62/18860	0.0450679	0.0898676	0.0443337	SLC7A11	1
CCL20	BP	GO:0071709	membrane assembly	1/14	62/18860	0.0450679	0.0898676	0.0443337	RFTN1	1
CCL20	BP	GO:0006998	nuclear envelope organization	1/14	63/18860	0.0457791	0.0900236	0.0444107	LMNB1	1
CCL20	BP	GO:0046456	icosanoid biosynthetic process	1/14	63/18860	0.0457791	0.0900236	0.0444107	CD74	1
CCL20	BP	GO:0070228	regulation of lymphocyte apoptotic process	1/14	63/18860	0.0457791	0.0900236	0.0444107	CD74	1
CCL20	BP	GO:0006518	peptide metabolic process	1/14	64/18860	0.0464898	0.0900236	0.0444107	SLC7A11	1
CCL20	BP	GO:0032615	interleukin-12 production	1/14	64/18860	0.0464898	0.0900236	0.0444107	CCR7	1
CCL20	BP	GO:0032655	regulation of interleukin-12 production	1/14	64/18860	0.0464898	0.0900236	0.0444107	CCR7	1
CCL20	BP	GO:0043370	regulation of CD4-positive, alpha-beta T cell differentiation	1/14	64/18860	0.0464898	0.0900236	0.0444107	HLA-DRA	1
CCL20	BP	GO:0045620	negative regulation of lymphocyte differentiation	1/14	64/18860	0.0464898	0.0900236	0.0444107	CD74	1
CCL20	BP	GO:0048524	positive regulation of viral process	1/14	64/18860	0.0464898	0.0900236	0.0444107	CD74	1
CCL20	BP	GO:0070050	neuron cellular homeostasis	1/14	64/18860	0.0464898	0.0900236	0.0444107	ATP6V1F	1
CCL20	BP	GO:0043410	positive regulation of MAPK cascade	2/14	474/18860	0.0469841	0.0903544	0.0445739	CD74/CCR7	2
CCL20	BP	GO:0001961	positive regulation of cytokine-mediated signaling pathway	1/14	65/18860	0.0472	0.0903544	0.0445739	CD74	1
CCL20	BP	GO:0002763	positive regulation of myeloid leukocyte differentiation	1/14	65/18860	0.0472	0.0903544	0.0445739	CD74	1
CCL20	BP	GO:0032757	positive regulation of interleukin-8 production	1/14	65/18860	0.0472	0.0903544	0.0445739	CD74	1
CCL20	BP	GO:0043113	receptor clustering	1/14	66/18860	0.0479098	0.0914517	0.0451152	SLC7A11	1
CCL20	BP	GO:0030099	myeloid cell differentiation	2/14	481/18860	0.0482411	0.0918226	0.0452982	CD74/CCR7	2
CCL20	BP	GO:1901799	negative regulation of proteasomal protein catabolic process	1/14	67/18860	0.048619	0.0922797	0.0455237	LAMP3	1
CCL20	BP	GO:0030888	regulation of B cell proliferation	1/14	68/18860	0.0493277	0.0928359	0.0457981	CD74	1
CCL20	BP	GO:0046847	filopodium assembly	1/14	68/18860	0.0493277	0.0928359	0.0457981	CCR7	1
CCL20	BP	GO:0072348	sulfur compound transport	1/14	68/18860	0.0493277	0.0928359	0.0457981	SLC7A11	1
CCL20	CC	GO:0042613	MHC class II protein complex	3/14	17/19944	1.86155e-07	8.15394e-06	3.63519e-06	CD74/HLA-DPB1/HLA-DRA	3
CCL20	CC	GO:0044754	autolysosome	3/14	20/19944	3.11696e-07	8.15394e-06	3.63519e-06	FTH1/HLA-DRA/FTL	3
CCL20	CC	GO:0005765	lysosomal membrane	6/14	462/19944	3.83715e-07	8.15394e-06	3.63519e-06	ANXA6/CD74/HLA-DPB1/HLA-DRA/ATP6V1F/LAMP3	6
CCL20	CC	GO:0098852	lytic vacuole membrane	6/14	462/19944	3.83715e-07	8.15394e-06	3.63519e-06	ANXA6/CD74/HLA-DPB1/HLA-DRA/ATP6V1F/LAMP3	6
CCL20	CC	GO:0042611	MHC protein complex	3/14	25/19944	6.27559e-07	1.06685e-05	4.75624e-06	CD74/HLA-DPB1/HLA-DRA	3
CCL20	CC	GO:0005767	secondary lysosome	3/14	28/19944	8.92753e-07	1.26473e-05	5.63844e-06	FTH1/HLA-DRA/FTL	3
CCL20	CC	GO:0098553	lumenal side of endoplasmic reticulum membrane	3/14	35/19944	1.77844e-06	2.08206e-05	9.28225e-06	CD74/HLA-DPB1/HLA-DRA	3
CCL20	CC	GO:0005770	late endosome	5/14	326/19944	2.00727e-06	2.08206e-05	9.28225e-06	ANXA6/CD74/HLA-DPB1/HLA-DRA/LAMP3	5
CCL20	CC	GO:0030665	clathrin-coated vesicle membrane	4/14	140/19944	2.20453e-06	2.08206e-05	9.28225e-06	CD74/HLA-DPB1/HLA-DRA/ATP6V1F	4
CCL20	CC	GO:0098576	lumenal side of membrane	3/14	46/19944	4.10604e-06	3.49013e-05	1.55597e-05	CD74/HLA-DPB1/HLA-DRA	3
CCL20	CC	GO:0031902	late endosome membrane	4/14	182/19944	6.25319e-06	4.83201e-05	2.15421e-05	ANXA6/HLA-DPB1/HLA-DRA/LAMP3	4
CCL20	CC	GO:0030662	coated vesicle membrane	4/14	207/19944	1.04009e-05	7.31393e-05	3.2607e-05	CD74/HLA-DPB1/HLA-DRA/ATP6V1F	4
CCL20	CC	GO:0012507	ER to Golgi transport vesicle membrane	3/14	64/19944	1.1186e-05	7.31393e-05	3.2607e-05	CD74/HLA-DPB1/HLA-DRA	3
CCL20	CC	GO:0030136	clathrin-coated vesicle	4/14	223/19944	1.39482e-05	8.46855e-05	3.77545e-05	CD74/HLA-DPB1/HLA-DRA/ATP6V1F	4
CCL20	CC	GO:0030669	clathrin-coated endocytic vesicle membrane	3/14	76/19944	1.87807e-05	0.000106424	4.7446e-05	CD74/HLA-DPB1/HLA-DRA	3
CCL20	CC	GO:0030658	transport vesicle membrane	4/14	259/19944	2.51089e-05	0.000133391	5.94684e-05	CD74/HLA-DPB1/HLA-DRA/ATP6V1F	4
CCL20	CC	GO:0045334	clathrin-coated endocytic vesicle	3/14	94/19944	3.55439e-05	0.000173248	7.72374e-05	CD74/HLA-DPB1/HLA-DRA	3
CCL20	CC	GO:0030134	COPII-coated ER to Golgi transport vesicle	3/14	95/19944	3.66878e-05	0.000173248	7.72374e-05	CD74/HLA-DPB1/HLA-DRA	3
CCL20	CC	GO:0030135	coated vesicle	4/14	323/19944	5.94586e-05	0.000254947	0.000113661	CD74/HLA-DPB1/HLA-DRA/ATP6V1F	4
CCL20	CC	GO:0032588	trans-Golgi network membrane	3/14	112/19944	5.99876e-05	0.000254947	0.000113661	CD74/HLA-DPB1/HLA-DRA	3
CCL20	CC	GO:0030133	transport vesicle	4/14	451/19944	0.000215723	0.000873164	0.000389275	CD74/HLA-DPB1/HLA-DRA/ATP6V1F	4
CCL20	CC	GO:0030666	endocytic vesicle membrane	3/14	208/19944	0.00037389	0.00144457	0.000644021	CD74/HLA-DPB1/HLA-DRA	3
CCL20	CC	GO:0005802	trans-Golgi network	3/14	274/19944	0.000834507	0.00308405	0.00137493	CD74/HLA-DPB1/HLA-DRA	3
CCL20	CC	GO:0030139	endocytic vesicle	3/14	361/19944	0.00184569	0.00653683	0.00291425	CD74/HLA-DPB1/HLA-DRA	3
CCL20	CC	GO:0098791	Golgi apparatus subcompartment	3/14	397/19944	0.00242014	0.00822847	0.00366842	CD74/HLA-DPB1/HLA-DRA	3
CCL20	CC	GO:0005776	autophagosome	2/14	120/19944	0.00311616	0.0101875	0.00454177	FTH1/FTL	2
CCL20	CC	GO:0005769	early endosome	3/14	448/19944	0.00340775	0.0107281	0.00478281	RFTN1/HLA-DRA/LAMP3	3
CCL20	CC	GO:0005775	vacuolar lumen	2/14	179/19944	0.00679053	0.0206141	0.00919019	CD74/FTL	2
CCL20	CC	GO:0000221	vacuolar proton-transporting V-type ATPase, V1 domain	1/14	12/19944	0.00839345	0.0237814	0.0106022	ATP6V1F	1
CCL20	CC	GO:0033180	proton-transporting V-type ATPase, V1 domain	1/14	12/19944	0.00839345	0.0237814	0.0106022	ATP6V1F	1
CCL20	CC	GO:0033178	proton-transporting two-sector ATPase complex, catalytic domain	1/14	13/19944	0.00908994	0.0243162	0.0108406	ATP6V1F	1
CCL20	CC	GO:0031901	early endosome membrane	2/14	209/19944	0.00915432	0.0243162	0.0108406	HLA-DRA/LAMP3	2
CCL20	CC	GO:0005652	nuclear lamina	1/14	15/19944	0.0104816	0.026998	0.0120362	LMNB1	1
CCL20	CC	GO:0042599	lamellar body	1/14	18/19944	0.0125656	0.031414	0.014005	LAMP3	1
CCL20	CC	GO:0097449	astrocyte projection	1/14	22/19944	0.015338	0.0372493	0.0166065	SLC7A11	1
CCL20	CC	GO:0016471	vacuolar proton-transporting V-type ATPase complex	1/14	26/19944	0.0181031	0.0427434	0.0190559	ATP6V1F	1
CCL20	CC	GO:0033176	proton-transporting V-type ATPase complex	1/14	28/19944	0.019483	0.0447582	0.0199541	ATP6V1F	1
CCL20	CC	GO:0034399	nuclear periphery	1/14	31/19944	0.0215494	0.0482026	0.0214897	LMNB1	1
CCL20	CC	GO:0031528	microvillus membrane	1/14	33/19944	0.0229248	0.0499642	0.0222751	SLC7A11	1
CCL20	CC	GO:0009897	external side of plasma membrane	2/14	393/19944	0.0301416	0.064051	0.0285552	CD74/CCR7	2
CCL20	CC	GO:0001772	immunological synapse	1/14	48/19944	0.0331829	0.0655942	0.0292432	HLA-DRA	1
CCL20	CC	GO:0090533	cation-transporting ATPase complex	1/14	48/19944	0.0331829	0.0655942	0.0292432	ATP6V1F	1
CCL20	CC	GO:0097386	glial cell projection	1/14	48/19944	0.0331829	0.0655942	0.0292432	SLC7A11	1
CCL20	CC	GO:0016469	proton-transporting two-sector ATPase complex	1/14	51/19944	0.0352225	0.0680435	0.0303352	ATP6V1F	1
CCL20	CC	GO:0098533	ATPase dependent transmembrane transport complex	1/14	54/19944	0.0372581	0.069832	0.0311325	ATP6V1F	1
CCL20	CC	GO:1904724	tertiary granule lumen	1/14	55/19944	0.0379358	0.069832	0.0311325	FTH1	1
CCL20	CC	GO:0005637	nuclear inner membrane	1/14	56/19944	0.038613	0.069832	0.0311325	LMNB1	1
CCL20	CC	GO:0031526	brush border membrane	1/14	59/19944	0.0406419	0.0719701	0.0320857	SLC7A11	1
CCL20	CC	GO:0005771	multivesicular body	1/14	68/19944	0.046705	0.0810188	0.0361198	CD74	1
CCL20	MF	GO:0023026	MHC class II protein complex binding	3/13	27/18662	7.64975e-07	5.35482e-05	2.41571e-05	CD74/HLA-DPB1/HLA-DRA	3
CCL20	MF	GO:0023023	MHC protein complex binding	3/13	37/18662	2.02393e-06	7.08376e-05	3.19568e-05	CD74/HLA-DPB1/HLA-DRA	3
CCL20	MF	GO:0008199	ferric iron binding	2/13	10/18662	2.00946e-05	0.000468873	0.000211522	FTH1/FTL	2
CCL20	MF	GO:0008198	ferrous iron binding	2/13	25/18662	0.000133176	0.00219849	0.000991799	FTH1/FTL	2
CCL20	MF	GO:0140375	immune receptor activity	3/13	157/18662	0.000157035	0.00219849	0.000991799	CD74/CCR7/HLA-DRA	3
CCL20	MF	GO:0042605	peptide antigen binding	2/13	45/18662	0.000436041	0.00507242	0.00228831	HLA-DPB1/HLA-DRA	2
CCL20	MF	GO:0042277	peptide binding	3/13	234/18662	0.000507242	0.00507242	0.00228831	CD74/HLA-DPB1/HLA-DRA	3
CCL20	MF	GO:0004896	cytokine receptor activity	2/13	97/18662	0.00200925	0.0175809	0.00793125	CD74/CCR7	2
CCL20	MF	GO:0019955	cytokine binding	2/13	143/18662	0.004303	0.0334678	0.0150983	CD74/CCR7	2
CCL20	MF	GO:0005506	iron ion binding	2/13	154/18662	0.00497146	0.0348002	0.0156994	FTH1/FTL	2
CCL20	MF	GO:0003823	antigen binding	2/13	178/18662	0.00658529	0.0388721	0.0175363	HLA-DPB1/HLA-DRA	2
CCL20	MF	GO:0032395	MHC class II receptor activity	1/13	10/18662	0.0069459	0.0388721	0.0175363	HLA-DRA	1
CCL20	MF	GO:0000099	sulfur amino acid transmembrane transporter activity	1/13	11/18662	0.00763804	0.0388721	0.0175363	SLC7A11	1
CCL20	MF	GO:0042608	T cell receptor binding	1/13	12/18662	0.00832973	0.0388721	0.0175363	HLA-DRA	1
CCL20	MF	GO:0050998	nitric-oxide synthase binding	1/13	12/18662	0.00832973	0.0388721	0.0175363	CD74	1
CCL20	MF	GO:0005313	L-glutamate transmembrane transporter activity	1/13	14/18662	0.00971177	0.042489	0.019168	SLC7A11	1
CCL20	MF	GO:0016722	oxidoreductase activity, acting on metal ions	1/13	17/18662	0.0117815	0.0465805	0.0210138	FTH1	1
CCL20	MF	GO:0015172	acidic amino acid transmembrane transporter activity	1/13	18/18662	0.0124705	0.0465805	0.0210138	SLC7A11	1
CCL20	MF	GO:0016493	C-C chemokine receptor activity	1/13	23/18662	0.015909	0.0465805	0.0210138	CCR7	1
CCL20	MF	GO:0043274	phospholipase binding	1/13	23/18662	0.015909	0.0465805	0.0210138	LMNB1	1
CCL20	MF	GO:0019957	C-C chemokine binding	1/13	24/18662	0.0165954	0.0465805	0.0210138	CCR7	1
CCL20	MF	GO:0042625	ATPase-coupled ion transmembrane transporter activity	1/13	24/18662	0.0165954	0.0465805	0.0210138	ATP6V1F	1
CCL20	MF	GO:0044769	ATPase activity, coupled to transmembrane movement of ions, rotational mechanism	1/13	24/18662	0.0165954	0.0465805	0.0210138	ATP6V1F	1
CCL20	MF	GO:0046961	proton-transporting ATPase activity, rotational mechanism	1/13	24/18662	0.0165954	0.0465805	0.0210138	ATP6V1F	1
CCL20	MF	GO:0001637	G protein-coupled chemoattractant receptor activity	1/13	26/18662	0.0179668	0.0465805	0.0210138	CCR7	1
CCL20	MF	GO:0004950	chemokine receptor activity	1/13	26/18662	0.0179668	0.0465805	0.0210138	CCR7	1
CCL20	MF	GO:0030247	polysaccharide binding	1/13	26/18662	0.0179668	0.0465805	0.0210138	HLA-DRA	1
CCL20	MF	GO:0072349	modified amino acid transmembrane transporter activity	1/13	32/18662	0.0220704	0.0549206	0.0247762	SLC7A11	1
CCL20	MF	GO:0019956	chemokine binding	1/13	33/18662	0.0227528	0.0549206	0.0247762	CCR7	1
CCL20	MF	GO:0042287	MHC protein binding	1/13	41/18662	0.0281962	0.0657911	0.0296802	CD74	1
CCL20	MF	GO:0001784	phosphotyrosine residue binding	1/13	47/18662	0.0322603	0.0728459	0.0328628	SAMSN1	1
CCL20	MF	GO:0005544	calcium-dependent phospholipid binding	1/13	54/18662	0.036982	0.0775246	0.0349735	ANXA6	1
CCL20	MF	GO:0019829	ATPase-coupled monoatomic cation transmembrane transporter activity	1/13	54/18662	0.036982	0.0775246	0.0349735	ATP6V1F	1
CCL20	MF	GO:0015485	cholesterol binding	1/13	55/18662	0.0376548	0.0775246	0.0349735	ANXA6	1
CCL20	MF	GO:0022804	active transmembrane transporter activity	2/13	459/18662	0.0393597	0.0780172	0.0351957	ATP6V1F/SLC7A11	2
CCL20	MF	GO:0045309	protein phosphorylated amino acid binding	1/13	59/18662	0.0403416	0.0780172	0.0351957	SAMSN1	1
CCL20	MF	GO:0001786	phosphatidylserine binding	1/13	61/18662	0.0416824	0.0780172	0.0351957	ANXA6	1
CCL20	MF	GO:0015179	L-amino acid transmembrane transporter activity	1/13	62/18662	0.0423522	0.0780172	0.0351957	SLC7A11	1
CCL20	MF	GO:1901682	sulfur compound transmembrane transporter activity	1/13	64/18662	0.0436904	0.0784187	0.0353769	SLC7A11	1
CCL20	MF	GO:0032934	sterol binding	1/13	69/18662	0.0470284	0.0822997	0.0371277	ANXA6	1
CXCL5	BP	GO:0019882	antigen processing and presentation	5/13	120/18860	1.18483e-08	6.74169e-06	3.23023e-06	RFTN1/CD74/CCR7/HLA-DPB1/HLA-DRA	5
CXCL5	BP	GO:0002468	dendritic cell antigen processing and presentation	3/13	16/18860	1.42529e-07	4.05495e-05	1.94289e-05	CD74/CCR7/HLA-DRA	3
CXCL5	BP	GO:0019886	antigen processing and presentation of exogenous peptide antigen via MHC class II	3/13	31/18860	1.13724e-06	0.000215697	0.000103349	CD74/HLA-DPB1/HLA-DRA	3
CXCL5	BP	GO:0002495	antigen processing and presentation of peptide antigen via MHC class II	3/13	35/18860	1.65326e-06	0.000223177	0.000106933	CD74/HLA-DPB1/HLA-DRA	3
CXCL5	BP	GO:0002504	antigen processing and presentation of peptide or polysaccharide antigen via MHC class II	3/13	37/18860	1.96113e-06	0.000223177	0.000106933	CD74/HLA-DPB1/HLA-DRA	3
CXCL5	BP	GO:0002478	antigen processing and presentation of exogenous peptide antigen	3/13	41/18860	2.68628e-06	0.000254749	0.000122061	CD74/HLA-DPB1/HLA-DRA	3
CXCL5	BP	GO:0019884	antigen processing and presentation of exogenous antigen	3/13	50/18860	4.92146e-06	0.000400045	0.000191678	CD74/HLA-DPB1/HLA-DRA	3
CXCL5	BP	GO:0048002	antigen processing and presentation of peptide antigen	3/13	72/18860	1.48447e-05	0.00105583	0.000505892	CD74/HLA-DPB1/HLA-DRA	3
CXCL5	BP	GO:0002579	positive regulation of antigen processing and presentation	2/13	10/18860	1.96755e-05	0.00124393	0.000596018	CD74/CCR7	2
CXCL5	BP	GO:0002604	regulation of dendritic cell antigen processing and presentation	2/13	11/18860	2.40385e-05	0.00131358	0.000629391	CD74/CCR7	2
CXCL5	BP	GO:0050870	positive regulation of T cell activation	4/13	267/18860	2.53943e-05	0.00131358	0.000629391	CD74/CCR7/HLA-DPB1/HLA-DRA	4
CXCL5	BP	GO:0045060	negative thymic T cell selection	2/13	12/18860	2.88349e-05	0.00136726	0.00065511	CD74/CCR7	2
CXCL5	BP	GO:0043383	negative T cell selection	2/13	13/18860	3.40644e-05	0.00140715	0.000674223	CD74/CCR7	2
CXCL5	BP	GO:1903039	positive regulation of leukocyte cell-cell adhesion	4/13	289/18860	3.46223e-05	0.00140715	0.000674223	CD74/CCR7/HLA-DPB1/HLA-DRA	4
CXCL5	BP	GO:0002399	MHC class II protein complex assembly	2/13	16/18860	5.23457e-05	0.00186154	0.000891943	HLA-DPB1/HLA-DRA	2
CXCL5	BP	GO:0002503	peptide antigen assembly with MHC class II protein complex	2/13	16/18860	5.23457e-05	0.00186154	0.000891943	HLA-DPB1/HLA-DRA	2
CXCL5	BP	GO:0022409	positive regulation of cell-cell adhesion	4/13	343/18860	6.7505e-05	0.00220733	0.00105762	CD74/CCR7/HLA-DPB1/HLA-DRA	4
CXCL5	BP	GO:0051251	positive regulation of lymphocyte activation	4/13	346/18860	6.98277e-05	0.00220733	0.00105762	CD74/CCR7/HLA-DPB1/HLA-DRA	4
CXCL5	BP	GO:0002696	positive regulation of leukocyte activation	4/13	381/18860	0.000101451	0.00274821	0.00131678	CD74/CCR7/HLA-DPB1/HLA-DRA	4
CXCL5	BP	GO:0002577	regulation of antigen processing and presentation	2/13	23/18860	0.000110062	0.00274821	0.00131678	CD74/CCR7	2
CXCL5	BP	GO:0002396	MHC protein complex assembly	2/13	24/18860	0.000120021	0.00274821	0.00131678	HLA-DPB1/HLA-DRA	2
CXCL5	BP	GO:0002501	peptide antigen assembly with MHC protein complex	2/13	24/18860	0.000120021	0.00274821	0.00131678	HLA-DPB1/HLA-DRA	2
CXCL5	BP	GO:0045061	thymic T cell selection	2/13	24/18860	0.000120021	0.00274821	0.00131678	CD74/CCR7	2
CXCL5	BP	GO:0050867	positive regulation of cell activation	4/13	401/18860	0.00012363	0.00274821	0.00131678	CD74/CCR7/HLA-DPB1/HLA-DRA	4
CXCL5	BP	GO:1903037	regulation of leukocyte cell-cell adhesion	4/13	401/18860	0.00012363	0.00274821	0.00131678	CD74/CCR7/HLA-DPB1/HLA-DRA	4
CXCL5	BP	GO:0050863	regulation of T cell activation	4/13	404/18860	0.000127238	0.00274821	0.00131678	CD74/CCR7/HLA-DPB1/HLA-DRA	4
CXCL5	BP	GO:0090023	positive regulation of neutrophil chemotaxis	2/13	25/18860	0.000130407	0.00274821	0.00131678	CD74/CCR7	2
CXCL5	BP	GO:0050852	T cell receptor signaling pathway	3/13	153/18860	0.000141051	0.00286636	0.00137339	RFTN1/CCR7/HLA-DPB1	3
CXCL5	BP	GO:0071624	positive regulation of granulocyte chemotaxis	2/13	27/18860	0.000152458	0.00299132	0.00143327	CD74/CCR7	2
CXCL5	BP	GO:0007159	leukocyte cell-cell adhesion	4/13	439/18860	0.000175224	0.00332341	0.00159238	CD74/CCR7/HLA-DPB1/HLA-DRA	4
CXCL5	BP	GO:0019883	antigen processing and presentation of endogenous antigen	2/13	32/18860	0.00021502	0.00394666	0.00189101	CD74/HLA-DRA	2
CXCL5	BP	GO:0090022	regulation of neutrophil chemotaxis	2/13	33/18860	0.000228803	0.00406841	0.00194934	CD74/CCR7	2
CXCL5	BP	GO:1902624	positive regulation of neutrophil migration	2/13	34/18860	0.000243009	0.00419007	0.00200763	CD74/CCR7	2
CXCL5	BP	GO:0050851	antigen receptor-mediated signaling pathway	3/13	215/18860	0.000384021	0.00642671	0.0030793	RFTN1/CCR7/HLA-DPB1	3
CXCL5	BP	GO:1902622	regulation of neutrophil migration	2/13	45/18860	0.000427009	0.00694195	0.00332618	CD74/CCR7	2
CXCL5	BP	GO:0043123	positive regulation of canonical NF-kappaB signal transduction	3/13	232/18860	0.000479738	0.00758253	0.0036331	CD74/CCR7/REL	3
CXCL5	BP	GO:0071622	regulation of granulocyte chemotaxis	2/13	53/18860	0.000592517	0.00911195	0.00436591	CD74/CCR7	2
CXCL5	BP	GO:2000107	negative regulation of leukocyte apoptotic process	2/13	58/18860	0.000709382	0.0106221	0.00508947	CD74/CCR7	2
CXCL5	BP	GO:0045058	T cell selection	2/13	64/18860	0.000863147	0.0125931	0.00603388	CD74/CCR7	2
CXCL5	BP	GO:0030217	T cell differentiation	3/13	330/18860	0.00133278	0.0188206	0.00901776	CD74/CCR7/HLA-DRA	3
CXCL5	BP	GO:0043122	regulation of canonical NF-kappaB signal transduction	3/13	332/18860	0.00135615	0.0188206	0.00901776	CD74/CCR7/REL	3
CXCL5	BP	GO:0030593	neutrophil chemotaxis	2/13	83/18860	0.00144627	0.0195935	0.00938806	CD74/CCR7	2
CXCL5	BP	GO:0002429	immune response-activating cell surface receptor signaling pathway	3/13	353/18860	0.00161735	0.0214017	0.0102544	RFTN1/CCR7/HLA-DPB1	3
CXCL5	BP	GO:0033077	T cell differentiation in thymus	2/13	89/18860	0.00166042	0.0214626	0.0102836	CD74/CCR7	2
CXCL5	BP	GO:0007249	canonical NF-kappaB signal transduction	3/13	359/18860	0.0016974	0.0214626	0.0102836	CD74/CCR7/REL	3
CXCL5	BP	GO:0048145	regulation of fibroblast proliferation	2/13	94/18860	0.00184974	0.0228805	0.010963	CD74/FTH1	2
CXCL5	BP	GO:0002690	positive regulation of leukocyte chemotaxis	2/13	97/18860	0.00196805	0.0233296	0.0111782	CD74/CCR7	2
CXCL5	BP	GO:2000106	regulation of leukocyte apoptotic process	2/13	97/18860	0.00196805	0.0233296	0.0111782	CD74/CCR7	2
CXCL5	BP	GO:0002768	immune response-regulating cell surface receptor signaling pathway	3/13	385/18860	0.00207306	0.0240728	0.0115343	RFTN1/CCR7/HLA-DPB1	3
CXCL5	BP	GO:0002449	lymphocyte mediated immunity	3/13	388/18860	0.00211948	0.0241197	0.0115567	RFTN1/CD74/HLA-DRA	3
CXCL5	BP	GO:1990266	neutrophil migration	2/13	106/18860	0.00234407	0.025657	0.0122933	CD74/CCR7	2
CXCL5	BP	GO:0002460	adaptive immune response based on somatic recombination of immune receptors built from immunoglobulin superfamily domains	3/13	402/18860	0.00234475	0.025657	0.0122933	RFTN1/CD74/HLA-DRA	3
CXCL5	BP	GO:0048144	fibroblast proliferation	2/13	114/18860	0.00270463	0.028992	0.0138913	CD74/FTH1	2
CXCL5	BP	GO:1903900	regulation of viral life cycle	2/13	115/18860	0.00275143	0.028992	0.0138913	CD74/LAMP3	2
CXCL5	BP	GO:0071621	granulocyte chemotaxis	2/13	121/18860	0.00304026	0.0303113	0.0145234	CD74/CCR7	2
CXCL5	BP	GO:0030098	lymphocyte differentiation	3/13	441/18860	0.00304959	0.0303113	0.0145234	CD74/CCR7/HLA-DRA	3
CXCL5	BP	GO:0032609	type II interferon production	2/13	122/18860	0.00308973	0.0303113	0.0145234	CCR7/HLA-DPB1	2
CXCL5	BP	GO:0032649	regulation of type II interferon production	2/13	122/18860	0.00308973	0.0303113	0.0145234	CCR7/HLA-DPB1	2
CXCL5	BP	GO:0045582	positive regulation of T cell differentiation	2/13	125/18860	0.00324042	0.0307018	0.0147105	CD74/HLA-DRA	2
CXCL5	BP	GO:0071887	leukocyte apoptotic process	2/13	125/18860	0.00324042	0.0307018	0.0147105	CD74/CCR7	2
CXCL5	BP	GO:0002688	regulation of leukocyte chemotaxis	2/13	126/18860	0.0032914	0.0307018	0.0147105	CD74/CCR7	2
CXCL5	BP	GO:0050864	regulation of B cell activation	2/13	134/18860	0.00371285	0.0328616	0.0157453	SAMSN1/CD74	2
CXCL5	BP	GO:0051283	negative regulation of sequestering of calcium ion	2/13	134/18860	0.00371285	0.0328616	0.0157453	ANXA6/CCR7	2
CXCL5	BP	GO:0006935	chemotaxis	3/13	474/18860	0.00373876	0.0328616	0.0157453	LSP1/CD74/CCR7	3
CXCL5	BP	GO:0042330	taxis	3/13	476/18860	0.00378336	0.0328616	0.0157453	LSP1/CD74/CCR7	3
CXCL5	BP	GO:0051282	regulation of sequestering of calcium ion	2/13	136/18860	0.00382196	0.0328616	0.0157453	ANXA6/CCR7	2
CXCL5	BP	GO:0051208	sequestering of calcium ion	2/13	140/18860	0.00404465	0.0328616	0.0157453	ANXA6/CCR7	2
CXCL5	BP	GO:0002443	leukocyte mediated immunity	3/13	488/18860	0.00405784	0.0328616	0.0157453	RFTN1/CD74/HLA-DRA	3
CXCL5	BP	GO:0002456	T cell mediated immunity	2/13	141/18860	0.00410126	0.0328616	0.0157453	RFTN1/HLA-DRA	2
CXCL5	BP	GO:0045621	positive regulation of lymphocyte differentiation	2/13	141/18860	0.00410126	0.0328616	0.0157453	CD74/HLA-DRA	2
CXCL5	BP	GO:0050792	regulation of viral process	2/13	141/18860	0.00410126	0.0328616	0.0157453	CD74/LAMP3	2
CXCL5	BP	GO:0002286	T cell activation involved in immune response	2/13	142/18860	0.00415823	0.0328616	0.0157453	CD74/HLA-DRA	2
CXCL5	BP	GO:0050921	positive regulation of chemotaxis	2/13	145/18860	0.00433137	0.033761	0.0161763	CD74/CCR7	2
CXCL5	BP	GO:0097530	granulocyte migration	2/13	148/18860	0.00450784	0.0346616	0.0166078	CD74/CCR7	2
CXCL5	BP	GO:0002687	positive regulation of leukocyte migration	2/13	152/18860	0.00474826	0.0360064	0.0172521	CD74/CCR7	2
CXCL5	BP	GO:0050671	positive regulation of lymphocyte proliferation	2/13	153/18860	0.00480929	0.0360064	0.0172521	CD74/HLA-DPB1	2
CXCL5	BP	GO:0032946	positive regulation of mononuclear cell proliferation	2/13	155/18860	0.00493243	0.0364487	0.0174641	CD74/HLA-DPB1	2
CXCL5	BP	GO:0070665	positive regulation of leukocyte proliferation	2/13	173/18860	0.00610586	0.0445415	0.0213417	CD74/HLA-DPB1	2
CXCL5	BP	GO:0051250	negative regulation of lymphocyte activation	2/13	183/18860	0.00680783	0.0471186	0.0225765	SAMSN1/CD74	2
CXCL5	BP	GO:0045657	positive regulation of monocyte differentiation	1/13	10/18860	0.00687319	0.0471186	0.0225765	CD74	1
CXCL5	BP	GO:0097021	lymphocyte migration into lymphoid organs	1/13	10/18860	0.00687319	0.0471186	0.0225765	CCR7	1
CXCL5	BP	GO:1903044	protein localization to membrane raft	1/13	10/18860	0.00687319	0.0471186	0.0225765	RFTN1	1
CXCL5	BP	GO:2000510	positive regulation of dendritic cell chemotaxis	1/13	10/18860	0.00687319	0.0471186	0.0225765	CCR7	1
CXCL5	BP	GO:0002361	CD4-positive, CD25-positive, alpha-beta regulatory T cell differentiation	1/13	11/18860	0.0075581	0.048079	0.0230366	HLA-DRA	1
CXCL5	BP	GO:0002883	regulation of hypersensitivity	1/13	11/18860	0.0075581	0.048079	0.0230366	CCR7	1
CXCL5	BP	GO:2001280	positive regulation of unsaturated fatty acid biosynthetic process	1/13	11/18860	0.0075581	0.048079	0.0230366	CD74	1
CXCL5	BP	GO:0045580	regulation of T cell differentiation	2/13	194/18860	0.00762062	0.048079	0.0230366	CD74/HLA-DRA	2
CXCL5	BP	GO:1902107	positive regulation of leukocyte differentiation	2/13	199/18860	0.00800399	0.048079	0.0230366	CD74/HLA-DRA	2
CXCL5	BP	GO:1903708	positive regulation of hemopoiesis	2/13	199/18860	0.00800399	0.048079	0.0230366	CD74/HLA-DRA	2
CXCL5	BP	GO:0070374	positive regulation of ERK1 and ERK2 cascade	2/13	201/18860	0.00815976	0.048079	0.0230366	CD74/CCR7	2
CXCL5	BP	GO:0032489	regulation of Cdc42 protein signal transduction	1/13	12/18860	0.00824258	0.048079	0.0230366	CCR7	1
CXCL5	BP	GO:0043380	regulation of memory T cell differentiation	1/13	12/18860	0.00824258	0.048079	0.0230366	HLA-DRA	1
CXCL5	BP	GO:2000343	positive regulation of chemokine (C-X-C motif) ligand 2 production	1/13	12/18860	0.00824258	0.048079	0.0230366	CD74	1
CXCL5	BP	GO:2000508	regulation of dendritic cell chemotaxis	1/13	12/18860	0.00824258	0.048079	0.0230366	CCR7	1
CXCL5	BP	GO:0002863	positive regulation of inflammatory response to antigenic stimulus	1/13	13/18860	0.00892663	0.048079	0.0230366	CCR7	1
CXCL5	BP	GO:0031272	regulation of pseudopodium assembly	1/13	13/18860	0.00892663	0.048079	0.0230366	CCR7	1
CXCL5	BP	GO:0031274	positive regulation of pseudopodium assembly	1/13	13/18860	0.00892663	0.048079	0.0230366	CCR7	1
CXCL5	BP	GO:0043379	memory T cell differentiation	1/13	13/18860	0.00892663	0.048079	0.0230366	HLA-DRA	1
CXCL5	BP	GO:0061795	Golgi lumen acidification	1/13	13/18860	0.00892663	0.048079	0.0230366	ATP6V1F	1
CXCL5	BP	GO:0097048	dendritic cell apoptotic process	1/13	13/18860	0.00892663	0.048079	0.0230366	CCR7	1
CXCL5	BP	GO:2000668	regulation of dendritic cell apoptotic process	1/13	13/18860	0.00892663	0.048079	0.0230366	CCR7	1
CXCL5	BP	GO:0002695	negative regulation of leukocyte activation	2/13	212/18860	0.00904098	0.048079	0.0230366	SAMSN1/CD74	2
CXCL5	BP	GO:0051651	maintenance of location in cell	2/13	212/18860	0.00904098	0.048079	0.0230366	ANXA6/CCR7	2
CXCL5	BP	GO:0050920	regulation of chemotaxis	2/13	214/18860	0.00920562	0.048079	0.0230366	CD74/CCR7	2
CXCL5	BP	GO:0001765	membrane raft assembly	1/13	14/18860	0.00961023	0.048079	0.0230366	RFTN1	1
CXCL5	BP	GO:0048388	endosomal lumen acidification	1/13	14/18860	0.00961023	0.048079	0.0230366	ATP6V1F	1
CXCL5	BP	GO:0090435	protein localization to nuclear envelope	1/13	14/18860	0.00961023	0.048079	0.0230366	LMNB1	1
CXCL5	BP	GO:0090715	immunological memory formation process	1/13	14/18860	0.00961023	0.048079	0.0230366	HLA-DRA	1
CXCL5	BP	GO:0110076	negative regulation of ferroptosis	1/13	14/18860	0.00961023	0.048079	0.0230366	FTH1	1
CXCL5	BP	GO:0051235	maintenance of location	2/13	223/18860	0.00996324	0.048079	0.0230366	ANXA6/CCR7	2
CXCL5	BP	GO:0002819	regulation of adaptive immune response	2/13	224/18860	0.0100491	0.048079	0.0230366	SAMSN1/HLA-DRA	2
CXCL5	BP	GO:0001768	establishment of T cell polarity	1/13	15/18860	0.0102934	0.048079	0.0230366	CCR7	1
CXCL5	BP	GO:0002903	negative regulation of B cell apoptotic process	1/13	15/18860	0.0102934	0.048079	0.0230366	CD74	1
CXCL5	BP	GO:0031269	pseudopodium assembly	1/13	15/18860	0.0102934	0.048079	0.0230366	CCR7	1
CXCL5	BP	GO:0031392	regulation of prostaglandin biosynthetic process	1/13	15/18860	0.0102934	0.048079	0.0230366	CD74	1
CXCL5	BP	GO:0032488	Cdc42 protein signal transduction	1/13	15/18860	0.0102934	0.048079	0.0230366	CCR7	1
CXCL5	BP	GO:0043518	negative regulation of DNA damage response, signal transduction by p53 class mediator	1/13	15/18860	0.0102934	0.048079	0.0230366	CD74	1
CXCL5	BP	GO:0045059	positive thymic T cell selection	1/13	15/18860	0.0102934	0.048079	0.0230366	CD74	1
CXCL5	BP	GO:0046598	positive regulation of viral entry into host cell	1/13	15/18860	0.0102934	0.048079	0.0230366	CD74	1
CXCL5	BP	GO:0075294	positive regulation by symbiont of entry into host	1/13	15/18860	0.0102934	0.048079	0.0230366	CD74	1
CXCL5	BP	GO:0141212	phospholipase C/protein kinase C signal transduction	1/13	15/18860	0.0102934	0.048079	0.0230366	CCR7	1
CXCL5	BP	GO:0045619	regulation of lymphocyte differentiation	2/13	227/18860	0.0103087	0.048079	0.0230366	CD74/HLA-DRA	2
CXCL5	BP	GO:0002685	regulation of leukocyte migration	2/13	233/18860	0.0108368	0.0489673	0.0234623	CD74/CCR7	2
CXCL5	BP	GO:0001767	establishment of lymphocyte polarity	1/13	16/18860	0.0109761	0.0489673	0.0234623	CCR7	1
CXCL5	BP	GO:0031268	pseudopodium organization	1/13	16/18860	0.0109761	0.0489673	0.0234623	CCR7	1
CXCL5	BP	GO:1902166	negative regulation of intrinsic apoptotic signaling pathway in response to DNA damage by p53 class mediator	1/13	16/18860	0.0109761	0.0489673	0.0234623	CD74	1
CXCL5	BP	GO:0002285	lymphocyte activation involved in immune response	2/13	235/18860	0.0110155	0.0489673	0.0234623	CD74/HLA-DRA	2
CXCL5	BP	GO:0050866	negative regulation of cell activation	2/13	235/18860	0.0110155	0.0489673	0.0234623	SAMSN1/CD74	2
CXCL5	BP	GO:0030595	leukocyte chemotaxis	2/13	237/18860	0.0111955	0.0490019	0.0234788	CD74/CCR7	2
CXCL5	BP	GO:0097529	myeloid leukocyte migration	2/13	237/18860	0.0111955	0.0490019	0.0234788	CD74/CCR7	2
CXCL5	BP	GO:0001771	immunological synapse formation	1/13	17/18860	0.0116584	0.0491382	0.0235442	CCR7	1
CXCL5	BP	GO:0002864	regulation of acute inflammatory response to antigenic stimulus	1/13	17/18860	0.0116584	0.0491382	0.0235442	CCR7	1
CXCL5	BP	GO:0032688	negative regulation of interferon-beta production	1/13	17/18860	0.0116584	0.0491382	0.0235442	REL	1
CXCL5	BP	GO:0110075	regulation of ferroptosis	1/13	17/18860	0.0116584	0.0491382	0.0235442	FTH1	1
CXCL5	BP	GO:2001279	regulation of unsaturated fatty acid biosynthetic process	1/13	17/18860	0.0116584	0.0491382	0.0235442	CD74	1
CXCL5	BP	GO:0002830	positive regulation of type 2 immune response	1/13	18/18860	0.0123403	0.0497989	0.0238607	CD74	1
CXCL5	BP	GO:0032695	negative regulation of interleukin-12 production	1/13	18/18860	0.0123403	0.0497989	0.0238607	CCR7	1
CXCL5	BP	GO:0035022	positive regulation of Rac protein signal transduction	1/13	18/18860	0.0123403	0.0497989	0.0238607	CCR7	1
CXCL5	BP	GO:0070206	protein trimerization	1/13	18/18860	0.0123403	0.0497989	0.0238607	CD74	1
CXCL5	BP	GO:0097401	synaptic vesicle lumen acidification	1/13	18/18860	0.0123403	0.0497989	0.0238607	ATP6V1F	1
CXCL5	BP	GO:0097707	ferroptosis	1/13	18/18860	0.0123403	0.0497989	0.0238607	FTH1	1
CXCL5	BP	GO:0050670	regulation of lymphocyte proliferation	2/13	254/18860	0.0127783	0.0512032	0.0245336	CD74/HLA-DPB1	2
CXCL5	BP	GO:0010560	positive regulation of glycoprotein biosynthetic process	1/13	19/18860	0.0130217	0.051278	0.0245694	CCR7	1
CXCL5	BP	GO:1902165	regulation of intrinsic apoptotic signaling pathway in response to DNA damage by p53 class mediator	1/13	19/18860	0.0130217	0.051278	0.0245694	CD74	1
CXCL5	BP	GO:0002573	myeloid leukocyte differentiation	2/13	257/18860	0.0130673	0.051278	0.0245694	CD74/CCR7	2
CXCL5	BP	GO:0032944	regulation of mononuclear cell proliferation	2/13	258/18860	0.0131643	0.0513047	0.0245822	CD74/HLA-DPB1	2
CXCL5	BP	GO:0045655	regulation of monocyte differentiation	1/13	20/18860	0.0137027	0.0517981	0.0248186	CD74	1
CXCL5	BP	GO:0071380	cellular response to prostaglandin E stimulus	1/13	20/18860	0.0137027	0.0517981	0.0248186	CCR7	1
CXCL5	BP	GO:0002524	hypersensitivity	1/13	21/18860	0.0143833	0.0517981	0.0248186	CCR7	1
CXCL5	BP	GO:0002902	regulation of B cell apoptotic process	1/13	21/18860	0.0143833	0.0517981	0.0248186	CD74	1
CXCL5	BP	GO:0035455	response to interferon-alpha	1/13	21/18860	0.0143833	0.0517981	0.0248186	LAMP3	1
CXCL5	BP	GO:0046596	regulation of viral entry into host cell	1/13	21/18860	0.0143833	0.0517981	0.0248186	CD74	1
CXCL5	BP	GO:0050732	negative regulation of peptidyl-tyrosine phosphorylation	1/13	21/18860	0.0143833	0.0517981	0.0248186	SAMSN1	1
CXCL5	BP	GO:0050862	positive regulation of T cell receptor signaling pathway	1/13	21/18860	0.0143833	0.0517981	0.0248186	CCR7	1
CXCL5	BP	GO:0072567	chemokine (C-X-C motif) ligand 2 production	1/13	21/18860	0.0143833	0.0517981	0.0248186	CD74	1
CXCL5	BP	GO:0090713	immunological memory process	1/13	21/18860	0.0143833	0.0517981	0.0248186	HLA-DRA	1
CXCL5	BP	GO:0098761	cellular response to interleukin-7	1/13	21/18860	0.0143833	0.0517981	0.0248186	LSP1	1
CXCL5	BP	GO:2000341	regulation of chemokine (C-X-C motif) ligand 2 production	1/13	21/18860	0.0143833	0.0517981	0.0248186	CD74	1
CXCL5	BP	GO:0002699	positive regulation of immune effector process	2/13	276/18860	0.0149642	0.0532367	0.0255079	CD74/HLA-DRA	2
CXCL5	BP	GO:0071731	response to nitric oxide	1/13	22/18860	0.0150634	0.0532367	0.0255079	CCR7	1
CXCL5	BP	GO:0098760	response to interleukin-7	1/13	22/18860	0.0150634	0.0532367	0.0255079	LSP1	1
CXCL5	BP	GO:1903020	positive regulation of glycoprotein metabolic process	1/13	23/18860	0.0157431	0.0551435	0.0264216	CCR7	1
CXCL5	BP	GO:0070663	regulation of leukocyte proliferation	2/13	284/18860	0.0157968	0.0551435	0.0264216	CD74/HLA-DPB1	2
CXCL5	BP	GO:0034138	toll-like receptor 3 signaling pathway	1/13	24/18860	0.0164224	0.0556211	0.0266504	RFTN1	1
CXCL5	BP	GO:0045591	positive regulation of regulatory T cell differentiation	1/13	24/18860	0.0164224	0.0556211	0.0266504	HLA-DRA	1
CXCL5	BP	GO:0046597	host-mediated suppression of symbiont invasion	1/13	24/18860	0.0164224	0.0556211	0.0266504	CD74	1
CXCL5	BP	GO:0060907	positive regulation of macrophage cytokine production	1/13	24/18860	0.0164224	0.0556211	0.0266504	CD74	1
CXCL5	BP	GO:1902254	negative regulation of intrinsic apoptotic signaling pathway by p53 class mediator	1/13	24/18860	0.0164224	0.0556211	0.0266504	CD74	1
CXCL5	BP	GO:0042113	B cell activation	2/13	291/18860	0.0165416	0.0556933	0.026685	SAMSN1/CD74	2
CXCL5	BP	GO:0002483	antigen processing and presentation of endogenous peptide antigen	1/13	25/18860	0.0171012	0.055923	0.0267951	HLA-DRA	1
CXCL5	BP	GO:0002922	positive regulation of humoral immune response	1/13	25/18860	0.0171012	0.055923	0.0267951	CCR7	1
CXCL5	BP	GO:0007042	lysosomal lumen acidification	1/13	25/18860	0.0171012	0.055923	0.0267951	ATP6V1F	1
CXCL5	BP	GO:0051560	mitochondrial calcium ion homeostasis	1/13	25/18860	0.0171012	0.055923	0.0267951	ANXA6	1
CXCL5	BP	GO:1903902	positive regulation of viral life cycle	1/13	25/18860	0.0171012	0.055923	0.0267951	CD74	1
CXCL5	BP	GO:0019058	viral life cycle	2/13	298/18860	0.0173013	0.0562541	0.0269537	CD74/LAMP3	2
CXCL5	BP	GO:0002407	dendritic cell chemotaxis	1/13	26/18860	0.0177796	0.0570699	0.0273446	CCR7	1
CXCL5	BP	GO:0045723	positive regulation of fatty acid biosynthetic process	1/13	26/18860	0.0177796	0.0570699	0.0273446	CD74	1
CXCL5	BP	GO:0070372	regulation of ERK1 and ERK2 cascade	2/13	303/18860	0.0178531	0.0570699	0.0273446	CD74/CCR7	2
CXCL5	BP	GO:0006874	intracellular calcium ion homeostasis	2/13	304/18860	0.0179644	0.0571047	0.0273613	ANXA6/CCR7	2
CXCL5	BP	GO:0001783	B cell apoptotic process	1/13	27/18860	0.0184576	0.0577054	0.0276491	CD74	1
CXCL5	BP	GO:0016188	synaptic vesicle maturation	1/13	27/18860	0.0184576	0.0577054	0.0276491	ATP6V1F	1
CXCL5	BP	GO:0071379	cellular response to prostaglandin stimulus	1/13	27/18860	0.0184576	0.0577054	0.0276491	CCR7	1
CXCL5	BP	GO:0046651	lymphocyte proliferation	2/13	312/18860	0.0188653	0.0582241	0.0278976	CD74/HLA-DPB1	2
CXCL5	BP	GO:0002675	positive regulation of acute inflammatory response	1/13	28/18860	0.0191352	0.0582241	0.0278976	CCR7	1
CXCL5	BP	GO:0007097	nuclear migration	1/13	28/18860	0.0191352	0.0582241	0.0278976	LMNB1	1
CXCL5	BP	GO:0032740	positive regulation of interleukin-17 production	1/13	28/18860	0.0191352	0.0582241	0.0278976	RFTN1	1
CXCL5	BP	GO:0052372	modulation by symbiont of entry into host	1/13	28/18860	0.0191352	0.0582241	0.0278976	CD74	1
CXCL5	BP	GO:0032943	mononuclear cell proliferation	2/13	319/18860	0.0196693	0.059531	0.0285238	CD74/HLA-DPB1	2
CXCL5	BP	GO:0034695	response to prostaglandin E	1/13	29/18860	0.0198123	0.0596464	0.0285791	CCR7	1
CXCL5	BP	GO:0002366	leukocyte activation involved in immune response	2/13	325/18860	0.0203699	0.0604052	0.0289426	CD74/HLA-DRA	2
CXCL5	BP	GO:0031579	membrane raft organization	1/13	30/18860	0.0204889	0.0604052	0.0289426	RFTN1	1
CXCL5	BP	GO:0050857	positive regulation of antigen receptor-mediated signaling pathway	1/13	30/18860	0.0204889	0.0604052	0.0289426	CCR7	1
CXCL5	BP	GO:0051491	positive regulation of filopodium assembly	1/13	30/18860	0.0204889	0.0604052	0.0289426	CCR7	1
CXCL5	BP	GO:0002263	cell activation involved in immune response	2/13	329/18860	0.0208429	0.0605175	0.0289965	CD74/HLA-DRA	2
CXCL5	BP	GO:0060326	cell chemotaxis	2/13	330/18860	0.0209618	0.0605175	0.0289965	CD74/CCR7	2
CXCL5	BP	GO:0055074	calcium ion homeostasis	2/13	331/18860	0.0210811	0.0605175	0.0289965	ANXA6/CCR7	2
CXCL5	BP	GO:0070371	ERK1 and ERK2 cascade	2/13	331/18860	0.0210811	0.0605175	0.0289965	CD74/CCR7	2
CXCL5	BP	GO:0001516	prostaglandin biosynthetic process	1/13	31/18860	0.0211652	0.0605175	0.0289965	CD74	1
CXCL5	BP	GO:1902230	negative regulation of intrinsic apoptotic signaling pathway in response to DNA damage	1/13	31/18860	0.0211652	0.0605175	0.0289965	CD74	1
CXCL5	BP	GO:0002438	acute inflammatory response to antigenic stimulus	1/13	32/18860	0.021841	0.0621376	0.0297727	CCR7	1
CXCL5	BP	GO:0035020	regulation of Rac protein signal transduction	1/13	33/18860	0.0225164	0.0622438	0.0298236	CCR7	1
CXCL5	BP	GO:0035751	regulation of lysosomal lumen pH	1/13	33/18860	0.0225164	0.0622438	0.0298236	ATP6V1F	1
CXCL5	BP	GO:0036336	dendritic cell migration	1/13	33/18860	0.0225164	0.0622438	0.0298236	CCR7	1
CXCL5	BP	GO:0046457	prostanoid biosynthetic process	1/13	33/18860	0.0225164	0.0622438	0.0298236	CD74	1
CXCL5	BP	GO:0051647	nucleus localization	1/13	33/18860	0.0225164	0.0622438	0.0298236	LMNB1	1
CXCL5	BP	GO:1902105	regulation of leukocyte differentiation	2/13	343/18860	0.0225347	0.0622438	0.0298236	CD74/HLA-DRA	2
CXCL5	BP	GO:0002828	regulation of type 2 immune response	1/13	34/18860	0.0231913	0.0634416	0.0303975	CD74	1
CXCL5	BP	GO:0050869	negative regulation of B cell activation	1/13	34/18860	0.0231913	0.0634416	0.0303975	SAMSN1	1
CXCL5	BP	GO:0048147	negative regulation of fibroblast proliferation	1/13	35/18860	0.0238658	0.064665	0.0309837	FTH1	1
CXCL5	BP	GO:0061081	positive regulation of myeloid leukocyte cytokine production involved in immune response	1/13	35/18860	0.0238658	0.064665	0.0309837	CD74	1
CXCL5	BP	GO:0070661	leukocyte proliferation	2/13	356/18860	0.0241558	0.0651405	0.0312115	CD74/HLA-DPB1	2
CXCL5	BP	GO:0001782	B cell homeostasis	1/13	36/18860	0.0245399	0.0658642	0.0315583	CD74	1
CXCL5	BP	GO:0007035	vacuolar acidification	1/13	37/18860	0.0252136	0.0669527	0.0320798	ATP6V1F	1
CXCL5	BP	GO:1902253	regulation of intrinsic apoptotic signaling pathway by p53 class mediator	1/13	37/18860	0.0252136	0.0669527	0.0320798	CD74	1
CXCL5	BP	GO:0048872	homeostasis of number of cells	2/13	369/18860	0.0258244	0.0669527	0.0320798	CD74/CCR7	2
CXCL5	BP	GO:0001916	positive regulation of T cell mediated cytotoxicity	1/13	38/18860	0.0258868	0.0669527	0.0320798	HLA-DRA	1
CXCL5	BP	GO:0010934	macrophage cytokine production	1/13	38/18860	0.0258868	0.0669527	0.0320798	CD74	1
CXCL5	BP	GO:0010935	regulation of macrophage cytokine production	1/13	38/18860	0.0258868	0.0669527	0.0320798	CD74	1
CXCL5	BP	GO:0030224	monocyte differentiation	1/13	38/18860	0.0258868	0.0669527	0.0320798	CD74	1
CXCL5	BP	GO:0070229	negative regulation of lymphocyte apoptotic process	1/13	38/18860	0.0258868	0.0669527	0.0320798	CD74	1
CXCL5	BP	GO:0034694	response to prostaglandin	1/13	39/18860	0.0265596	0.0674662	0.0323259	CCR7	1
CXCL5	BP	GO:0043372	positive regulation of CD4-positive, alpha-beta T cell differentiation	1/13	39/18860	0.0265596	0.0674662	0.0323259	HLA-DRA	1
CXCL5	BP	GO:0043516	regulation of DNA damage response, signal transduction by p53 class mediator	1/13	39/18860	0.0265596	0.0674662	0.0323259	CD74	1
CXCL5	BP	GO:0045589	regulation of regulatory T cell differentiation	1/13	39/18860	0.0265596	0.0674662	0.0323259	HLA-DRA	1
CXCL5	BP	GO:1902229	regulation of intrinsic apoptotic signaling pathway in response to DNA damage	1/13	41/18860	0.0279039	0.070566	0.0338111	CD74	1
CXCL5	BP	GO:0001932	regulation of protein phosphorylation	2/13	387/18860	0.0282115	0.071028	0.0340325	SAMSN1/CD74	2
CXCL5	BP	GO:0043903	regulation of biological process involved in symbiotic interaction	1/13	42/18860	0.0285755	0.0713133	0.0341692	CD74	1
CXCL5	BP	GO:0045923	positive regulation of fatty acid metabolic process	1/13	42/18860	0.0285755	0.0713133	0.0341692	CD74	1
CXCL5	BP	GO:0032735	positive regulation of interleukin-12 production	1/13	43/18860	0.0292465	0.0723534	0.0346675	CCR7	1
CXCL5	BP	GO:0045066	regulatory T cell differentiation	1/13	43/18860	0.0292465	0.0723534	0.0346675	HLA-DRA	1
CXCL5	BP	GO:0016032	viral process	2/13	396/18860	0.0294378	0.0725114	0.0347432	CD74/LAMP3	2
CXCL5	BP	GO:0050900	leukocyte migration	2/13	397/18860	0.0295754	0.0725363	0.0347552	CD74/CCR7	2
CXCL5	BP	GO:0042092	type 2 immune response	1/13	45/18860	0.0305874	0.0742986	0.0355996	CD74	1
CXCL5	BP	GO:1901797	negative regulation of signal transduction by p53 class mediator	1/13	45/18860	0.0305874	0.0742986	0.0355996	CD74	1
CXCL5	BP	GO:0001818	negative regulation of cytokine production	2/13	405/18860	0.0306857	0.0742986	0.0355996	CCR7/REL	2
CXCL5	BP	GO:0030890	positive regulation of B cell proliferation	1/13	47/18860	0.0319266	0.0760131	0.036421	CD74	1
CXCL5	BP	GO:0043330	response to exogenous dsRNA	1/13	47/18860	0.0319266	0.0760131	0.036421	RFTN1	1
CXCL5	BP	GO:0001914	regulation of T cell mediated cytotoxicity	1/13	48/18860	0.0325956	0.0760131	0.036421	HLA-DRA	1
CXCL5	BP	GO:0002792	negative regulation of peptide secretion	1/13	48/18860	0.0325956	0.0760131	0.036421	CD74	1
CXCL5	BP	GO:0042771	intrinsic apoptotic signaling pathway in response to DNA damage by p53 class mediator	1/13	48/18860	0.0325956	0.0760131	0.036421	CD74	1
CXCL5	BP	GO:0051489	regulation of filopodium assembly	1/13	48/18860	0.0325956	0.0760131	0.036421	CCR7	1
CXCL5	BP	GO:0140894	endolysosomal toll-like receptor signaling pathway	1/13	48/18860	0.0325956	0.0760131	0.036421	RFTN1	1
CXCL5	BP	GO:0002697	regulation of immune effector process	2/13	421/18860	0.0329565	0.0760131	0.036421	CD74/HLA-DRA	2
CXCL5	BP	GO:0002673	regulation of acute inflammatory response	1/13	49/18860	0.0332641	0.0760131	0.036421	CCR7	1
CXCL5	BP	GO:0002861	regulation of inflammatory response to antigenic stimulus	1/13	49/18860	0.0332641	0.0760131	0.036421	CCR7	1
CXCL5	BP	GO:0032620	interleukin-17 production	1/13	49/18860	0.0332641	0.0760131	0.036421	RFTN1	1
CXCL5	BP	GO:0032660	regulation of interleukin-17 production	1/13	49/18860	0.0332641	0.0760131	0.036421	RFTN1	1
CXCL5	BP	GO:0097028	dendritic cell differentiation	1/13	49/18860	0.0332641	0.0760131	0.036421	CCR7	1
CXCL5	BP	GO:2000516	positive regulation of CD4-positive, alpha-beta T cell activation	1/13	49/18860	0.0332641	0.0760131	0.036421	HLA-DRA	1
CXCL5	BP	GO:0002920	regulation of humoral immune response	1/13	50/18860	0.0339322	0.0760134	0.0364212	CCR7	1
CXCL5	BP	GO:0006693	prostaglandin metabolic process	1/13	50/18860	0.0339322	0.0760134	0.0364212	CD74	1
CXCL5	BP	GO:0031295	T cell costimulation	1/13	50/18860	0.0339322	0.0760134	0.0364212	CCR7	1
CXCL5	BP	GO:0032480	negative regulation of type I interferon production	1/13	50/18860	0.0339322	0.0760134	0.0364212	REL	1
CXCL5	BP	GO:0045622	regulation of T-helper cell differentiation	1/13	50/18860	0.0339322	0.0760134	0.0364212	HLA-DRA	1
CXCL5	BP	GO:0042325	regulation of phosphorylation	2/13	431/18860	0.0344091	0.0763074	0.0365621	SAMSN1/CD74	2
CXCL5	BP	GO:0031294	lymphocyte costimulation	1/13	51/18860	0.0345998	0.0763074	0.0365621	CCR7	1
CXCL5	BP	GO:0043368	positive T cell selection	1/13	51/18860	0.0345998	0.0763074	0.0365621	CD74	1
CXCL5	BP	GO:0061082	myeloid leukocyte cytokine production	1/13	51/18860	0.0345998	0.0763074	0.0365621	CD74	1
CXCL5	BP	GO:0006692	prostanoid metabolic process	1/13	52/18860	0.0352671	0.0765915	0.0366982	CD74	1
CXCL5	BP	GO:0006968	cellular defense response	1/13	52/18860	0.0352671	0.0765915	0.0366982	LSP1	1
CXCL5	BP	GO:0010559	regulation of glycoprotein biosynthetic process	1/13	52/18860	0.0352671	0.0765915	0.0366982	CCR7	1
CXCL5	BP	GO:0030838	positive regulation of actin filament polymerization	1/13	52/18860	0.0352671	0.0765915	0.0366982	CCR7	1
CXCL5	BP	GO:0006816	calcium ion transport	2/13	439/18860	0.0355895	0.0769978	0.0368928	ANXA6/CCR7	2
CXCL5	BP	GO:0050856	regulation of T cell receptor signaling pathway	1/13	53/18860	0.0359339	0.0774485	0.0371088	CCR7	1
CXCL5	BP	GO:1903706	regulation of hemopoiesis	2/13	443/18860	0.0361857	0.0776968	0.0372278	CD74/HLA-DRA	2
CXCL5	BP	GO:0045581	negative regulation of T cell differentiation	1/13	54/18860	0.0366003	0.0779984	0.0373723	CD74	1
CXCL5	BP	GO:0048260	positive regulation of receptor-mediated endocytosis	1/13	54/18860	0.0366003	0.0779984	0.0373723	CCR7	1
CXCL5	BP	GO:0006826	iron ion transport	1/13	55/18860	0.0372663	0.0785051	0.0376151	FTH1	1
CXCL5	BP	GO:0031529	ruffle organization	1/13	55/18860	0.0372663	0.0785051	0.0376151	CCR7	1
CXCL5	BP	GO:0043331	response to dsRNA	1/13	55/18860	0.0372663	0.0785051	0.0376151	RFTN1	1
CXCL5	BP	GO:0010720	positive regulation of cell development	2/13	451/18860	0.03739	0.0785051	0.0376151	CD74/HLA-DRA	2
CXCL5	BP	GO:0016601	Rac protein signal transduction	1/13	57/18860	0.0385969	0.080152	0.0384042	CCR7	1
CXCL5	BP	GO:0046638	positive regulation of alpha-beta T cell differentiation	1/13	57/18860	0.0385969	0.080152	0.0384042	HLA-DRA	1
CXCL5	BP	GO:0048146	positive regulation of fibroblast proliferation	1/13	57/18860	0.0385969	0.080152	0.0384042	CD74	1
CXCL5	BP	GO:0051452	intracellular pH reduction	1/13	58/18860	0.0392616	0.0812359	0.0389235	ATP6V1F	1
CXCL5	BP	GO:0042304	regulation of fatty acid biosynthetic process	1/13	59/18860	0.0399259	0.0820139	0.0392962	CD74	1
CXCL5	BP	GO:1903018	regulation of glycoprotein metabolic process	1/13	59/18860	0.0399259	0.0820139	0.0392962	CCR7	1
CXCL5	BP	GO:0006636	unsaturated fatty acid biosynthetic process	1/13	60/18860	0.0405897	0.0830776	0.0398059	CD74	1
CXCL5	BP	GO:0043410	positive regulation of MAPK cascade	2/13	474/18860	0.0409393	0.0832378	0.0398827	CD74/CCR7	2
CXCL5	BP	GO:0001913	T cell mediated cytotoxicity	1/13	61/18860	0.0412532	0.0832378	0.0398827	HLA-DRA	1
CXCL5	BP	GO:0001954	positive regulation of cell-matrix adhesion	1/13	61/18860	0.0412532	0.0832378	0.0398827	CCR7	1
CXCL5	BP	GO:0043030	regulation of macrophage activation	1/13	61/18860	0.0412532	0.0832378	0.0398827	CD74	1
CXCL5	BP	GO:0032608	interferon-beta production	1/13	62/18860	0.0419162	0.0834036	0.0399621	REL	1
CXCL5	BP	GO:0032648	regulation of interferon-beta production	1/13	62/18860	0.0419162	0.0834036	0.0399621	REL	1
CXCL5	BP	GO:0071709	membrane assembly	1/13	62/18860	0.0419162	0.0834036	0.0399621	RFTN1	1
CXCL5	BP	GO:0030099	myeloid cell differentiation	2/13	481/18860	0.0420447	0.0834036	0.0399621	CD74/CCR7	2
CXCL5	BP	GO:0006998	nuclear envelope organization	1/13	63/18860	0.0425787	0.0834036	0.0399621	LMNB1	1
CXCL5	BP	GO:0046456	icosanoid biosynthetic process	1/13	63/18860	0.0425787	0.0834036	0.0399621	CD74	1
CXCL5	BP	GO:0070228	regulation of lymphocyte apoptotic process	1/13	63/18860	0.0425787	0.0834036	0.0399621	CD74	1
CXCL5	BP	GO:0032615	interleukin-12 production	1/13	64/18860	0.0432409	0.0834036	0.0399621	CCR7	1
CXCL5	BP	GO:0032655	regulation of interleukin-12 production	1/13	64/18860	0.0432409	0.0834036	0.0399621	CCR7	1
CXCL5	BP	GO:0043370	regulation of CD4-positive, alpha-beta T cell differentiation	1/13	64/18860	0.0432409	0.0834036	0.0399621	HLA-DRA	1
CXCL5	BP	GO:0045620	negative regulation of lymphocyte differentiation	1/13	64/18860	0.0432409	0.0834036	0.0399621	CD74	1
CXCL5	BP	GO:0048524	positive regulation of viral process	1/13	64/18860	0.0432409	0.0834036	0.0399621	CD74	1
CXCL5	BP	GO:0070050	neuron cellular homeostasis	1/13	64/18860	0.0432409	0.0834036	0.0399621	ATP6V1F	1
CXCL5	BP	GO:0001961	positive regulation of cytokine-mediated signaling pathway	1/13	65/18860	0.0439026	0.0838275	0.0401652	CD74	1
CXCL5	BP	GO:0002763	positive regulation of myeloid leukocyte differentiation	1/13	65/18860	0.0439026	0.0838275	0.0401652	CD74	1
CXCL5	BP	GO:0032757	positive regulation of interleukin-8 production	1/13	65/18860	0.0439026	0.0838275	0.0401652	CD74	1
CXCL5	BP	GO:1901799	negative regulation of proteasomal protein catabolic process	1/13	67/18860	0.0452248	0.0860633	0.0412365	LAMP3	1
CXCL5	BP	GO:0030888	regulation of B cell proliferation	1/13	68/18860	0.0458853	0.0867399	0.0415607	CD74	1
CXCL5	BP	GO:0046847	filopodium assembly	1/13	68/18860	0.0458853	0.0867399	0.0415607	CCR7	1
CXCL5	BP	GO:0001912	positive regulation of leukocyte mediated cytotoxicity	1/13	70/18860	0.0472049	0.0886456	0.0424738	HLA-DRA	1
CXCL5	BP	GO:0044091	membrane biogenesis	1/13	70/18860	0.0472049	0.0886456	0.0424738	RFTN1	1
CXCL5	BP	GO:0060760	positive regulation of response to cytokine stimulus	1/13	72/18860	0.0485229	0.0908208	0.043516	CD74	1
CXCL5	BP	GO:0031343	positive regulation of cell killing	1/13	73/18860	0.0491813	0.0914514	0.0438182	HLA-DRA	1
CXCL5	BP	GO:0032722	positive regulation of chemokine production	1/13	73/18860	0.0491813	0.0914514	0.0438182	CD74	1
CXCL5	BP	GO:0002711	positive regulation of T cell mediated immunity	1/13	74/18860	0.0498392	0.0914791	0.0438314	HLA-DRA	1
CXCL5	BP	GO:0002820	negative regulation of adaptive immune response	1/13	74/18860	0.0498392	0.0914791	0.0438314	SAMSN1	1
CXCL5	BP	GO:0050854	regulation of antigen receptor-mediated signaling pathway	1/13	74/18860	0.0498392	0.0914791	0.0438314	CCR7	1
CXCL5	BP	GO:0051057	positive regulation of small GTPase mediated signal transduction	1/13	74/18860	0.0498392	0.0914791	0.0438314	CCR7	1
CXCL5	CC	GO:0042613	MHC class II protein complex	3/13	17/19944	1.46341e-07	5.14368e-06	2.04021e-06	CD74/HLA-DPB1/HLA-DRA	3
CXCL5	CC	GO:0005765	lysosomal membrane	6/13	462/19944	2.23638e-07	5.14368e-06	2.04021e-06	ANXA6/CD74/HLA-DPB1/HLA-DRA/LAMP3/ATP6V1F	6
CXCL5	CC	GO:0098852	lytic vacuole membrane	6/13	462/19944	2.23638e-07	5.14368e-06	2.04021e-06	ANXA6/CD74/HLA-DPB1/HLA-DRA/LAMP3/ATP6V1F	6
CXCL5	CC	GO:0042611	MHC protein complex	3/13	25/19944	4.93491e-07	8.51271e-06	3.37651e-06	CD74/HLA-DPB1/HLA-DRA	3
CXCL5	CC	GO:0005770	late endosome	5/13	326/19944	1.30789e-06	1.56067e-05	6.19031e-06	ANXA6/CD74/HLA-DPB1/HLA-DRA/LAMP3	5
CXCL5	CC	GO:0098553	lumenal side of endoplasmic reticulum membrane	3/13	35/19944	1.39903e-06	1.56067e-05	6.19031e-06	CD74/HLA-DPB1/HLA-DRA	3
CXCL5	CC	GO:0030665	clathrin-coated vesicle membrane	4/13	140/19944	1.58329e-06	1.56067e-05	6.19031e-06	CD74/HLA-DPB1/HLA-DRA/ATP6V1F	4
CXCL5	CC	GO:0098576	lumenal side of membrane	3/13	46/19944	3.2314e-06	2.78708e-05	1.10548e-05	CD74/HLA-DPB1/HLA-DRA	3
CXCL5	CC	GO:0031902	late endosome membrane	4/13	182/19944	4.49861e-06	3.44894e-05	1.368e-05	ANXA6/HLA-DPB1/HLA-DRA/LAMP3	4
CXCL5	CC	GO:0030662	coated vesicle membrane	4/13	207/19944	7.49004e-06	5.16813e-05	2.0499e-05	CD74/HLA-DPB1/HLA-DRA/ATP6V1F	4
CXCL5	CC	GO:0012507	ER to Golgi transport vesicle membrane	3/13	64/19944	8.8092e-06	5.52577e-05	2.19176e-05	CD74/HLA-DPB1/HLA-DRA	3
CXCL5	CC	GO:0030136	clathrin-coated vesicle	4/13	223/19944	1.00511e-05	5.77935e-05	2.29235e-05	CD74/HLA-DPB1/HLA-DRA/ATP6V1F	4
CXCL5	CC	GO:0030669	clathrin-coated endocytic vesicle membrane	3/13	76/19944	1.47968e-05	7.8537e-05	3.11512e-05	CD74/HLA-DPB1/HLA-DRA	3
CXCL5	CC	GO:0030658	transport vesicle membrane	4/13	259/19944	1.81196e-05	8.93039e-05	3.54218e-05	CD74/HLA-DPB1/HLA-DRA/ATP6V1F	4
CXCL5	CC	GO:0045334	clathrin-coated endocytic vesicle	3/13	94/19944	2.80231e-05	0.000124743	4.94787e-05	CD74/HLA-DPB1/HLA-DRA	3
CXCL5	CC	GO:0030134	COPII-coated ER to Golgi transport vesicle	3/13	95/19944	2.8926e-05	0.000124743	4.94787e-05	CD74/HLA-DPB1/HLA-DRA	3
CXCL5	CC	GO:0030135	coated vesicle	4/13	323/19944	4.30185e-05	0.000174605	6.92558e-05	CD74/HLA-DPB1/HLA-DRA/ATP6V1F	4
CXCL5	CC	GO:0032588	trans-Golgi network membrane	3/13	112/19944	4.73267e-05	0.000181419	7.19587e-05	CD74/HLA-DPB1/HLA-DRA	3
CXCL5	CC	GO:0044754	autolysosome	2/13	20/19944	7.40288e-05	0.000268841	0.000106634	HLA-DRA/FTH1	2
CXCL5	CC	GO:0005767	secondary lysosome	2/13	28/19944	0.000146846	0.000506617	0.000200947	HLA-DRA/FTH1	2
CXCL5	CC	GO:0030133	transport vesicle	4/13	451/19944	0.000156883	0.000515472	0.000204459	CD74/HLA-DPB1/HLA-DRA/ATP6V1F	4
CXCL5	CC	GO:0030666	endocytic vesicle membrane	3/13	208/19944	0.000296042	0.000928496	0.000368282	CD74/HLA-DPB1/HLA-DRA	3
CXCL5	CC	GO:0005802	trans-Golgi network	3/13	274/19944	0.000662392	0.00198717	0.000788201	CD74/HLA-DPB1/HLA-DRA	3
CXCL5	CC	GO:0030139	endocytic vesicle	3/13	361/19944	0.0014698	0.00422568	0.00167609	CD74/HLA-DPB1/HLA-DRA	3
CXCL5	CC	GO:0098791	Golgi apparatus subcompartment	3/13	397/19944	0.00192985	0.0053264	0.00211268	CD74/HLA-DPB1/HLA-DRA	3
CXCL5	CC	GO:0005769	early endosome	3/13	448/19944	0.00272258	0.00722531	0.00286587	RFTN1/HLA-DRA/LAMP3	3
CXCL5	CC	GO:0000221	vacuolar proton-transporting V-type ATPase, V1 domain	1/13	12/19944	0.00779606	0.0187983	0.00745622	ATP6V1F	1
CXCL5	CC	GO:0033180	proton-transporting V-type ATPase, V1 domain	1/13	12/19944	0.00779606	0.0187983	0.00745622	ATP6V1F	1
CXCL5	CC	GO:0031901	early endosome membrane	2/13	209/19944	0.00790073	0.0187983	0.00745622	HLA-DRA/LAMP3	2
CXCL5	CC	GO:0033178	proton-transporting two-sector ATPase complex, catalytic domain	1/13	13/19944	0.0084432	0.0194193	0.00770256	ATP6V1F	1
CXCL5	CC	GO:0005652	nuclear lamina	1/13	15/19944	0.00973629	0.0216711	0.00859571	LMNB1	1
CXCL5	CC	GO:0042599	lamellar body	1/13	18/19944	0.011673	0.0251699	0.0099835	LAMP3	1
CXCL5	CC	GO:0016471	vacuolar proton-transporting V-type ATPase complex	1/13	26/19944	0.0168205	0.0351702	0.0139501	ATP6V1F	1
CXCL5	CC	GO:0033176	proton-transporting V-type ATPase complex	1/13	28/19944	0.0181036	0.0367396	0.0145725	ATP6V1F	1
CXCL5	CC	GO:0034399	nuclear periphery	1/13	31/19944	0.0200252	0.0394782	0.0156588	LMNB1	1
CXCL5	CC	GO:0009897	external side of plasma membrane	2/13	393/19944	0.0261716	0.0501623	0.0198966	CD74/CCR7	2
CXCL5	CC	GO:0001772	immunological synapse	1/13	48/19944	0.0308489	0.0560151	0.0222181	HLA-DRA	1
CXCL5	CC	GO:0090533	cation-transporting ATPase complex	1/13	48/19944	0.0308489	0.0560151	0.0222181	ATP6V1F	1
CXCL5	CC	GO:0016469	proton-transporting two-sector ATPase complex	1/13	51/19944	0.0327475	0.0579379	0.0229807	ATP6V1F	1
CXCL5	CC	GO:0098533	ATPase dependent transmembrane transport complex	1/13	54/19944	0.0346426	0.0589854	0.0233962	ATP6V1F	1
CXCL5	CC	GO:1904724	tertiary granule lumen	1/13	55/19944	0.0352736	0.0589854	0.0233962	FTH1	1
CXCL5	CC	GO:0005637	nuclear inner membrane	1/13	56/19944	0.0359042	0.0589854	0.0233962	LMNB1	1
CXCL5	CC	GO:0005771	multivesicular body	1/13	68/19944	0.0434414	0.0697083	0.0276494	CD74	1
CXCL5	MF	GO:0023026	MHC class II protein complex binding	3/12	27/18662	5.8901e-07	3.53406e-05	1.55003e-05	CD74/HLA-DPB1/HLA-DRA	3
CXCL5	MF	GO:0023023	MHC protein complex binding	3/12	37/18662	1.559e-06	4.677e-05	2.05131e-05	CD74/HLA-DPB1/HLA-DRA	3
CXCL5	MF	GO:0140375	immune receptor activity	3/12	157/18662	0.000121546	0.00243092	0.00106619	CD74/CCR7/HLA-DRA	3
CXCL5	MF	GO:0042605	peptide antigen binding	2/12	45/18662	0.000369525	0.00472588	0.00207276	HLA-DPB1/HLA-DRA	2
CXCL5	MF	GO:0042277	peptide binding	3/12	234/18662	0.000393824	0.00472588	0.00207276	CD74/HLA-DPB1/HLA-DRA	3
CXCL5	MF	GO:0004896	cytokine receptor activity	2/12	97/18662	0.0017059	0.017059	0.00748203	CD74/CCR7	2
CXCL5	MF	GO:0019955	cytokine binding	2/12	143/18662	0.00365933	0.0313657	0.0137569	CD74/CCR7	2
CXCL5	MF	GO:0003823	antigen binding	2/12	178/18662	0.00560716	0.0384562	0.0168668	HLA-DPB1/HLA-DRA	2
CXCL5	MF	GO:0008199	ferric iron binding	1/12	10/18662	0.00641315	0.0384562	0.0168668	FTH1	1
CXCL5	MF	GO:0032395	MHC class II receptor activity	1/12	10/18662	0.00641315	0.0384562	0.0168668	HLA-DRA	1
CXCL5	MF	GO:0042608	T cell receptor binding	1/12	12/18662	0.00769124	0.0384562	0.0168668	HLA-DRA	1
CXCL5	MF	GO:0050998	nitric-oxide synthase binding	1/12	12/18662	0.00769124	0.0384562	0.0168668	CD74	1
CXCL5	MF	GO:0016722	oxidoreductase activity, acting on metal ions	1/12	17/18662	0.0108799	0.0432934	0.0189883	FTH1	1
CXCL5	MF	GO:0016493	C-C chemokine receptor activity	1/12	23/18662	0.0146939	0.0432934	0.0189883	CCR7	1
CXCL5	MF	GO:0043274	phospholipase binding	1/12	23/18662	0.0146939	0.0432934	0.0189883	LMNB1	1
CXCL5	MF	GO:0019957	C-C chemokine binding	1/12	24/18662	0.0153282	0.0432934	0.0189883	CCR7	1
CXCL5	MF	GO:0042625	ATPase-coupled ion transmembrane transporter activity	1/12	24/18662	0.0153282	0.0432934	0.0189883	ATP6V1F	1
CXCL5	MF	GO:0044769	ATPase activity, coupled to transmembrane movement of ions, rotational mechanism	1/12	24/18662	0.0153282	0.0432934	0.0189883	ATP6V1F	1
CXCL5	MF	GO:0046961	proton-transporting ATPase activity, rotational mechanism	1/12	24/18662	0.0153282	0.0432934	0.0189883	ATP6V1F	1
CXCL5	MF	GO:0008198	ferrous iron binding	1/12	25/18662	0.0159622	0.0432934	0.0189883	FTH1	1
CXCL5	MF	GO:0001637	G protein-coupled chemoattractant receptor activity	1/12	26/18662	0.0165958	0.0432934	0.0189883	CCR7	1
CXCL5	MF	GO:0004950	chemokine receptor activity	1/12	26/18662	0.0165958	0.0432934	0.0189883	CCR7	1
CXCL5	MF	GO:0030247	polysaccharide binding	1/12	26/18662	0.0165958	0.0432934	0.0189883	HLA-DRA	1
CXCL5	MF	GO:0019956	chemokine binding	1/12	33/18662	0.0210206	0.0525514	0.0230489	CCR7	1
CXCL5	MF	GO:0042287	MHC protein binding	1/12	41/18662	0.0260551	0.0625322	0.0274264	CD74	1
CXCL5	MF	GO:0001784	phosphotyrosine residue binding	1/12	47/18662	0.0298154	0.0688047	0.0301775	SAMSN1	1
CXCL5	MF	GO:0005544	calcium-dependent phospholipid binding	1/12	54/18662	0.0341856	0.0720174	0.0315866	ANXA6	1
CXCL5	MF	GO:0019829	ATPase-coupled monoatomic cation transmembrane transporter activity	1/12	54/18662	0.0341856	0.0720174	0.0315866	ATP6V1F	1
CXCL5	MF	GO:0015485	cholesterol binding	1/12	55/18662	0.0348084	0.0720174	0.0315866	ANXA6	1
CXCL5	MF	GO:0045309	protein phosphorylated amino acid binding	1/12	59/18662	0.0372961	0.0745891	0.0327145	SAMSN1	1
CXCL5	MF	GO:0001786	phosphatidylserine binding	1/12	61/18662	0.0385377	0.0745891	0.0327145	ANXA6	1
CXCL5	MF	GO:0032934	sterol binding	1/12	69/18662	0.0434896	0.081543	0.0357645	ANXA6	1
CXCL5	MF	GO:0140313	molecular sequestering activity	1/12	75/18662	0.0471881	0.0840557	0.0368665	FTH1	1
CXCL5	MF	GO:0003725	double-stranded RNA binding	1/12	77/18662	0.048418	0.0840557	0.0368665	RFTN1	1
CXCL5	MF	GO:0044183	protein folding chaperone	1/12	78/18662	0.0490325	0.0840557	0.0368665	CD74	1
SLC26A3	BP	GO:0002888	positive regulation of myeloid leukocyte mediated immunity	3/28	21/18860	3.82838e-06	0.00250059	0.00165215	TYROBP/SPI1/FCER1G	3
SLC26A3	BP	GO:0002283	neutrophil activation involved in immune response	3/28	23/18860	5.08767e-06	0.00250059	0.00165215	TYROBP/SPI1/FCER1G	3
SLC26A3	BP	GO:0002697	regulation of immune effector process	6/28	421/18860	2.96488e-05	0.00963831	0.00636809	TYROBP/CD59/SPI1/LAPTM5/S100A9/FCER1G	6
SLC26A3	BP	GO:0042119	neutrophil activation	3/28	48/18860	4.84678e-05	0.00963831	0.00636809	TYROBP/SPI1/FCER1G	3
SLC26A3	BP	GO:0006935	chemotaxis	6/28	474/18860	5.74709e-05	0.00963831	0.00636809	SPI1/NINJ1/SEMA6B/S100A9/TYMP/FCER1G	6
SLC26A3	BP	GO:0042330	taxis	6/28	476/18860	5.883e-05	0.00963831	0.00636809	SPI1/NINJ1/SEMA6B/S100A9/TYMP/FCER1G	6
SLC26A3	BP	GO:0036230	granulocyte activation	3/28	56/18860	7.70635e-05	0.00998531	0.00659735	TYROBP/SPI1/FCER1G	3
SLC26A3	BP	GO:0002886	regulation of myeloid leukocyte mediated immunity	3/28	57/18860	8.1264e-05	0.00998531	0.00659735	TYROBP/SPI1/FCER1G	3
SLC26A3	BP	GO:0002357	defense response to tumor cell	2/28	12/18860	0.000138999	0.0136636	0.00902765	SPI1/LAPTM5	2
SLC26A3	BP	GO:0097067	cellular response to thyroid hormone stimulus	2/28	12/18860	0.000138999	0.0136636	0.00902765	CTSS/CTSB	2
SLC26A3	BP	GO:0002327	immature B cell differentiation	2/28	17/18860	0.00028511	0.022785	0.0150541	SPI1/LAPTM5	2
SLC26A3	BP	GO:0097707	ferroptosis	2/28	18/18860	0.000320455	0.022785	0.0150541	FTH1/NINJ1	2
SLC26A3	BP	GO:0002285	lymphocyte activation involved in immune response	4/28	235/18860	0.000380288	0.022785	0.0150541	TYROBP/SPI1/CDH17/FCER1G	4
SLC26A3	BP	GO:0045089	positive regulation of innate immune response	5/28	432/18860	0.000391838	0.022785	0.0150541	TYROBP/SPI1/NINJ1/S100A9/CTSS	5
SLC26A3	BP	GO:0030595	leukocyte chemotaxis	4/28	237/18860	0.000392685	0.022785	0.0150541	SPI1/NINJ1/S100A9/FCER1G	4
SLC26A3	BP	GO:0097529	myeloid leukocyte migration	4/28	237/18860	0.000392685	0.022785	0.0150541	SPI1/NINJ1/S100A9/FCER1G	4
SLC26A3	BP	GO:0002523	leukocyte migration involved in inflammatory response	2/28	20/18860	0.00039722	0.022785	0.0150541	NINJ1/S100A9	2
SLC26A3	BP	GO:0002275	myeloid cell activation involved in immune response	3/28	102/18860	0.000456025	0.022785	0.0150541	TYROBP/SPI1/FCER1G	3
SLC26A3	BP	GO:0032755	positive regulation of interleukin-6 production	3/28	103/18860	0.00046924	0.022785	0.0150541	TYROBP/LAPTM5/FCER1G	3
SLC26A3	BP	GO:0097066	response to thyroid hormone	2/28	22/18860	0.00048205	0.022785	0.0150541	CTSS/CTSB	2
SLC26A3	BP	GO:0042060	wound healing	5/28	453/18860	0.000486759	0.022785	0.0150541	CD59/TNFRSF12A/CLDN4/RHOC/FCER1G	5
SLC26A3	BP	GO:2000010	positive regulation of protein localization to cell surface	2/28	23/18860	0.000527475	0.023433	0.0154823	TYROBP/FCER1G	2
SLC26A3	BP	GO:0002833	positive regulation of response to biotic stimulus	5/28	465/18860	0.00054828	0.023433	0.0154823	TYROBP/SPI1/NINJ1/S100A9/CTSS	5
SLC26A3	BP	GO:0031341	regulation of cell killing	3/28	112/18860	0.000599366	0.0236513	0.0156265	TYROBP/CD59/SPI1	3
SLC26A3	BP	GO:0032963	collagen metabolic process	3/28	116/18860	0.000663889	0.0236513	0.0156265	CTSS/CTSB/SERPINH1	3
SLC26A3	BP	GO:0007229	integrin-mediated signaling pathway	3/28	117/18860	0.000680684	0.0236513	0.0156265	TYROBP/CDH17/FCER1G	3
SLC26A3	BP	GO:0030316	osteoclast differentiation	3/28	117/18860	0.000680684	0.0236513	0.0156265	TYROBP/SPI1/FCER1G	3
SLC26A3	BP	GO:0002699	positive regulation of immune effector process	4/28	276/18860	0.000696627	0.0236513	0.0156265	TYROBP/SPI1/LAPTM5/FCER1G	4
SLC26A3	BP	GO:0002444	myeloid leukocyte mediated immunity	3/28	118/18860	0.000697749	0.0236513	0.0156265	TYROBP/SPI1/FCER1G	3
SLC26A3	BP	GO:0001906	cell killing	4/28	281/18860	0.000744984	0.0244106	0.0161282	TYROBP/CD59/SPI1/NINJ1	4
SLC26A3	BP	GO:0042113	B cell activation	4/28	291/18860	0.000848772	0.0269143	0.0177824	TYROBP/SPI1/LAPTM5/CDH17	4
SLC26A3	BP	GO:0019886	antigen processing and presentation of exogenous peptide antigen via MHC class II	2/28	31/18860	0.000962377	0.029563	0.0195324	CTSS/FCER1G	2
SLC26A3	BP	GO:0050864	regulation of B cell activation	3/28	134/18860	0.00100882	0.0300505	0.0198546	TYROBP/SPI1/LAPTM5	3
SLC26A3	BP	GO:0002313	mature B cell differentiation involved in immune response	2/28	34/18860	0.00115787	0.0320834	0.0211977	SPI1/CDH17	2
SLC26A3	BP	GO:0050869	negative regulation of B cell activation	2/28	34/18860	0.00115787	0.0320834	0.0211977	TYROBP/LAPTM5	2
SLC26A3	BP	GO:0002495	antigen processing and presentation of peptide antigen via MHC class II	2/28	35/18860	0.00122692	0.0320834	0.0211977	CTSS/FCER1G	2
SLC26A3	BP	GO:0061081	positive regulation of myeloid leukocyte cytokine production involved in immune response	2/28	35/18860	0.00122692	0.0320834	0.0211977	LAPTM5/FCER1G	2
SLC26A3	BP	GO:0002366	leukocyte activation involved in immune response	4/28	325/18860	0.00127837	0.0320834	0.0211977	TYROBP/SPI1/CDH17/FCER1G	4
SLC26A3	BP	GO:0030183	B cell differentiation	3/28	147/18860	0.00131742	0.0320834	0.0211977	SPI1/LAPTM5/CDH17	3
SLC26A3	BP	GO:0002263	cell activation involved in immune response	4/28	329/18860	0.00133732	0.0320834	0.0211977	TYROBP/SPI1/CDH17/FCER1G	4
SLC26A3	BP	GO:0060326	cell chemotaxis	4/28	330/18860	0.00135235	0.0320834	0.0211977	SPI1/NINJ1/S100A9/FCER1G	4
SLC26A3	BP	GO:0002504	antigen processing and presentation of peptide or polysaccharide antigen via MHC class II	2/28	37/18860	0.00137081	0.0320834	0.0211977	CTSS/FCER1G	2
SLC26A3	BP	GO:0002758	innate immune response-activating signaling pathway	4/28	342/18860	0.00154209	0.0349179	0.0230705	TYROBP/NINJ1/S100A9/CTSS	4
SLC26A3	BP	GO:0002335	mature B cell differentiation	2/28	40/18860	0.00160104	0.0349179	0.0230705	SPI1/CDH17	2
SLC26A3	BP	GO:0045730	respiratory burst	2/28	40/18860	0.00160104	0.0349179	0.0230705	S100A9/NCF2	2
SLC26A3	BP	GO:0002705	positive regulation of leukocyte mediated immunity	3/28	159/18860	0.00164996	0.0349179	0.0230705	TYROBP/SPI1/FCER1G	3
SLC26A3	BP	GO:0002478	antigen processing and presentation of exogenous peptide antigen	2/28	41/18860	0.0016816	0.0349179	0.0230705	CTSS/FCER1G	2
SLC26A3	BP	GO:0002429	immune response-activating cell surface receptor signaling pathway	4/28	353/18860	0.00173172	0.0349179	0.0230705	TYROBP/LAPTM5/NINJ1/FCER1G	4
SLC26A3	BP	GO:0007043	cell-cell junction assembly	3/28	162/18860	0.00174057	0.0349179	0.0230705	CDH17/CLDN4/RHOC	3
SLC26A3	BP	GO:0014002	astrocyte development	2/28	43/18860	0.00184842	0.0356273	0.0235392	S100A9/ZEB2	2
SLC26A3	BP	GO:2000008	regulation of protein localization to cell surface	2/28	43/18860	0.00184842	0.0356273	0.0235392	TYROBP/FCER1G	2
SLC26A3	BP	GO:0002218	activation of innate immune response	4/28	362/18860	0.00189853	0.0358895	0.0237124	TYROBP/NINJ1/S100A9/CTSS	4
SLC26A3	BP	GO:0030574	collagen catabolic process	2/28	45/18860	0.00202279	0.0368223	0.0243287	CTSS/CTSB	2
SLC26A3	BP	GO:0042554	superoxide anion generation	2/28	45/18860	0.00202279	0.0368223	0.0243287	TYROBP/NCF2	2
SLC26A3	BP	GO:0043300	regulation of leukocyte degranulation	2/28	46/18860	0.0021128	0.0377615	0.0249492	SPI1/FCER1G	2
SLC26A3	BP	GO:0032635	interleukin-6 production	3/28	177/18860	0.00224027	0.0386349	0.0255263	TYROBP/LAPTM5/FCER1G	3
SLC26A3	BP	GO:0032675	regulation of interleukin-6 production	3/28	177/18860	0.00224027	0.0386349	0.0255263	TYROBP/LAPTM5/FCER1G	3
SLC26A3	BP	GO:0050729	positive regulation of inflammatory response	3/28	179/18860	0.00231294	0.0392003	0.0258998	NINJ1/S100A9/FCER1G	3
SLC26A3	BP	GO:0002768	immune response-regulating cell surface receptor signaling pathway	4/28	385/18860	0.00237513	0.0392224	0.0259144	TYROBP/LAPTM5/NINJ1/FCER1G	4
SLC26A3	BP	GO:0071526	semaphorin-plexin signaling pathway	2/28	49/18860	0.00239404	0.0392224	0.0259144	TYROBP/SEMA6B	2
SLC26A3	BP	GO:0019884	antigen processing and presentation of exogenous antigen	2/28	50/18860	0.00249151	0.0395024	0.0260995	CTSS/FCER1G	2
SLC26A3	BP	GO:0070269	pyroptotic inflammatory response	2/28	50/18860	0.00249151	0.0395024	0.0260995	NINJ1/ZEB2	2
SLC26A3	BP	GO:0061082	myeloid leukocyte cytokine production	2/28	51/18860	0.00259083	0.0400944	0.0264906	LAPTM5/FCER1G	2
SLC26A3	BP	GO:0050900	leukocyte migration	4/28	397/18860	0.00265402	0.0400944	0.0264906	SPI1/NINJ1/S100A9/FCER1G	4
SLC26A3	BP	GO:0002347	response to tumor cell	2/28	52/18860	0.00269199	0.0400944	0.0264906	SPI1/LAPTM5	2
SLC26A3	BP	GO:0006968	cellular defense response	2/28	52/18860	0.00269199	0.0400944	0.0264906	TYROBP/NCF2	2
SLC26A3	BP	GO:0006826	iron ion transport	2/28	55/18860	0.00300651	0.0441105	0.0291441	FTL/FTH1	2
SLC26A3	BP	GO:0061900	glial cell activation	2/28	56/18860	0.00311501	0.0450303	0.0297517	TYROBP/ZEB2	2
SLC26A3	BP	GO:0001755	neural crest cell migration	2/28	59/18860	0.00345141	0.04917	0.0324869	SEMA6B/ZEB2	2
SLC26A3	BP	GO:0090497	mesenchymal cell migration	2/28	61/18860	0.0036847	0.0517437	0.0341874	SEMA6B/ZEB2	2
SLC26A3	BP	GO:0030098	lymphocyte differentiation	4/28	441/18860	0.00386991	0.0529536	0.0349868	SPI1/LAPTM5/CDH17/FCER1G	4
SLC26A3	BP	GO:0031032	actomyosin structure organization	3/28	215/18860	0.0038786	0.0529536	0.0349868	KRT19/ZEB2/RHOC	3
SLC26A3	BP	GO:0044331	cell-cell adhesion mediated by cadherin	2/28	64/18860	0.00404808	0.0545104	0.0360153	CDH17/EPCAM	2
SLC26A3	BP	GO:0022408	negative regulation of cell-cell adhesion	3/28	220/18860	0.00413636	0.0549358	0.0362964	SPI1/LAPTM5/EPCAM	3
SLC26A3	BP	GO:0010720	positive regulation of cell development	4/28	451/18860	0.00419144	0.0549358	0.0362964	TYROBP/SPI1/TNFRSF12A/ZEB2	4
SLC26A3	BP	GO:0032613	interleukin-10 production	2/28	67/18860	0.00442746	0.0559997	0.0369993	TYROBP/FCER1G	2
SLC26A3	BP	GO:0032653	regulation of interleukin-10 production	2/28	67/18860	0.00442746	0.0559997	0.0369993	TYROBP/FCER1G	2
SLC26A3	BP	GO:0045216	cell-cell junction organization	3/28	226/18860	0.0044592	0.0559997	0.0369993	CDH17/CLDN4/RHOC	3
SLC26A3	BP	GO:0034394	protein localization to cell surface	2/28	68/18860	0.00455745	0.0559997	0.0369993	TYROBP/FCER1G	2
SLC26A3	BP	GO:0050832	defense response to fungus	2/28	68/18860	0.00455745	0.0559997	0.0369993	SPI1/S100A9	2
SLC26A3	BP	GO:0001912	positive regulation of leukocyte mediated cytotoxicity	2/28	70/18860	0.00482271	0.0585274	0.0386694	TYROBP/SPI1	2
SLC26A3	BP	GO:0002440	production of molecular mediator of immune response	3/28	236/18860	0.0050306	0.0603058	0.0398444	LAPTM5/LGALS4/FCER1G	3
SLC26A3	BP	GO:0048002	antigen processing and presentation of peptide antigen	2/28	72/18860	0.00509495	0.0603414	0.0398679	CTSS/FCER1G	2
SLC26A3	BP	GO:0031343	positive regulation of cell killing	2/28	73/18860	0.00523368	0.0612466	0.040466	TYROBP/SPI1	2
SLC26A3	BP	GO:0006801	superoxide metabolic process	2/28	76/18860	0.00566025	0.0654591	0.0432492	TYROBP/NCF2	2
SLC26A3	BP	GO:0006879	intracellular iron ion homeostasis	2/28	78/18860	0.00595322	0.0666606	0.044043	FTL/FTH1	2
SLC26A3	BP	GO:0050772	positive regulation of axonogenesis	2/28	78/18860	0.00595322	0.0666606	0.044043	TNFRSF12A/ZEB2	2
SLC26A3	BP	GO:0006909	phagocytosis	3/28	251/18860	0.00596758	0.0666606	0.044043	TYROBP/NCF2/FCER1G	3
SLC26A3	BP	GO:0009620	response to fungus	2/28	79/18860	0.00610227	0.0673992	0.044531	SPI1/S100A9	2
SLC26A3	BP	GO:0002274	myeloid leukocyte activation	3/28	255/18860	0.00623395	0.0680886	0.0449865	TYROBP/SPI1/FCER1G	3
SLC26A3	BP	GO:0002573	myeloid leukocyte differentiation	3/28	257/18860	0.00636977	0.068441	0.0452193	TYROBP/SPI1/FCER1G	3
SLC26A3	BP	GO:0043299	leukocyte degranulation	2/28	81/18860	0.00640546	0.068441	0.0452193	SPI1/FCER1G	2
SLC26A3	BP	GO:0014032	neural crest cell development	2/28	82/18860	0.0065596	0.0693343	0.0458095	SEMA6B/ZEB2	2
SLC26A3	BP	GO:0030593	neutrophil chemotaxis	2/28	83/18860	0.00671543	0.069487	0.0459104	S100A9/FCER1G	2
SLC26A3	BP	GO:0043297	apical junction assembly	2/28	83/18860	0.00671543	0.069487	0.0459104	CLDN4/RHOC	2
SLC26A3	BP	GO:0002703	regulation of leukocyte mediated immunity	3/28	264/18860	0.00685912	0.0702346	0.0464044	TYROBP/SPI1/FCER1G	3
SLC26A3	BP	GO:0048863	stem cell differentiation	3/28	265/18860	0.00693081	0.070237	0.046406	SEMA6B/EPCAM/ZEB2	3
SLC26A3	BP	GO:0002224	toll-like receptor signaling pathway	2/28	88/18860	0.00751968	0.0739185	0.0488384	S100A9/CTSS	2
SLC26A3	BP	GO:0002720	positive regulation of cytokine production involved in immune response	2/28	88/18860	0.00751968	0.0739185	0.0488384	LAPTM5/FCER1G	2
SLC26A3	BP	GO:0048864	stem cell development	2/28	88/18860	0.00751968	0.0739185	0.0488384	SEMA6B/ZEB2	2
SLC26A3	BP	GO:0048708	astrocyte differentiation	2/28	90/18860	0.00785302	0.0764309	0.0504983	S100A9/ZEB2	2
SLC26A3	BP	GO:0150076	neuroinflammatory response	2/28	91/18860	0.00802216	0.0773116	0.0510802	TYROBP/ZEB2	2
SLC26A3	BP	GO:0014033	neural crest cell differentiation	2/28	95/18860	0.0087151	0.08159	0.053907	SEMA6B/ZEB2	2
SLC26A3	BP	GO:0021766	hippocampus development	2/28	95/18860	0.0087151	0.08159	0.053907	SEMA6B/ZEB2	2
SLC26A3	BP	GO:0050672	negative regulation of lymphocyte proliferation	2/28	95/18860	0.0087151	0.08159	0.053907	TYROBP/LAPTM5	2
SLC26A3	BP	GO:0032945	negative regulation of mononuclear cell proliferation	2/28	97/18860	0.00907133	0.0841238	0.0555811	TYROBP/LAPTM5	2
SLC26A3	BP	GO:0001910	regulation of leukocyte mediated cytotoxicity	2/28	101/18860	0.00980311	0.0900604	0.0595034	TYROBP/SPI1	2
SLC26A3	BP	GO:0000041	transition metal ion transport	2/28	102/18860	0.00999005	0.090928	0.0600766	FTL/FTH1	2
SLC26A3	BP	GO:0006959	humoral immune response	3/28	307/18860	0.0103546	0.0933815	0.0616977	CD59/S100A9/LGALS4	3
SLC26A3	BP	GO:0070664	negative regulation of leukocyte proliferation	2/28	105/18860	0.0105604	0.0943715	0.0623518	TYROBP/LAPTM5	2
SLC26A3	BP	GO:1990266	neutrophil migration	2/28	106/18860	0.0107537	0.0952329	0.0629209	S100A9/FCER1G	2
SLC26A3	BP	GO:0002312	B cell activation involved in immune response	2/28	107/18860	0.0109485	0.0960927	0.063489	SPI1/CDH17	2
SLC26A3	BP	GO:0002220	innate immune response activating cell surface receptor signaling pathway	2/28	108/18860	0.0111449	0.0969509	0.064056	TYROBP/NINJ1	2
SLC26A3	BP	GO:1901222	regulation of non-canonical NF-kappaB signal transduction	2/28	109/18860	0.0113429	0.0978074	0.0646219	SPI1/LAPTM5	2
SLC26A3	BP	GO:0002221	pattern recognition receptor signaling pathway	3/28	325/18860	0.0120753	0.102294	0.0675863	NINJ1/S100A9/CTSS	3
SLC26A3	BP	GO:0032760	positive regulation of tumor necrosis factor production	2/28	113/18860	0.0121503	0.102294	0.0675863	TYROBP/FCER1G	2
SLC26A3	BP	GO:0007162	negative regulation of cell adhesion	3/28	326/18860	0.0121754	0.102294	0.0675863	SPI1/LAPTM5/EPCAM	3
SLC26A3	BP	GO:0030038	contractile actin filament bundle assembly	2/28	116/18860	0.0127719	0.102831	0.067941	ZEB2/RHOC	2
SLC26A3	BP	GO:0043149	stress fiber assembly	2/28	116/18860	0.0127719	0.102831	0.067941	ZEB2/RHOC	2
SLC26A3	BP	GO:0018958	phenol-containing compound metabolic process	2/28	117/18860	0.0129822	0.102831	0.067941	ZEB2/CTSB	2
SLC26A3	BP	GO:1903557	positive regulation of tumor necrosis factor superfamily cytokine production	2/28	117/18860	0.0129822	0.102831	0.067941	TYROBP/FCER1G	2
SLC26A3	BP	GO:0007040	lysosome organization	2/28	120/18860	0.0136222	0.102831	0.067941	LAPTM5/CREG1	2
SLC26A3	BP	GO:0019882	antigen processing and presentation	2/28	120/18860	0.0136222	0.102831	0.067941	CTSS/FCER1G	2
SLC26A3	BP	GO:0080171	lytic vacuole organization	2/28	120/18860	0.0136222	0.102831	0.067941	LAPTM5/CREG1	2
SLC26A3	BP	GO:0071621	granulocyte chemotaxis	2/28	121/18860	0.0138385	0.102831	0.067941	S100A9/FCER1G	2
SLC26A3	BP	GO:1904064	positive regulation of cation transmembrane transport	2/28	125/18860	0.0147188	0.102831	0.067941	ATP1B1/CTSS	2
SLC26A3	BP	GO:0002318	myeloid progenitor cell differentiation	1/28	10/18860	0.0147509	0.102831	0.067941	SPI1	1
SLC26A3	BP	GO:0002536	respiratory burst involved in inflammatory response	1/28	10/18860	0.0147509	0.102831	0.067941	S100A9	1
SLC26A3	BP	GO:0042590	antigen processing and presentation of exogenous peptide antigen via MHC class I	1/28	10/18860	0.0147509	0.102831	0.067941	FCER1G	1
SLC26A3	BP	GO:0048023	positive regulation of melanin biosynthetic process	1/28	10/18860	0.0147509	0.102831	0.067941	ZEB2	1
SLC26A3	BP	GO:1900378	positive regulation of secondary metabolite biosynthetic process	1/28	10/18860	0.0147509	0.102831	0.067941	ZEB2	1
SLC26A3	BP	GO:1902746	regulation of lens fiber cell differentiation	1/28	10/18860	0.0147509	0.102831	0.067941	ZEB2	1
SLC26A3	BP	GO:1903044	protein localization to membrane raft	1/28	10/18860	0.0147509	0.102831	0.067941	ATP1B1	1
SLC26A3	BP	GO:1905634	regulation of protein localization to chromatin	1/28	10/18860	0.0147509	0.102831	0.067941	SPI1	1
SLC26A3	BP	GO:2000510	positive regulation of dendritic cell chemotaxis	1/28	10/18860	0.0147509	0.102831	0.067941	SPI1	1
SLC26A3	BP	GO:0002688	regulation of leukocyte chemotaxis	2/28	126/18860	0.0149426	0.102831	0.067941	SPI1/NINJ1	2
SLC26A3	BP	GO:0021761	limbic system development	2/28	127/18860	0.0151678	0.102831	0.067941	SEMA6B/ZEB2	2
SLC26A3	BP	GO:0002532	production of molecular mediator involved in inflammatory response	2/28	128/18860	0.0153946	0.102831	0.067941	S100A9/FCER1G	2
SLC26A3	BP	GO:1903305	regulation of regulated secretory pathway	2/28	128/18860	0.0153946	0.102831	0.067941	SPI1/FCER1G	2
SLC26A3	BP	GO:0002367	cytokine production involved in immune response	2/28	130/18860	0.0158524	0.102831	0.067941	LAPTM5/FCER1G	2
SLC26A3	BP	GO:0002718	regulation of cytokine production involved in immune response	2/28	130/18860	0.0158524	0.102831	0.067941	LAPTM5/FCER1G	2
SLC26A3	BP	GO:0042742	defense response to bacterium	3/28	361/18860	0.0159869	0.102831	0.067941	S100A9/LGALS4/FCER1G	3
SLC26A3	BP	GO:0034767	positive regulation of monoatomic ion transmembrane transport	2/28	131/18860	0.0160835	0.102831	0.067941	ATP1B1/CTSS	2
SLC26A3	BP	GO:0002775	antimicrobial peptide production	1/28	11/18860	0.0162144	0.102831	0.067941	LGALS4	1
SLC26A3	BP	GO:0002883	regulation of hypersensitivity	1/28	11/18860	0.0162144	0.102831	0.067941	FCER1G	1
SLC26A3	BP	GO:0002887	negative regulation of myeloid leukocyte mediated immunity	1/28	11/18860	0.0162144	0.102831	0.067941	SPI1	1
SLC26A3	BP	GO:0010248	establishment or maintenance of transmembrane electrochemical gradient	1/28	11/18860	0.0162144	0.102831	0.067941	ATP1B1	1
SLC26A3	BP	GO:0033625	positive regulation of integrin activation	1/28	11/18860	0.0162144	0.102831	0.067941	CDH17	1
SLC26A3	BP	GO:0043312	neutrophil degranulation	1/28	11/18860	0.0162144	0.102831	0.067941	SPI1	1
SLC26A3	BP	GO:0090160	Golgi to lysosome transport	1/28	11/18860	0.0162144	0.102831	0.067941	LAPTM5	1
SLC26A3	BP	GO:0090649	response to oxygen-glucose deprivation	1/28	11/18860	0.0162144	0.102831	0.067941	ZEB2	1
SLC26A3	BP	GO:1903276	regulation of sodium ion export across plasma membrane	1/28	11/18860	0.0162144	0.102831	0.067941	ATP1B1	1
SLC26A3	BP	GO:1903278	positive regulation of sodium ion export across plasma membrane	1/28	11/18860	0.0162144	0.102831	0.067941	ATP1B1	1
SLC26A3	BP	GO:2000048	negative regulation of cell-cell adhesion mediated by cadherin	1/28	11/18860	0.0162144	0.102831	0.067941	EPCAM	1
SLC26A3	BP	GO:2001204	regulation of osteoclast development	1/28	11/18860	0.0162144	0.102831	0.067941	TYROBP	1
SLC26A3	BP	GO:0031346	positive regulation of cell projection organization	3/28	367/18860	0.0167007	0.103425	0.0683333	TNFRSF12A/S100A9/ZEB2	3
SLC26A3	BP	GO:0061844	antimicrobial humoral immune response mediated by antimicrobial peptide	2/28	135/18860	0.0170225	0.103425	0.0683333	S100A9/LGALS4	2
SLC26A3	BP	GO:0021782	glial cell development	2/28	136/18860	0.0172609	0.103425	0.0683333	S100A9/ZEB2	2
SLC26A3	BP	GO:0001794	type IIa hypersensitivity	1/28	12/18860	0.0176758	0.103425	0.0683333	FCER1G	1
SLC26A3	BP	GO:0002445	type II hypersensitivity	1/28	12/18860	0.0176758	0.103425	0.0683333	FCER1G	1
SLC26A3	BP	GO:0009176	pyrimidine deoxyribonucleoside monophosphate metabolic process	1/28	12/18860	0.0176758	0.103425	0.0683333	TYMP	1
SLC26A3	BP	GO:0019835	cytolysis	1/28	12/18860	0.0176758	0.103425	0.0683333	NINJ1	1
SLC26A3	BP	GO:0032908	regulation of transforming growth factor beta1 production	1/28	12/18860	0.0176758	0.103425	0.0683333	TYROBP	1
SLC26A3	BP	GO:0071635	negative regulation of transforming growth factor beta production	1/28	12/18860	0.0176758	0.103425	0.0683333	TYROBP	1
SLC26A3	BP	GO:0097278	complement-dependent cytotoxicity	1/28	12/18860	0.0176758	0.103425	0.0683333	CD59	1
SLC26A3	BP	GO:0140507	granzyme-mediated programmed cell death signaling pathway	1/28	12/18860	0.0176758	0.103425	0.0683333	SRGN	1
SLC26A3	BP	GO:1904238	pericyte cell differentiation	1/28	12/18860	0.0176758	0.103425	0.0683333	SPI1	1
SLC26A3	BP	GO:2000508	regulation of dendritic cell chemotaxis	1/28	12/18860	0.0176758	0.103425	0.0683333	SPI1	1
SLC26A3	BP	GO:0061041	regulation of wound healing	2/28	139/18860	0.0179845	0.104608	0.0691152	TNFRSF12A/CLDN4	2
SLC26A3	BP	GO:0002698	negative regulation of immune effector process	2/28	140/18860	0.0182286	0.105083	0.0694289	CD59/SPI1	2
SLC26A3	BP	GO:0002286	T cell activation involved in immune response	2/28	142/18860	0.0187209	0.105083	0.0694289	TYROBP/FCER1G	2
SLC26A3	BP	GO:0002863	positive regulation of inflammatory response to antigenic stimulus	1/28	13/18860	0.0191352	0.105083	0.0694289	FCER1G	1
SLC26A3	BP	GO:0006596	polyamine biosynthetic process	1/28	13/18860	0.0191352	0.105083	0.0694289	SAT1	1
SLC26A3	BP	GO:0010764	negative regulation of fibroblast migration	1/28	13/18860	0.0191352	0.105083	0.0694289	ZEB2	1
SLC26A3	BP	GO:0036462	TRAIL-activated apoptotic signaling pathway	1/28	13/18860	0.0191352	0.105083	0.0694289	SPI1	1
SLC26A3	BP	GO:0043301	negative regulation of leukocyte degranulation	1/28	13/18860	0.0191352	0.105083	0.0694289	SPI1	1
SLC26A3	BP	GO:0070486	leukocyte aggregation	1/28	13/18860	0.0191352	0.105083	0.0694289	S100A9	1
SLC26A3	BP	GO:1900272	negative regulation of long-term synaptic potentiation	1/28	13/18860	0.0191352	0.105083	0.0694289	TYROBP	1
SLC26A3	BP	GO:2000644	regulation of receptor catabolic process	1/28	13/18860	0.0191352	0.105083	0.0694289	LAPTM5	1
SLC26A3	BP	GO:0050770	regulation of axonogenesis	2/28	145/18860	0.01947	0.106328	0.0702513	TNFRSF12A/ZEB2	2
SLC26A3	BP	GO:0002702	positive regulation of production of molecular mediator of immune response	2/28	146/18860	0.0197225	0.106523	0.0703803	LAPTM5/FCER1G	2
SLC26A3	BP	GO:0038061	non-canonical NF-kappaB signal transduction	2/28	146/18860	0.0197225	0.106523	0.0703803	SPI1/LAPTM5	2
SLC26A3	BP	GO:0097530	granulocyte migration	2/28	148/18860	0.0202316	0.107672	0.0711394	S100A9/FCER1G	2
SLC26A3	BP	GO:0002291	T cell activation via T cell receptor contact with antigen bound to MHC molecule on antigen presenting cell	1/28	14/18860	0.0205924	0.107672	0.0711394	TYROBP	1
SLC26A3	BP	GO:0006213	pyrimidine nucleoside metabolic process	1/28	14/18860	0.0205924	0.107672	0.0711394	TYMP	1
SLC26A3	BP	GO:0034145	positive regulation of toll-like receptor 4 signaling pathway	1/28	14/18860	0.0205924	0.107672	0.0711394	NINJ1	1
SLC26A3	BP	GO:0045916	negative regulation of complement activation	1/28	14/18860	0.0205924	0.107672	0.0711394	CD59	1
SLC26A3	BP	GO:0110076	negative regulation of ferroptosis	1/28	14/18860	0.0205924	0.107672	0.0711394	FTH1	1
SLC26A3	BP	GO:0071675	regulation of mononuclear cell migration	2/28	150/18860	0.0207462	0.107902	0.0712916	SPI1/NINJ1	2
SLC26A3	BP	GO:0001818	negative regulation of cytokine production	3/28	405/18860	0.0216372	0.108908	0.0719561	TYROBP/LAPTM5/SRGN	3
SLC26A3	BP	GO:2001235	positive regulation of apoptotic signaling pathway	2/28	154/18860	0.0217919	0.108908	0.0719561	TNFRSF12A/S100A9	2
SLC26A3	BP	GO:0003413	chondrocyte differentiation involved in endochondral bone morphogenesis	1/28	15/18860	0.0220475	0.108908	0.0719561	SERPINH1	1
SLC26A3	BP	GO:0006206	pyrimidine nucleobase metabolic process	1/28	15/18860	0.0220475	0.108908	0.0719561	TYMP	1
SLC26A3	BP	GO:0032905	transforming growth factor beta1 production	1/28	15/18860	0.0220475	0.108908	0.0719561	TYROBP	1
SLC26A3	BP	GO:0036446	myofibroblast differentiation	1/28	15/18860	0.0220475	0.108908	0.0719561	ZEB2	1
SLC26A3	BP	GO:0043306	positive regulation of mast cell degranulation	1/28	15/18860	0.0220475	0.108908	0.0719561	FCER1G	1
SLC26A3	BP	GO:0048070	regulation of developmental pigmentation	1/28	15/18860	0.0220475	0.108908	0.0719561	ZEB2	1
SLC26A3	BP	GO:0071361	cellular response to ethanol	1/28	15/18860	0.0220475	0.108908	0.0719561	SPI1	1
SLC26A3	BP	GO:0097212	lysosomal membrane organization	1/28	15/18860	0.0220475	0.108908	0.0719561	LAPTM5	1
SLC26A3	BP	GO:0001909	leukocyte mediated cytotoxicity	2/28	157/18860	0.0225903	0.110005	0.0726809	TYROBP/SPI1	2
SLC26A3	BP	GO:0001890	placenta development	2/28	160/18860	0.0234009	0.110005	0.0726809	KRT19/CTSB	2
SLC26A3	BP	GO:0001905	activation of membrane attack complex	1/28	16/18860	0.0235006	0.110005	0.0726809	CD59	1
SLC26A3	BP	GO:0009159	deoxyribonucleoside monophosphate catabolic process	1/28	16/18860	0.0235006	0.110005	0.0726809	TYMP	1
SLC26A3	BP	GO:0043455	regulation of secondary metabolic process	1/28	16/18860	0.0235006	0.110005	0.0726809	ZEB2	1
SLC26A3	BP	GO:0046007	negative regulation of activated T cell proliferation	1/28	16/18860	0.0235006	0.110005	0.0726809	LAPTM5	1
SLC26A3	BP	GO:0048021	regulation of melanin biosynthetic process	1/28	16/18860	0.0235006	0.110005	0.0726809	ZEB2	1
SLC26A3	BP	GO:0060033	anatomical structure regression	1/28	16/18860	0.0235006	0.110005	0.0726809	SPI1	1
SLC26A3	BP	GO:0072537	fibroblast activation	1/28	16/18860	0.0235006	0.110005	0.0726809	ZEB2	1
SLC26A3	BP	GO:0141201	pyroptotic cell death	1/28	16/18860	0.0235006	0.110005	0.0726809	NINJ1	1
SLC26A3	BP	GO:1900376	regulation of secondary metabolite biosynthetic process	1/28	16/18860	0.0235006	0.110005	0.0726809	ZEB2	1
SLC26A3	BP	GO:0030900	forebrain development	3/28	419/18860	0.0236379	0.110124	0.0727594	TYROBP/SEMA6B/ZEB2	3
SLC26A3	BP	GO:0002679	respiratory burst involved in defense response	1/28	17/18860	0.0249515	0.111997	0.073997	S100A9	1
SLC26A3	BP	GO:0002864	regulation of acute inflammatory response to antigenic stimulus	1/28	17/18860	0.0249515	0.111997	0.073997	FCER1G	1
SLC26A3	BP	GO:0033623	regulation of integrin activation	1/28	17/18860	0.0249515	0.111997	0.073997	CDH17	1
SLC26A3	BP	GO:0051969	regulation of transmission of nerve impulse	1/28	17/18860	0.0249515	0.111997	0.073997	TYMP	1
SLC26A3	BP	GO:0055119	relaxation of cardiac muscle	1/28	17/18860	0.0249515	0.111997	0.073997	ATP1B1	1
SLC26A3	BP	GO:0110075	regulation of ferroptosis	1/28	17/18860	0.0249515	0.111997	0.073997	FTH1	1
SLC26A3	BP	GO:0120305	regulation of pigmentation	1/28	17/18860	0.0249515	0.111997	0.073997	ZEB2	1
SLC26A3	BP	GO:1903265	positive regulation of tumor necrosis factor-mediated signaling pathway	1/28	17/18860	0.0249515	0.111997	0.073997	LAPTM5	1
SLC26A3	BP	GO:0030307	positive regulation of cell growth	2/28	168/18860	0.0256204	0.113823	0.0752034	TNFRSF12A/S100A9	2
SLC26A3	BP	GO:0051017	actin filament bundle assembly	2/28	169/18860	0.0259037	0.113823	0.0752034	ZEB2/RHOC	2
SLC26A3	BP	GO:0002921	negative regulation of humoral immune response	1/28	18/18860	0.0264004	0.113823	0.0752034	CD59	1
SLC26A3	BP	GO:0006595	polyamine metabolic process	1/28	18/18860	0.0264004	0.113823	0.0752034	SAT1	1
SLC26A3	BP	GO:0009223	pyrimidine deoxyribonucleotide catabolic process	1/28	18/18860	0.0264004	0.113823	0.0752034	TYMP	1
SLC26A3	BP	GO:0030007	intracellular potassium ion homeostasis	1/28	18/18860	0.0264004	0.113823	0.0752034	ATP1B1	1
SLC26A3	BP	GO:0030889	negative regulation of B cell proliferation	1/28	18/18860	0.0264004	0.113823	0.0752034	TYROBP	1
SLC26A3	BP	GO:0035672	oligopeptide transmembrane transport	1/28	18/18860	0.0264004	0.113823	0.0752034	CDH17	1
SLC26A3	BP	GO:0045579	positive regulation of B cell differentiation	1/28	18/18860	0.0264004	0.113823	0.0752034	SPI1	1
SLC26A3	BP	GO:0061572	actin filament bundle organization	2/28	173/18860	0.0270498	0.116113	0.0767168	ZEB2/RHOC	2
SLC26A3	BP	GO:0006896	Golgi to vacuole transport	1/28	19/18860	0.0278472	0.116484	0.0769618	LAPTM5	1
SLC26A3	BP	GO:0009125	nucleoside monophosphate catabolic process	1/28	19/18860	0.0278472	0.116484	0.0769618	TYMP	1
SLC26A3	BP	GO:0036035	osteoclast development	1/28	19/18860	0.0278472	0.116484	0.0769618	TYROBP	1
SLC26A3	BP	GO:0045346	regulation of MHC class II biosynthetic process	1/28	19/18860	0.0278472	0.116484	0.0769618	SPI1	1
SLC26A3	BP	GO:0060263	regulation of respiratory burst	1/28	19/18860	0.0278472	0.116484	0.0769618	S100A9	1
SLC26A3	BP	GO:0098751	bone cell development	1/28	19/18860	0.0278472	0.116484	0.0769618	TYROBP	1
SLC26A3	BP	GO:0010975	regulation of neuron projection development	3/28	448/18860	0.0280953	0.117024	0.0773185	TNFRSF12A/S100A9/ZEB2	3
SLC26A3	BP	GO:1903034	regulation of response to wounding	2/28	179/18860	0.0288071	0.118008	0.0779686	TNFRSF12A/CLDN4	2
SLC26A3	BP	GO:0002281	macrophage activation involved in immune response	1/28	20/18860	0.0292919	0.118008	0.0779686	TYROBP	1
SLC26A3	BP	GO:0006857	oligopeptide transport	1/28	20/18860	0.0292919	0.118008	0.0779686	CDH17	1
SLC26A3	BP	GO:0032930	positive regulation of superoxide anion generation	1/28	20/18860	0.0292919	0.118008	0.0779686	TYROBP	1
SLC26A3	BP	GO:0042402	biogenic amine catabolic process	1/28	20/18860	0.0292919	0.118008	0.0779686	SAT1	1
SLC26A3	BP	GO:0045342	MHC class II biosynthetic process	1/28	20/18860	0.0292919	0.118008	0.0779686	SPI1	1
SLC26A3	BP	GO:1902307	positive regulation of sodium ion transmembrane transport	1/28	20/18860	0.0292919	0.118008	0.0779686	ATP1B1	1
SLC26A3	BP	GO:1904177	regulation of adipose tissue development	1/28	20/18860	0.0292919	0.118008	0.0779686	SPI1	1
SLC26A3	BP	GO:0051250	negative regulation of lymphocyte activation	2/28	183/18860	0.0300036	0.118479	0.0782797	TYROBP/LAPTM5	2
SLC26A3	BP	GO:0050727	regulation of inflammatory response	3/28	460/18860	0.0300631	0.118479	0.0782797	NINJ1/S100A9/FCER1G	3
SLC26A3	BP	GO:0019730	antimicrobial humoral response	2/28	184/18860	0.0303059	0.118479	0.0782797	S100A9/LGALS4	2
SLC26A3	BP	GO:0002524	hypersensitivity	1/28	21/18860	0.0307346	0.118479	0.0782797	FCER1G	1
SLC26A3	BP	GO:0002544	chronic inflammatory response	1/28	21/18860	0.0307346	0.118479	0.0782797	S100A9	1
SLC26A3	BP	GO:0006244	pyrimidine nucleotide catabolic process	1/28	21/18860	0.0307346	0.118479	0.0782797	TYMP	1
SLC26A3	BP	GO:0006837	serotonin transport	1/28	21/18860	0.0307346	0.118479	0.0782797	FCER1G	1
SLC26A3	BP	GO:0018198	peptidyl-cysteine modification	1/28	21/18860	0.0307346	0.118479	0.0782797	S100A9	1
SLC26A3	BP	GO:0030502	negative regulation of bone mineralization	1/28	21/18860	0.0307346	0.118479	0.0782797	SRGN	1
SLC26A3	BP	GO:0033033	negative regulation of myeloid cell apoptotic process	1/28	21/18860	0.0307346	0.118479	0.0782797	FCER1G	1
SLC26A3	BP	GO:0043011	myeloid dendritic cell differentiation	1/28	21/18860	0.0307346	0.118479	0.0782797	SPI1	1
SLC26A3	BP	GO:0051960	regulation of nervous system development	3/28	466/18860	0.0310741	0.118756	0.0784629	TNFRSF12A/ZEB2/TYMP	3
SLC26A3	BP	GO:0017157	regulation of exocytosis	2/28	189/18860	0.0318354	0.118756	0.0784629	SPI1/FCER1G	2
SLC26A3	BP	GO:0007409	axonogenesis	3/28	472/18860	0.0321031	0.118756	0.0784629	TNFRSF12A/SEMA6B/ZEB2	3
SLC26A3	BP	GO:0006590	thyroid hormone generation	1/28	22/18860	0.0321752	0.118756	0.0784629	CTSB	1
SLC26A3	BP	GO:0006883	intracellular sodium ion homeostasis	1/28	22/18860	0.0321752	0.118756	0.0784629	ATP1B1	1
SLC26A3	BP	GO:0009129	pyrimidine nucleoside monophosphate metabolic process	1/28	22/18860	0.0321752	0.118756	0.0784629	TYMP	1
SLC26A3	BP	GO:0009310	amine catabolic process	1/28	22/18860	0.0321752	0.118756	0.0784629	SAT1	1
SLC26A3	BP	GO:0032928	regulation of superoxide anion generation	1/28	22/18860	0.0321752	0.118756	0.0784629	TYROBP	1
SLC26A3	BP	GO:0036376	sodium ion export across plasma membrane	1/28	22/18860	0.0321752	0.118756	0.0784629	ATP1B1	1
SLC26A3	BP	GO:0071474	cellular hyperosmotic response	1/28	22/18860	0.0321752	0.118756	0.0784629	NINJ1	1
SLC26A3	BP	GO:0034764	positive regulation of transmembrane transport	2/28	191/18860	0.0324556	0.118756	0.0784629	ATP1B1/CTSS	2
SLC26A3	BP	GO:0043270	positive regulation of monoatomic ion transport	2/28	194/18860	0.033395	0.118756	0.0784629	ATP1B1/CTSS	2
SLC26A3	BP	GO:0002223	stimulatory C-type lectin receptor signaling pathway	1/28	23/18860	0.0336137	0.118756	0.0784629	TYROBP	1
SLC26A3	BP	GO:0002577	regulation of antigen processing and presentation	1/28	23/18860	0.0336137	0.118756	0.0784629	CTSS	1
SLC26A3	BP	GO:0016338	calcium-independent cell-cell adhesion via plasma membrane cell-adhesion molecules	1/28	23/18860	0.0336137	0.118756	0.0784629	CLDN4	1
SLC26A3	BP	GO:0061760	antifungal innate immune response	1/28	23/18860	0.0336137	0.118756	0.0784629	SPI1	1
SLC26A3	BP	GO:0072529	pyrimidine-containing compound catabolic process	1/28	23/18860	0.0336137	0.118756	0.0784629	TYMP	1
SLC26A3	BP	GO:1990840	response to lectin	1/28	23/18860	0.0336137	0.118756	0.0784629	TYROBP	1
SLC26A3	BP	GO:1990858	cellular response to lectin	1/28	23/18860	0.0336137	0.118756	0.0784629	TYROBP	1
SLC26A3	BP	GO:2000047	regulation of cell-cell adhesion mediated by cadherin	1/28	23/18860	0.0336137	0.118756	0.0784629	EPCAM	1
SLC26A3	BP	GO:0030099	myeloid cell differentiation	3/28	481/18860	0.0336802	0.118756	0.0784629	TYROBP/SPI1/FCER1G	3
SLC26A3	BP	GO:0032640	tumor necrosis factor production	2/28	196/18860	0.0340273	0.118756	0.0784629	TYROBP/FCER1G	2
SLC26A3	BP	GO:0032680	regulation of tumor necrosis factor production	2/28	196/18860	0.0340273	0.118756	0.0784629	TYROBP/FCER1G	2
SLC26A3	BP	GO:0007565	female pregnancy	2/28	197/18860	0.0343452	0.118756	0.0784629	CLDN4/CTSB	2
SLC26A3	BP	GO:0002443	leukocyte mediated immunity	3/28	488/18860	0.0349347	0.118756	0.0784629	TYROBP/SPI1/FCER1G	3
SLC26A3	BP	GO:1902107	positive regulation of leukocyte differentiation	2/28	199/18860	0.0349845	0.118756	0.0784629	TYROBP/SPI1	2
SLC26A3	BP	GO:1903708	positive regulation of hemopoiesis	2/28	199/18860	0.0349845	0.118756	0.0784629	TYROBP/SPI1	2
SLC26A3	BP	GO:0002320	lymphoid progenitor cell differentiation	1/28	24/18860	0.0350502	0.118756	0.0784629	SPI1	1
SLC26A3	BP	GO:0030318	melanocyte differentiation	1/28	24/18860	0.0350502	0.118756	0.0784629	ZEB2	1
SLC26A3	BP	GO:0030449	regulation of complement activation	1/28	24/18860	0.0350502	0.118756	0.0784629	CD59	1
SLC26A3	BP	GO:0042438	melanin biosynthetic process	1/28	24/18860	0.0350502	0.118756	0.0784629	ZEB2	1
SLC26A3	BP	GO:0060143	positive regulation of syncytium formation by plasma membrane fusion	1/28	24/18860	0.0350502	0.118756	0.0784629	TYROBP	1
SLC26A3	BP	GO:0060907	positive regulation of macrophage cytokine production	1/28	24/18860	0.0350502	0.118756	0.0784629	LAPTM5	1
SLC26A3	BP	GO:0002262	myeloid cell homeostasis	2/28	201/18860	0.0356284	0.118756	0.0784629	SPI1/FCER1G	2
SLC26A3	BP	GO:0021543	pallium development	2/28	201/18860	0.0356284	0.118756	0.0784629	SEMA6B/ZEB2	2
SLC26A3	BP	GO:0071706	tumor necrosis factor superfamily cytokine production	2/28	201/18860	0.0356284	0.118756	0.0784629	TYROBP/FCER1G	2
SLC26A3	BP	GO:1903555	regulation of tumor necrosis factor superfamily cytokine production	2/28	201/18860	0.0356284	0.118756	0.0784629	TYROBP/FCER1G	2
SLC26A3	BP	GO:0002700	regulation of production of molecular mediator of immune response	2/28	202/18860	0.0359522	0.118756	0.0784629	LAPTM5/FCER1G	2
SLC26A3	BP	GO:0062207	regulation of pattern recognition receptor signaling pathway	2/28	203/18860	0.036277	0.118756	0.0784629	NINJ1/S100A9	2
SLC26A3	BP	GO:0006582	melanin metabolic process	1/28	25/18860	0.0364846	0.118756	0.0784629	ZEB2	1
SLC26A3	BP	GO:0007042	lysosomal lumen acidification	1/28	25/18860	0.0364846	0.118756	0.0784629	CREG1	1
SLC26A3	BP	GO:0009219	pyrimidine deoxyribonucleotide metabolic process	1/28	25/18860	0.0364846	0.118756	0.0784629	TYMP	1
SLC26A3	BP	GO:0032693	negative regulation of interleukin-10 production	1/28	25/18860	0.0364846	0.118756	0.0784629	TYROBP	1
SLC26A3	BP	GO:0038095	Fc-epsilon receptor signaling pathway	1/28	25/18860	0.0364846	0.118756	0.0784629	FCER1G	1
SLC26A3	BP	GO:0043302	positive regulation of leukocyte degranulation	1/28	25/18860	0.0364846	0.118756	0.0784629	FCER1G	1
SLC26A3	BP	GO:0046697	decidualization	1/28	25/18860	0.0364846	0.118756	0.0784629	CTSB	1
SLC26A3	BP	GO:0086064	cell communication by electrical coupling involved in cardiac conduction	1/28	25/18860	0.0364846	0.118756	0.0784629	ATP1B1	1
SLC26A3	BP	GO:0016049	cell growth	3/28	499/18860	0.0369553	0.119891	0.0792129	TNFRSF12A/S100A9/ZEB2	3
SLC26A3	BP	GO:0002407	dendritic cell chemotaxis	1/28	26/18860	0.037917	0.120234	0.079439	SPI1	1
SLC26A3	BP	GO:0032816	positive regulation of natural killer cell activation	1/28	26/18860	0.037917	0.120234	0.079439	TYROBP	1
SLC26A3	BP	GO:0043043	peptide biosynthetic process	1/28	26/18860	0.037917	0.120234	0.079439	LGALS4	1
SLC26A3	BP	GO:0044550	secondary metabolite biosynthetic process	1/28	26/18860	0.037917	0.120234	0.079439	ZEB2	1
SLC26A3	BP	GO:0048143	astrocyte activation	1/28	26/18860	0.037917	0.120234	0.079439	ZEB2	1
SLC26A3	BP	GO:0060706	cell differentiation involved in embryonic placenta development	1/28	26/18860	0.037917	0.120234	0.079439	KRT19	1
SLC26A3	BP	GO:1903306	negative regulation of regulated secretory pathway	1/28	26/18860	0.037917	0.120234	0.079439	SPI1	1
SLC26A3	BP	GO:0031334	positive regulation of protein-containing complex assembly	2/28	210/18860	0.0385833	0.121953	0.0805751	CDH17/RHOC	2
SLC26A3	BP	GO:0002695	negative regulation of leukocyte activation	2/28	212/18860	0.0392525	0.1224	0.0808703	TYROBP/LAPTM5	2
SLC26A3	BP	GO:0022038	corpus callosum development	1/28	27/18860	0.0393473	0.1224	0.0808703	ZEB2	1
SLC26A3	BP	GO:0032753	positive regulation of interleukin-4 production	1/28	27/18860	0.0393473	0.1224	0.0808703	FCER1G	1
SLC26A3	BP	GO:0033622	integrin activation	1/28	27/18860	0.0393473	0.1224	0.0808703	CDH17	1
SLC26A3	BP	GO:2001259	positive regulation of cation channel activity	1/28	27/18860	0.0393473	0.1224	0.0808703	CTSS	1
SLC26A3	BP	GO:0050920	regulation of chemotaxis	2/28	214/18860	0.0399261	0.123809	0.0818011	SPI1/NINJ1	2
SLC26A3	BP	GO:0002675	positive regulation of acute inflammatory response	1/28	28/18860	0.0407755	0.125257	0.0827583	FCER1G	1
SLC26A3	BP	GO:0021846	cell proliferation in forebrain	1/28	28/18860	0.0407755	0.125257	0.0827583	ZEB2	1
SLC26A3	BP	GO:0032703	negative regulation of interleukin-2 production	1/28	28/18860	0.0407755	0.125257	0.0827583	LAPTM5	1
SLC26A3	BP	GO:0044703	multi-organism reproductive process	2/28	217/18860	0.0409448	0.125386	0.0828429	CLDN4/CTSB	2
SLC26A3	BP	GO:0060348	bone development	2/28	220/18860	0.0419735	0.126092	0.0833098	TYROBP/SERPINH1	2
SLC26A3	BP	GO:0006929	substrate-dependent cell migration	1/28	29/18860	0.0422017	0.126092	0.0833098	TNFRSF12A	1
SLC26A3	BP	GO:0021952	central nervous system projection neuron axonogenesis	1/28	29/18860	0.0422017	0.126092	0.0833098	ZEB2	1
SLC26A3	BP	GO:0043304	regulation of mast cell degranulation	1/28	29/18860	0.0422017	0.126092	0.0833098	FCER1G	1
SLC26A3	BP	GO:0060561	apoptotic process involved in morphogenesis	1/28	29/18860	0.0422017	0.126092	0.0833098	SPI1	1
SLC26A3	BP	GO:0070102	interleukin-6-mediated signaling pathway	1/28	29/18860	0.0422017	0.126092	0.0833098	SPI1	1
SLC26A3	BP	GO:0086013	membrane repolarization during cardiac muscle cell action potential	1/28	29/18860	0.0422017	0.126092	0.0833098	ATP1B1	1
SLC26A3	BP	GO:1900745	positive regulation of p38MAPK cascade	1/28	29/18860	0.0422017	0.126092	0.0833098	SPI1	1
SLC26A3	BP	GO:0006972	hyperosmotic response	1/28	30/18860	0.0436259	0.127253	0.0840768	NINJ1	1
SLC26A3	BP	GO:0009264	deoxyribonucleotide catabolic process	1/28	30/18860	0.0436259	0.127253	0.0840768	TYMP	1
SLC26A3	BP	GO:0010447	response to acidic pH	1/28	30/18860	0.0436259	0.127253	0.0840768	CTSS	1
SLC26A3	BP	GO:0046386	deoxyribose phosphate catabolic process	1/28	30/18860	0.0436259	0.127253	0.0840768	TYMP	1
SLC26A3	BP	GO:0050860	negative regulation of T cell receptor signaling pathway	1/28	30/18860	0.0436259	0.127253	0.0840768	LAPTM5	1
SLC26A3	BP	GO:0060142	regulation of syncytium formation by plasma membrane fusion	1/28	30/18860	0.0436259	0.127253	0.0840768	TYROBP	1
SLC26A3	BP	GO:1901381	positive regulation of potassium ion transmembrane transport	1/28	30/18860	0.0436259	0.127253	0.0840768	ATP1B1	1
SLC26A3	BP	GO:1902683	regulation of receptor localization to synapse	1/28	30/18860	0.0436259	0.127253	0.0840768	TYROBP	1
SLC26A3	BP	GO:0050777	negative regulation of immune response	2/28	226/18860	0.04406	0.128139	0.0846622	CD59/SPI1	2
SLC26A3	BP	GO:0044706	multi-multicellular organism process	2/28	227/18860	0.0444115	0.128402	0.0848357	CLDN4/CTSB	2
SLC26A3	BP	GO:0045637	regulation of myeloid cell differentiation	2/28	227/18860	0.0444115	0.128402	0.0848357	TYROBP/SPI1	2
SLC26A3	BP	GO:0032801	receptor catabolic process	1/28	31/18860	0.045048	0.128727	0.0850509	LAPTM5	1
SLC26A3	BP	GO:0042403	thyroid hormone metabolic process	1/28	31/18860	0.045048	0.128727	0.0850509	CTSB	1
SLC26A3	BP	GO:0045672	positive regulation of osteoclast differentiation	1/28	31/18860	0.045048	0.128727	0.0850509	TYROBP	1
SLC26A3	BP	GO:0070168	negative regulation of biomineral tissue development	1/28	31/18860	0.045048	0.128727	0.0850509	SRGN	1
SLC26A3	BP	GO:0045055	regulated exocytosis	2/28	230/18860	0.0454725	0.129564	0.0856034	SPI1/FCER1G	2
SLC26A3	BP	GO:0001773	myeloid dendritic cell activation	1/28	32/18860	0.0464681	0.130346	0.0861206	SPI1	1
SLC26A3	BP	GO:0002438	acute inflammatory response to antigenic stimulus	1/28	32/18860	0.0464681	0.130346	0.0861206	FCER1G	1
SLC26A3	BP	GO:0048668	collateral sprouting	1/28	32/18860	0.0464681	0.130346	0.0861206	ZEB2	1
SLC26A3	BP	GO:0090025	regulation of monocyte chemotaxis	1/28	32/18860	0.0464681	0.130346	0.0861206	NINJ1	1
SLC26A3	BP	GO:0090322	regulation of superoxide metabolic process	1/28	32/18860	0.0464681	0.130346	0.0861206	TYROBP	1
SLC26A3	BP	GO:0002685	regulation of leukocyte migration	2/28	233/18860	0.0465428	0.130346	0.0861206	SPI1/NINJ1	2
SLC26A3	BP	GO:0050769	positive regulation of neurogenesis	2/28	235/18860	0.0472616	0.131238	0.0867096	TNFRSF12A/ZEB2	2
SLC26A3	BP	GO:0050866	negative regulation of cell activation	2/28	235/18860	0.0472616	0.131238	0.0867096	TYROBP/LAPTM5	2
SLC26A3	BP	GO:0071674	mononuclear cell migration	2/28	235/18860	0.0472616	0.131238	0.0867096	SPI1/NINJ1	2
SLC26A3	BP	GO:0006622	protein targeting to lysosome	1/28	33/18860	0.0478861	0.131389	0.0868098	LAPTM5	1
SLC26A3	BP	GO:0010644	cell communication by electrical coupling	1/28	33/18860	0.0478861	0.131389	0.0868098	ATP1B1	1
SLC26A3	BP	GO:0035751	regulation of lysosomal lumen pH	1/28	33/18860	0.0478861	0.131389	0.0868098	CREG1	1
SLC26A3	BP	GO:0036336	dendritic cell migration	1/28	33/18860	0.0478861	0.131389	0.0868098	SPI1	1
SLC26A3	BP	GO:0072593	reactive oxygen species metabolic process	2/28	237/18860	0.0479846	0.131389	0.0868098	TYROBP/NCF2	2
SLC26A3	BP	GO:0048588	developmental cell growth	2/28	238/18860	0.0483476	0.132016	0.0872235	TNFRSF12A/ZEB2	2
SLC26A3	BP	GO:0097191	extrinsic apoptotic signaling pathway	2/28	239/18860	0.0487116	0.132239	0.0873708	SPI1/TNFRSF12A	2
SLC26A3	BP	GO:0009112	nucleobase metabolic process	1/28	34/18860	0.0493022	0.132239	0.0873708	TYMP	1
SLC26A3	BP	GO:0030511	positive regulation of transforming growth factor beta receptor signaling pathway	1/28	34/18860	0.0493022	0.132239	0.0873708	ZEB2	1
SLC26A3	BP	GO:0033032	regulation of myeloid cell apoptotic process	1/28	34/18860	0.0493022	0.132239	0.0873708	FCER1G	1
SLC26A3	BP	GO:0086011	membrane repolarization during action potential	1/28	34/18860	0.0493022	0.132239	0.0873708	ATP1B1	1
SLC26A3	BP	GO:1903846	positive regulation of cellular response to transforming growth factor beta stimulus	1/28	34/18860	0.0493022	0.132239	0.0873708	ZEB2	1
SLC26A3	CC	GO:0005767	secondary lysosome	3/28	28/19944	7.9297e-06	0.000808829	0.000500823	FTL/FTH1/NCF2	3
SLC26A3	CC	GO:0031012	extracellular matrix	6/28	496/19944	5.42856e-05	0.00183405	0.00113563	SRGN/S100A9/CTSS/LGALS4/CTSB/SERPINH1	6
SLC26A3	CC	GO:0030312	external encapsulating structure	6/28	497/19944	5.48964e-05	0.00183405	0.00113563	SRGN/S100A9/CTSS/LGALS4/CTSB/SERPINH1	6
SLC26A3	CC	GO:0070820	tertiary granule	4/28	164/19944	7.73628e-05	0.00183405	0.00113563	CD59/FTH1/CTSS/FCER1G	4
SLC26A3	CC	GO:0005775	vacuolar lumen	4/28	179/19944	0.000108553	0.00183405	0.00113563	FTL/CREG1/CTSS/CTSB	4
SLC26A3	CC	GO:0016328	lateral plasma membrane	3/28	68/19944	0.000116833	0.00183405	0.00113563	EPCAM/ATP1B1/CLDN4	3
SLC26A3	CC	GO:0101002	ficolin-1-rich granule	4/28	186/19944	0.000125866	0.00183405	0.00113563	FTH1/CTSS/CTSB/FCER1G	4
SLC26A3	CC	GO:0044754	autolysosome	2/28	20/19944	0.000355532	0.00453304	0.00280683	FTL/FTH1	2
SLC26A3	CC	GO:0016327	apicolateral plasma membrane	2/28	23/19944	0.000472188	0.00535146	0.0033136	KRT19/CLDN4	2
SLC26A3	CC	GO:1904813	ficolin-1-rich granule lumen	3/28	125/19944	0.000702162	0.00716205	0.00443471	FTH1/CTSS/CTSB	3
SLC26A3	CC	GO:0009925	basal plasma membrane	4/28	300/19944	0.000772726	0.00716528	0.0044367	CDH17/EPCAM/ATP1B1/CLDN4	4
SLC26A3	CC	GO:0036019	endolysosome	2/28	31/19944	0.000861849	0.00725873	0.00449457	CTSS/CTSB	2
SLC26A3	CC	GO:0045178	basal part of cell	4/28	319/19944	0.000971128	0.00725873	0.00449457	CDH17/EPCAM/ATP1B1/CLDN4	4
SLC26A3	CC	GO:0034774	secretory granule lumen	4/28	327/19944	0.00106453	0.00725873	0.00449457	FTL/SRGN/CREG1/S100A9	4
SLC26A3	CC	GO:0060205	cytoplasmic vesicle lumen	4/28	332/19944	0.00112603	0.00725873	0.00449457	FTL/SRGN/CREG1/S100A9	4
SLC26A3	CC	GO:0031983	vesicle lumen	4/28	333/19944	0.00113862	0.00725873	0.00449457	FTL/SRGN/CREG1/S100A9	4
SLC26A3	CC	GO:0031904	endosome lumen	2/28	38/19944	0.00129508	0.00777047	0.00481144	CTSS/CTSB	2
SLC26A3	CC	GO:1904724	tertiary granule lumen	2/28	55/19944	0.00269568	0.0149016	0.00922702	FTH1/CTSS	2
SLC26A3	CC	GO:0016324	apical plasma membrane	4/28	425/19944	0.0027758	0.0149016	0.00922702	EPCAM/ATP1B1/CLDN4/CTSB	4
SLC26A3	CC	GO:0070821	tertiary granule membrane	2/28	73/19944	0.00469677	0.0239535	0.0148319	CD59/FCER1G	2
SLC26A3	CC	GO:0016323	basolateral plasma membrane	3/28	267/19944	0.00606882	0.0294771	0.0182521	CDH17/EPCAM/ATP1B1	3
SLC26A3	CC	GO:0035578	azurophil granule lumen	2/28	91/19944	0.00720558	0.0334077	0.0206859	FTL/CREG1	2
SLC26A3	CC	GO:0043202	lysosomal lumen	2/28	99/19944	0.00847707	0.037594	0.023278	CTSS/CTSB	2
SLC26A3	CC	GO:0030667	secretory granule membrane	3/28	325/19944	0.0103892	0.044154	0.0273399	TYROBP/CD59/FCER1G	3
SLC26A3	CC	GO:0005776	autophagosome	2/28	120/19944	0.012253	0.0499924	0.0309551	FTL/FTH1	2
SLC26A3	CC	GO:0005923	bicellular tight junction	2/28	132/19944	0.0146849	0.0550217	0.0340691	EPCAM/CLDN4	2
SLC26A3	CC	GO:1904090	peptidase inhibitor complex	1/28	11/19944	0.0153391	0.0550217	0.0340691	CTSB	1
SLC26A3	CC	GO:0005793	endoplasmic reticulum-Golgi intermediate compartment	2/28	138/19944	0.0159728	0.0550217	0.0340691	CD59/SERPINH1	2
SLC26A3	CC	GO:0070160	tight junction	2/28	138/19944	0.0159728	0.0550217	0.0340691	EPCAM/CLDN4	2
SLC26A3	CC	GO:0042383	sarcolemma	2/28	139/19944	0.016192	0.0550217	0.0340691	KRT19/ATP1B1	2
SLC26A3	CC	GO:0005890	sodium:potassium-exchanging ATPase complex	1/28	12/19944	0.0167223	0.0550217	0.0340691	ATP1B1	1
SLC26A3	CC	GO:0009897	external side of plasma membrane	3/28	393/19944	0.0172698	0.0550476	0.0340852	CD59/CTSB/FCER1G	3
SLC26A3	CC	GO:0045335	phagocytic vesicle	2/28	148/19944	0.0182231	0.0561184	0.0347482	NCF2/CTSS	2
SLC26A3	CC	GO:0044194	cytolytic granule	1/28	14/19944	0.019483	0.0561184	0.0347482	SRGN	1
SLC26A3	CC	GO:0005766	primary lysosome	2/28	155/19944	0.0198738	0.0561184	0.0347482	FTL/CREG1	2
SLC26A3	CC	GO:0042582	azurophil granule	2/28	155/19944	0.0198738	0.0561184	0.0347482	FTL/CREG1	2
SLC26A3	CC	GO:0043296	apical junction complex	2/28	157/19944	0.0203567	0.0561184	0.0347482	EPCAM/CLDN4	2
SLC26A3	CC	GO:0043034	costamere	1/28	16/19944	0.0222362	0.0596866	0.0369577	KRT19	1
SLC26A3	CC	GO:0016010	dystrophin-associated glycoprotein complex	1/28	18/19944	0.024982	0.063704	0.0394452	KRT19	1
SLC26A3	CC	GO:0043020	NADPH oxidase complex	1/28	18/19944	0.024982	0.063704	0.0394452	NCF2	1
SLC26A3	CC	GO:0090665	glycoprotein complex	1/28	23/19944	0.0318139	0.0791468	0.0490073	KRT19	1
SLC26A3	CC	GO:0016342	catenin complex	1/28	31/19944	0.0426491	0.103576	0.0641339	CDH17	1
SLC26A3	MF	GO:0140313	molecular sequestering activity	4/28	75/18662	4.57858e-06	0.000512801	0.000375925	CD59/SPI1/FTH1/LAPTM5	4
SLC26A3	MF	GO:0140311	protein sequestering activity	3/28	47/18662	4.69252e-05	0.00262781	0.0019264	CD59/SPI1/LAPTM5	3
SLC26A3	MF	GO:0008199	ferric iron binding	2/28	10/18662	9.69646e-05	0.00362001	0.00265377	FTL/FTH1	2
SLC26A3	MF	GO:0005518	collagen binding	3/28	72/18662	0.000168316	0.00471285	0.00345491	CTSS/CTSB/SERPINH1	3
SLC26A3	MF	GO:0008198	ferrous iron binding	2/28	25/18662	0.000637492	0.0142798	0.0104683	FTL/FTH1	2
SLC26A3	MF	GO:0043394	proteoglycan binding	2/28	37/18662	0.00139957	0.0261253	0.019152	CTSS/CTSB	2
SLC26A3	MF	GO:0098631	cell adhesion mediator activity	2/28	85/18662	0.00717635	0.107432	0.0787563	NINJ1/EPCAM	2
SLC26A3	MF	GO:0004197	cysteine-type endopeptidase activity	2/28	88/18662	0.00767369	0.107432	0.0787563	CTSS/CTSB	2
SLC26A3	MF	GO:0016175	superoxide-generating NAD(P)H oxidase activity	1/28	11/18662	0.0163852	0.142278	0.104301	NCF2	1
SLC26A3	MF	GO:0016176	superoxide-generating NADPH oxidase activator activity	1/28	11/18662	0.0163852	0.142278	0.104301	NCF2	1
SLC26A3	MF	GO:0050786	RAGE receptor binding	1/28	12/18662	0.0178619	0.142278	0.104301	S100A9	1
SLC26A3	MF	GO:0097677	STAT family protein binding	1/28	12/18662	0.0178619	0.142278	0.104301	SPI1	1
SLC26A3	MF	GO:0035325	Toll-like receptor binding	1/28	13/18662	0.0193364	0.142278	0.104301	S100A9	1
SLC26A3	MF	GO:0019763	immunoglobulin receptor activity	1/28	14/18662	0.0208088	0.142278	0.104301	FCER1G	1
SLC26A3	MF	GO:0019864	IgG binding	1/28	14/18662	0.0208088	0.142278	0.104301	FCER1G	1
SLC26A3	MF	GO:0043176	amine binding	1/28	14/18662	0.0208088	0.142278	0.104301	SAT1	1
SLC26A3	MF	GO:0005506	iron ion binding	2/28	154/18662	0.0222241	0.142278	0.104301	FTL/FTH1	2
SLC26A3	MF	GO:0036041	long-chain fatty acid binding	1/28	16/18662	0.0237472	0.142278	0.104301	S100A9	1
SLC26A3	MF	GO:0016722	oxidoreductase activity, acting on metal ions	1/28	17/18662	0.0252132	0.142278	0.104301	FTH1	1
SLC26A3	MF	GO:0050664	oxidoreductase activity, acting on NAD(P)H, oxygen as acceptor	1/28	18/18662	0.0266771	0.142278	0.104301	NCF2	1
SLC26A3	MF	GO:0098641	cadherin binding involved in cell-cell adhesion	1/28	18/18662	0.0266771	0.142278	0.104301	EPCAM	1
SLC26A3	MF	GO:0008234	cysteine-type peptidase activity	2/28	188/18662	0.032142	0.144199	0.10571	CTSS/CTSB	2
SLC26A3	MF	GO:0030215	semaphorin receptor binding	1/28	24/18662	0.0354159	0.144199	0.10571	SEMA6B	1
SLC26A3	MF	GO:0001848	complement binding	1/28	25/18662	0.036865	0.144199	0.10571	CD59	1
SLC26A3	MF	GO:0015662	P-type ion transporter activity	1/28	25/18662	0.036865	0.144199	0.10571	ATP1B1	1
SLC26A3	MF	GO:0140358	P-type transmembrane transporter activity	1/28	25/18662	0.036865	0.144199	0.10571	ATP1B1	1
SLC26A3	MF	GO:0141109	transporter activator activity	1/28	26/18662	0.038312	0.144199	0.10571	ATP1B1	1
SLC26A3	MF	GO:0001671	ATPase activator activity	1/28	27/18662	0.0397569	0.144199	0.10571	ATP1B1	1
SLC26A3	MF	GO:0023026	MHC class II protein complex binding	1/28	27/18662	0.0397569	0.144199	0.10571	ATP1B1	1
SLC26A3	MF	GO:0070412	R-SMAD binding	1/28	27/18662	0.0397569	0.144199	0.10571	ZEB2	1
SLC26A3	MF	GO:0043236	laminin binding	1/28	28/18662	0.0411998	0.144199	0.10571	CTSS	1
SLC26A3	MF	GO:0045499	chemorepellent activity	1/28	28/18662	0.0411998	0.144199	0.10571	SEMA6B	1
SLC26A3	MF	GO:0001968	fibronectin binding	1/28	30/18662	0.0440791	0.145202	0.106445	CTSS	1
SLC26A3	MF	GO:0019865	immunoglobulin binding	1/28	30/18662	0.0440791	0.145202	0.106445	FCER1G	1
