# Supplementary material for: Identification of diagnostic biomarkers for neonatal necrotizing enterocolitis via machine learning screening and single‐cell virtual gene knockout validation
Source: J Cell Commun Signal. 2026 May 28;20(2):e70081. doi: 10.1002/ccs3.70081 (PMC13240151; doi:10.1002/ccs3.70081)
Supplement: Supplementary file 2 — Supporting Information S2 [file CCS3-20-e70081-s001.zip › Table_S12.xlsx]

## Sheet: Table S12
Supplementary Table S12. KEGG Pathway Enrichment of Virtual Knockout Perturbed Genes
KEGG pathway enrichment results for significantly perturbed gene sets from CCL20, CXCL5, and SLC26A3 virtual knockouts. P < 0.05.
Knockout	Category	Subcategory	ID	Description	GeneRatio	BgRatio	Fold Enrichment	P-value	Adjusted P-value	Q-value	Gene ID	Count
CCL20	Cellular Processes	Cell growth and death	hsa04216	Ferroptosis	3/11	42/9375	60.8766	1.34569e-05	0.000565192	0.000169982	2495/23657/2512	3
CCL20	Human Diseases	Infectious disease: bacterial	hsa05152	Tuberculosis	4/11	181/9375	18.8348	3.98953e-05	0.0008378	0.00025197	4046/972/3115/3122	4
CCL20	Organismal Systems	Immune system	hsa04612	Antigen processing and presentation	3/11	82/9375	31.1807	0.000101179	0.0014165	0.000426016	972/3115/3122	3
CCL20	Human Diseases	Immune disease	hsa05323	Rheumatoid arthritis	3/11	95/9375	26.9139	0.000156822	0.00164663	0.000495227	3115/3122/9296	3
CCL20	Human Diseases	Immune disease	hsa05310	Asthma	2/11	32/9375	53.267	0.000609025	0.00464452	0.00139685	3115/3122	2
CCL20	Cellular Processes	Transport and catabolism	hsa04145	Phagosome	3/11	155/9375	16.4956	0.000663503	0.00464452	0.00139685	3115/3122/9296	3
CCL20	Human Diseases	Immune disease	hsa05330	Allograft rejection	2/11	39/9375	43.7063	0.000905785	0.00480903	0.00144632	3115/3122	2
CCL20	Human Diseases	Infectious disease: viral	hsa05168	Herpes simplex virus 1 infection	3/11	180/9375	14.2045	0.00102528	0.00480903	0.00144632	972/3115/3122	3
CCL20	Human Diseases	Endocrine and metabolic disease	hsa04940	Type I diabetes mellitus	2/11	44/9375	38.7397	0.00115268	0.00480903	0.00144632	3115/3122	2
CCL20	Human Diseases	Immune disease	hsa05332	Graft-versus-host disease	2/11	45/9375	37.8788	0.00120552	0.00480903	0.00144632	3115/3122	2
CCL20	Metabolism	Metabolism of cofactors and vitamins	hsa00860	Porphyrin metabolism	2/11	46/9375	37.0553	0.00125951	0.00480903	0.00144632	2495/2512	2
CCL20	Organismal Systems	Immune system	hsa04672	Intestinal immune network for IgA production	2/11	50/9375	34.0909	0.00148691	0.00520418	0.00156517	3115/3122	2
CCL20	Human Diseases	Immune disease	hsa05320	Autoimmune thyroid disease	2/11	54/9375	31.5657	0.00173251	0.00559733	0.00168341	3115/3122	2
CCL20	Organismal Systems	Digestive system	hsa04978	Mineral absorption	2/11	61/9375	27.9434	0.00220567	0.006617	0.00199008	2495/2512	2
CCL20	Human Diseases	Immune disease	hsa05321	Inflammatory bowel disease	2/11	66/9375	25.8264	0.00257707	0.00721579	0.00217016	3115/3122	2
CCL20	Human Diseases	Cardiovascular disease	hsa05416	Viral myocarditis	2/11	70/9375	24.3506	0.00289403	0.00759684	0.00228476	3115/3122	2
CCL20	Human Diseases	Infectious disease: parasitic	hsa05140	Leishmaniasis	2/11	78/9375	21.8531	0.00358028	0.0088454	0.00266027	3115/3122	2
CCL20	Organismal Systems	Immune system	hsa04658	Th1 and Th2 cell differentiation	2/11	93/9375	18.3284	0.00505163	0.0117871	0.003545	3115/3122	2
CCL20	Human Diseases	Infectious disease: bacterial	hsa05150	Staphylococcus aureus infection	2/11	99/9375	17.2176	0.00570629	0.0122199	0.00367517	3115/3122	2
CCL20	Organismal Systems	Immune system	hsa04640	Hematopoietic cell lineage	2/11	100/9375	17.0455	0.00581901	0.0122199	0.00367517	3115/3122	2
CCL20	Organismal Systems	Immune system	hsa04659	Th17 cell differentiation	2/11	109/9375	15.638	0.00687958	0.0137592	0.00413809	3115/3122	2
CCL20	Human Diseases	Infectious disease: parasitic	hsa05145	Toxoplasmosis	2/11	112/9375	15.2192	0.00725135	0.0138435	0.00416345	3115/3122	2
CCL20	Human Diseases	Immune disease	hsa05322	Systemic lupus erythematosus	2/11	143/9375	11.9199	0.0116114	0.0212033	0.00637695	3115/3122	2
CCL20	Environmental Information Processing	Signaling molecules and interaction	hsa04514	Cell adhesion molecule (CAM) interaction	2/11	160/9375	10.6534	0.0143896	0.0251818	0.00757349	3115/3122	2
CCL20	Cellular Processes	Cell growth and death	hsa04217	Necroptosis	2/11	168/9375	10.1461	0.0157883	0.0265243	0.00797722	2495/2512	2
CCL20	Human Diseases	Infectious disease: viral	hsa05164	Influenza A	2/11	173/9375	9.85286	0.0166914	0.0269631	0.00810919	3115/3122	2
CCL20	Human Diseases	Infectious disease: viral	hsa05169	Epstein-Barr virus infection	2/11	205/9375	8.31486	0.0229831	0.0357514	0.0107523	3115/3122	2
CCL20	Human Diseases	Infectious disease: viral	hsa05166	Human T-cell leukemia virus 1 infection	2/11	224/9375	7.60958	0.0271204	0.0406806	0.0122348	3115/3122	2
CCL20	Organismal Systems	Excretory system	hsa04966	Collecting duct acid secretion	1/11	28/9375	30.4383	0.0323841	0.0465357	0.0139957	9296	1
CCL20	Cellular Processes	Transport and catabolism	hsa04142	Lysosome biogenesis	2/11	250/9375	6.81818	0.0332398	0.0465357	0.0139957	9296/27074	2
CXCL5	Human Diseases	Infectious disease: bacterial	hsa05152	Tuberculosis	4/10	181/9375	20.7182	2.57761e-05	0.00115992	0.000461256	4046/972/3115/3122	4
CXCL5	Organismal Systems	Immune system	hsa04612	Antigen processing and presentation	3/10	82/9375	34.2988	7.40516e-05	0.00166616	0.000662567	972/3115/3122	3
CXCL5	Human Diseases	Immune disease	hsa05323	Rheumatoid arthritis	3/10	95/9375	29.6053	0.000114896	0.00172344	0.000685343	3115/3122/9296	3
CXCL5	Cellular Processes	Transport and catabolism	hsa04145	Phagosome	3/10	155/9375	18.1452	0.000488458	0.00449422	0.00178717	3115/3122/9296	3
CXCL5	Human Diseases	Immune disease	hsa05310	Asthma	2/10	32/9375	58.5938	0.000499357	0.00449422	0.00178717	3115/3122	2
CXCL5	Human Diseases	Immune disease	hsa05330	Allograft rejection	2/10	39/9375	48.0769	0.000743048	0.00486197	0.00193342	3115/3122	2
CXCL5	Human Diseases	Infectious disease: viral	hsa05168	Herpes simplex virus 1 infection	3/10	180/9375	15.625	0.000756307	0.00486197	0.00193342	972/3115/3122	3
CXCL5	Human Diseases	Endocrine and metabolic disease	hsa04940	Type I diabetes mellitus	2/10	44/9375	42.6136	0.000945918	0.00494676	0.00196713	3115/3122	2
CXCL5	Human Diseases	Immune disease	hsa05332	Graft-versus-host disease	2/10	45/9375	41.6667	0.000989351	0.00494676	0.00196713	3115/3122	2
CXCL5	Organismal Systems	Immune system	hsa04672	Intestinal immune network for IgA production	2/10	50/9375	37.5	0.00122072	0.00549323	0.00218444	3115/3122	2
CXCL5	Human Diseases	Immune disease	hsa05320	Autoimmune thyroid disease	2/10	54/9375	34.7222	0.00142275	0.00582035	0.00231453	3115/3122	2
CXCL5	Human Diseases	Immune disease	hsa05321	Inflammatory bowel disease	2/10	66/9375	28.4091	0.00211811	0.00794293	0.00315859	3115/3122	2
CXCL5	Human Diseases	Cardiovascular disease	hsa05416	Viral myocarditis	2/10	70/9375	26.7857	0.0023793	0.00823605	0.00327516	3115/3122	2
CXCL5	Human Diseases	Infectious disease: parasitic	hsa05140	Leishmaniasis	2/10	78/9375	24.0385	0.00294516	0.0094666	0.0037645	3115/3122	2
CXCL5	Organismal Systems	Immune system	hsa04658	Th1 and Th2 cell differentiation	2/10	93/9375	20.1613	0.00415992	0.0124798	0.00496271	3115/3122	2
CXCL5	Human Diseases	Infectious disease: bacterial	hsa05150	Staphylococcus aureus infection	2/10	99/9375	18.9394	0.00470101	0.0126906	0.00504654	3115/3122	2
CXCL5	Organismal Systems	Immune system	hsa04640	Hematopoietic cell lineage	2/10	100/9375	18.75	0.00479421	0.0126906	0.00504654	3115/3122	2
CXCL5	Organismal Systems	Immune system	hsa04659	Th17 cell differentiation	2/10	109/9375	17.2018	0.00567161	0.0141616	0.00563153	3115/3122	2
CXCL5	Human Diseases	Infectious disease: parasitic	hsa05145	Toxoplasmosis	2/10	112/9375	16.7411	0.00597936	0.0141616	0.00563153	3115/3122	2
CXCL5	Human Diseases	Immune disease	hsa05322	Systemic lupus erythematosus	2/10	143/9375	13.1119	0.00959551	0.0215899	0.00858546	3115/3122	2
CXCL5	Environmental Information Processing	Signaling molecules and interaction	hsa04514	Cell adhesion molecule (CAM) interaction	2/10	160/9375	11.7188	0.0119057	0.0255122	0.0101452	3115/3122	2
CXCL5	Human Diseases	Infectious disease: viral	hsa05164	Influenza A	2/10	173/9375	10.8382	0.0138227	0.0282738	0.0112434	3115/3122	2
CXCL5	Human Diseases	Infectious disease: viral	hsa05169	Epstein-Barr virus infection	2/10	205/9375	9.14634	0.0190758	0.0373223	0.0148416	3115/3122	2
CXCL5	Human Diseases	Infectious disease: viral	hsa05166	Human T-cell leukemia virus 1 infection	2/10	224/9375	8.37054	0.0225398	0.0422621	0.016806	3115/3122	2
CXCL5	Cellular Processes	Transport and catabolism	hsa04142	Lysosome biogenesis	2/10	250/9375	7.5	0.0276758	0.0498164	0.01981	27074/9296	2
CXCL5	Organismal Systems	Excretory system	hsa04966	Collecting duct acid secretion	1/10	28/9375	33.4821	0.0294824	0.0510272	0.0202915	9296	1
CXCL5	Cellular Processes	Cell growth and death	hsa04216	Ferroptosis	1/10	42/9375	22.3214	0.0439282	0.0732137	0.0291142	2495	1
CXCL5	Metabolism	Metabolism of cofactors and vitamins	hsa00860	Porphyrin metabolism	1/10	46/9375	20.3804	0.0480199	0.0771748	0.0306894	2495	1
SLC26A3	Cellular Processes	Cell growth and death	hsa04216	Ferroptosis	3/21	42/9375	31.8878	0.000105138	0.00735966	0.00641895	2512/2495/6303	3
SLC26A3	Organismal Systems	Digestive system	hsa04978	Mineral absorption	3/21	61/9375	21.9555	0.00032071	0.0112248	0.00979009	2512/2495/481	3
SLC26A3	Organismal Systems	Development and regeneration	hsa04380	Osteoclast differentiation	3/21	142/9375	9.43159	0.00370488	0.0709299	0.0618637	7305/6688/4688	3
SLC26A3	Metabolism	Metabolism of cofactors and vitamins	hsa00860	Porphyrin metabolism	2/21	46/9375	19.4099	0.00466125	0.0709299	0.0618637	2512/2495	2
SLC26A3	Genetic Information Processing	Information processing in viruses	hsa03272	Virion - Hepatitis viruses	2/21	48/9375	18.6012	0.00506642	0.0709299	0.0618637	4072/1364	2
SLC26A3	Organismal Systems	Development and regeneration	hsa04382	Cornified envelope formation	3/21	217/9375	6.17182	0.0119583	0.139514	0.121681	3880/6280/1364	3
SLC26A3	Organismal Systems	Immune system	hsa04612	Antigen processing and presentation	2/21	82/9375	10.8885	0.0142498	0.142498	0.124284	1520/1508	2
SLC26A3	Cellular Processes	Transport and catabolism	hsa04142	Lysosome biogenesis	3/21	250/9375	5.35714	0.0174717	0.152877	0.133337	7805/1520/1508	3
SLC26A3	Organismal Systems	Immune system	hsa04670	Leukocyte transendothelial migration	2/21	116/9375	7.69704	0.027345	0.212683	0.185498	4688/1364	2
SLC26A3	Organismal Systems	Immune system	hsa04650	Natural killer cell mediated cytotoxicity	2/21	133/9375	6.71321	0.0351787	0.236319	0.206113	7305/2207	2
SLC26A3	Cellular Processes	Cell growth and death	hsa04210	Apoptosis	2/21	137/9375	6.51721	0.0371359	0.236319	0.206113	1520/1508	2
SLC26A3	Cellular Processes	Transport and catabolism	hsa04145	Phagosome	2/21	155/9375	5.76037	0.0464474	0.26828	0.233988	4688/1520	2
