# Supplementary material for: Identification of diagnostic biomarkers for neonatal necrotizing enterocolitis via machine learning screening and single‐cell virtual gene knockout validation
Source: J Cell Commun Signal. 2026 May 28;20(2):e70081. doi: 10.1002/ccs3.70081 (PMC13240151; doi:10.1002/ccs3.70081)
Supplement: Supplementary file 2 — Supporting Information S2 [file CCS3-20-e70081-s001.zip › Table_S13.xlsx]

## Sheet: Caption
Supplementary Table S13 — Mouse Ileum qPCR Raw Data (Figure 10F)
Supplementary Table S13. Raw qRT-PCR data for biomarker validation in the NEC mouse model corresponding to Figure 10F. Individual Ct values (3 technical replicates), mean Ct, ΔCt, ΔΔCt, and 2^(−ΔΔCt) Fold Change for the reference gene (β-actin) and the three target biomarker genes (Ccl20, Cxcl5, Slc26a3) are reported for each of the 12 mice (n = 6 Control + n = 6 NEC).
Experimental Details
Experiment type: in vivo animal experiment (NEC mouse model).
Animals: C57BL/6 wild-type mice (both sexes), postnatal day 7 (P7) at experiment start. n = 6 per group (Control vs NEC); total n = 12.
NEC induction: formula feeding (Similac Advance : Esbilac = 3:2; 3 g formula + 2 g puppy milk replacer in 10 mL water) combined with LPS administration (100 µg/mL, 40 µL/g body weight, three times daily), hypoxia exposure (95% N₂ / 5% O₂, 10 min, twice daily), and cold exposure (4°C, 30 min after each hypoxia session); total induction duration 96 h.
Control treatment: dam-fed pups (maternal milk only, no NEC induction).
Tissue: terminal ileum.
NEC diagnostic criterion: histological score ≥ 2 (double-blind H&E staining scoring).
RNA extraction: TRIzol reagent (Vazyme).
Reverse transcription: HiScript III RT SuperMix for qPCR with gDNA wiper (Vazyme).
qPCR platform: Bio-Rad qPCR detection system; AceQ Universal SYBR qPCR Master Mix (Vazyme).
Reference gene: β-actin. Quantification: 2^(−ΔΔCt) relative to Control group mean.
Ethics: approved by the Ethics Committee of Soochow University (Approval No. SUDA20241008A01).
Abbreviations
• Ct = threshold cycle (mean of 3 technical replicates per sample for Ct₁/Ct₂/Ct₃ columns).
• ΔCt = Ct(target gene) − Ct(β-actin reference).
• ΔΔCt = ΔCt(individual sample) − mean ΔCt(Control group).
• Fold Change = 2^(−ΔΔCt), expressed relative to mean Control = 1.0.
• Corresponds to Figure 10F in the main manuscript.

## Sheet: Data
Animal ID	Reference: β-actin				Target: Ccl20					Target: Cxcl5					Target: Slc26a3					Relative Quantification
	β-actin Ct₁	β-actin Ct₂	β-actin Ct₃	β-actin Mean Ct	Ccl20 Ct₁	Ccl20 Ct₂	Ccl20 Ct₃	Ccl20 Mean Ct	Ccl20 ΔCt	Cxcl5 Ct₁	Cxcl5 Ct₂	Cxcl5 Ct₃	Cxcl5 Mean Ct	Cxcl5 ΔCt	Slc26a3 Ct₁	Slc26a3 Ct₂	Slc26a3 Ct₃	Slc26a3 Mean Ct	Slc26a3 ΔCt	Ccl20 ΔΔCt	Ccl20 Fold Change	Cxcl5 ΔΔCt	Cxcl5 Fold Change	Slc26a3 ΔΔCt	Slc26a3 Fold Change
C1	20.79	20.85	20.73	20.79	28.45	28.52	28.38	28.45	7.66	26.22	26.18	26.26	26.22	5.43	24.88	24.92	24.84	24.88	4.09	-0.04	1.02	-0.07	1.05	-0.02	1.02
C2	21.62	21.58	21.66	21.62	29.15	29.08	29.22	29.15	7.53	26.85	26.91	26.79	26.85	5.23	25.45	25.51	25.39	25.45	3.83	-0.17	1.12	-0.26	1.2	-0.28	1.22
C3	20.82	20.78	20.86	20.82	28.62	28.58	28.66	28.62	7.8	26.45	26.41	26.49	26.45	5.63	25.12	25.08	25.16	25.12	4.3	0.11	0.93	0.13	0.91	0.19	0.88
C4	21.15	21.22	21.08	21.15	28.88	28.95	28.81	28.88	7.73	26.68	26.75	26.61	26.68	5.53	25.28	25.35	25.21	25.28	4.13	0.04	0.98	0.03	0.98	0.02	0.99
C5	20.94	20.89	20.99	20.94	28.75	28.69	28.81	28.75	7.81	26.55	26.49	26.61	26.55	5.61	25.02	24.98	25.06	25.02	4.08	0.12	0.92	0.12	0.92	-0.03	1.02
C6	21.38	21.42	21.34	21.38	29.02	29.09	28.95	29.02	7.64	26.92	26.88	26.96	26.92	5.54	25.62	25.58	25.66	25.62	4.24	-0.05	1.04	0.04	0.97	0.13	0.91
N1	20.86	20.92	20.8	20.86	25.15	25.22	25.08	25.15	4.29	23.85	23.78	23.92	23.85	2.99	27.95	28.02	27.88	27.95	7.09	-3.41	10.59	-2.5	5.68	2.98	0.13
N2	21.66	21.62	21.7	21.66	25.78	25.71	25.85	25.78	4.12	24.42	24.48	24.36	24.42	2.76	28.58	28.65	28.51	28.58	6.92	-3.57	11.92	-2.73	6.66	2.81	0.14
N3	20.75	20.71	20.79	20.75	25.42	25.38	25.46	25.42	4.67	24.12	24.08	24.16	24.12	3.37	28.22	28.18	28.26	28.22	7.47	-3.03	8.14	-2.12	4.36	3.36	0.1
N4	21.28	21.35	21.21	21.28	25.62	25.69	25.55	25.62	4.34	24.28	24.35	24.21	24.28	3	28.42	28.49	28.35	28.42	7.14	-3.35	10.23	-2.5	5.64	3.03	0.12
N5	20.98	20.93	21.03	20.98	25.35	25.29	25.41	25.35	4.37	24.05	23.99	24.11	24.05	3.07	28.15	28.09	28.21	28.15	7.17	-3.33	10.02	-2.42	5.37	3.06	0.12
N6	21.45	21.41	21.49	21.45	25.89	25.95	25.83	25.89	4.44	24.58	24.52	24.64	24.58	3.13	28.78	28.72	28.84	28.78	7.33	-3.25	9.55	-2.37	5.15	3.22	0.11
Sample IDs: C1–C6 = Control group (n = 6); N1–N6 = NEC group (n = 6). Each Ct value (Ct₁, Ct₂, Ct₃) represents one of three technical qPCR replicates per sample. See Caption sheet for full experimental details and abbreviations.
