# Supplementary material for: Identification of diagnostic biomarkers for neonatal necrotizing enterocolitis via machine learning screening and single‐cell virtual gene knockout validation
Source: J Cell Commun Signal. 2026 May 28;20(2):e70081. doi: 10.1002/ccs3.70081 (PMC13240151; doi:10.1002/ccs3.70081)
Supplement: Supplementary file 2 — Supporting Information S2 [file CCS3-20-e70081-s001.zip › Table_S16.xlsx]

## Sheet: Caption
Supplementary Table S16 — Mouse Ileum Ferroptosis qPCR Raw Data (Figure 13E)
Supplementary Table S16. Raw qRT-PCR data for five ferroptosis-related genes (Gpx4, Slc7a11, Fth1, Tfrc, Acsl4) measured in mouse ileal tissue, corresponding to Figure 13E of the main manuscript. The samples represent a randomly selected subset of three Control and three NEC animals from the same NEC mouse cohort previously used for biomarker validation in Figure 10F (Supplementary Table S13). In…
Experimental Details
Experiment type: in vivo animal experiment (NEC mouse model).
Animals: a randomly selected subset of n = 3 Control and n = 3 NEC C57BL/6 wild-type mice from the same biomarker validation cohort described in Figure 10F / Supplementary Table S13.
Note: These animals are not a separately bred cohort. They are the same animals whose ileal samples were used for biomarker (Slc26a3, Ccl20, Cxcl5) qPCR validation in Figure 10F. The ferroptosis-related genes were therefore quantified in the same biological samples already characterized for biomarker dysregulation, ensuring internal consistency between the two layers of qPCR validation.
NEC induction: identical to the protocol in Figure 10F / Supplementary Table S13 (formula feeding combined with LPS, hypoxia, and cold exposure for 96 h).
Tissue: terminal ileum.
RNA extraction: TRIzol reagent (Vazyme).
Reverse transcription: HiScript III RT SuperMix for qPCR with gDNA wiper (Vazyme).
qPCR platform: Bio-Rad qPCR detection system; AceQ Universal SYBR qPCR Master Mix (Vazyme).
Reference gene: β-actin. Quantification: 2^(−ΔΔCt) relative to Control group mean.
Statistics: two-tailed unpaired Student's t-test, NEC vs Control.
Mouse-specific primer sequences: see Supplementary Table S1 (extended for the present revision).
Ethics: approved by the Ethics Committee of Soochow University (Approval No. SUDA20241008A01).
Abbreviations
• Ct = threshold cycle (mean of 3 technical replicates per sample).
• ΔCt = Ct(target) − Ct(β-actin reference).
• ΔΔCt = ΔCt(individual sample) − mean ΔCt(Control group).
• Fold Change = 2^(−ΔΔCt), expressed relative to mean Control = 1.0.
• Anti-ferroptosis genes (Gpx4, Slc7a11, Fth1) are downregulated in NEC; pro-ferroptosis genes (Tfrc, Acsl4) are upregulated in NEC, consistent with Geneformer ISP predictions (Suppl Table S15).
• Corresponds to Figure 13E in the main manuscript.

## Sheet: Data
Animal ID	Reference: β-actin				Target: Gpx4							Target: Slc7a11							Target: Fth1							Target: Tfrc							Target: ACSL4
	Ct₁	Ct₂	Ct₃	Mean Ct	Ct₁	Ct₂	Ct₃	Mean Ct	ΔCt	ΔΔCt	Fold Change	Ct₁	Ct₂	Ct₃	Mean Ct	ΔCt	ΔΔCt	Fold Change	Ct₁	Ct₂	Ct₃	Mean Ct	ΔCt	ΔΔCt	Fold Change	Ct₁	Ct₂	Ct₃	Mean Ct	ΔCt	ΔΔCt	Fold Change	Ct₁	Ct₂	Ct₃	Mean Ct	ΔCt	ΔΔCt	Fold Change
C1	31.19	31.35	30.06	30.867	30.29	30.57	30.73	30.53	-0.337	0.109	0.927	31.4	31.71	31.91	31.673	0.807	0.158	0.896	16.26	16.17	16.11	16.18	-14.687	-0.033	1.023	30.47	30.54	30.82	30.61	-0.257	-0.221	1.166	27.94	27.81	27.84	27.863	-3.003	0.104	0.93
C2	30.59	30.26	30.54	30.463	29.97	29.93	29.99	29.963	-0.5	-0.054	1.038	31.39	30.54	30.69	30.873	0.41	-0.239	1.18	15.75	15.7	15.73	15.727	-14.737	-0.083	1.059	30.57	30.53	30.71	30.603	0.14	0.176	0.885	27.48	27.36	27.5	27.447	-3.017	0.091	0.939
C3	31.15	30.42	30.9	30.823	30.21	30.31	30.45	30.323	-0.5	-0.054	1.038	31.38	31.52	31.76	31.553	0.73	0.081	0.945	16.31	16.28	16.27	16.287	-14.537	0.117	0.922	30.66	30.91	30.93	30.833	0.01	0.046	0.969	27.63	27.47	27.46	27.52	-3.303	-0.196	1.145
N1	31.85	31.55	31.25	31.55	31.81	31.93	32.14	31.96	0.41	0.856	0.553	32.51	32.77	32.63	32.637	1.087	0.438	0.738	17.78	17.62	17.76	17.72	-13.83	0.823	0.565	30.9	30.5	30.56	30.653	-0.897	-0.861	1.816	26.69	26.56	26.68	26.643	-4.907	-1.799	3.48
N2	31.45	30.17	31.03	30.883	31.04	31.8	31.64	31.493	0.61	1.056	0.481	32.14	32.25	32.82	32.403	1.52	0.871	0.547	16.98	16.91	16.93	16.94	-13.943	0.71	0.611	29.78	29.82	29.76	29.787	-1.097	-1.061	2.087	26.73	26.93	26.8	26.82	-4.063	-0.956	1.939
N3	31.44	31.6	30.88	31.307	31.97	30.93	31.89	31.597	0.29	0.736	0.601	33.01	33.23	32.65	32.963	1.657	1.008	0.497	17.87	17.81	17.81	17.83	-13.477	1.177	0.442	29.85	30.18	29.81	29.947	-1.36	-1.324	2.504	26.46	26.47	26.55	26.493	-4.813	-1.706	3.262
Sample IDs: C1–C3 = Control group (n = 3); N1–N3 = NEC group (n = 3); these animals are a randomly selected subset of the 6 + 6 cohort used for biomarker validation in Figure 10F / Supplementary Table S13. Each Ct value (Ct₁, Ct₂, Ct₃) represents one of three technical qPCR replicates per sample. See Caption sheet for full experimental details and abbreviations. Significance values (t-test): Gpx4…
