# Supplementary material for: Identification of diagnostic biomarkers for neonatal necrotizing enterocolitis via machine learning screening and single‐cell virtual gene knockout validation
Source: J Cell Commun Signal. 2026 May 28;20(2):e70081. doi: 10.1002/ccs3.70081 (PMC13240151; doi:10.1002/ccs3.70081)
Supplement: Supplementary file 2 — Supporting Information S2 [file CCS3-20-e70081-s001.zip › Table_S15.xlsx]

## Sheet: Caption
Supplementary Table S15 — Geneformer In Silico Perturbation Results (Figure 13C)
Supplementary Table S15. Cell-state shift values from Geneformer-based in silico perturbation of three NEC biomarkers and a 9-gene ferroptosis panel in the Egozi et al. (2023) human NEC scRNA-seq dataset (corresponding to Figure 13C of the main manuscript). Anti-ferroptosis genes were perturbed by overexpression (rescue direction); pro-ferroptosis genes were perturbed by deletion; biomarkers were…
Experimental Details
Foundation model: Geneformer-V1-10M (Theodoris et al., Nature 2023; HuggingFace ctheodoris/Geneformer).
Dataset: Egozi et al. (2023) human NEC scRNA-seq atlas (PLOS Biology); 11,308 cells.
Fine-tuning: binary classification (NEC vs Neonatal) at the patient (donor) level to avoid batch confounding.
Train / Validation / Test split: 7 / 2 / 2 patients (Training: S1021 [NEC], S1109 [NEC], S1155 [NEC], S1193 [NEC], S1056 [Neonatal], S1127 [Neonatal], S1214 [Neonatal]; Validation: S1074 [NEC], S1082 [Neonatal]; Test: S1095 [NEC], S1212 [Neonatal]).
Software: Python 3.10, PyTorch 2.4.0, transformers 4.40.2.
Metric: cosine similarity displacement of perturbed cell embeddings toward the Neonatal reference state.
ALOX15 was excluded from the ferroptosis panel due to insufficient expression (< 0.1% of cells).
Abbreviations
• OE = overexpression; KO = knockout (deletion).
• Positive shift values indicate movement from the NEC state toward the Neonatal (rescue) state.
• Anti-ferroptosis genes are highlighted in light blue; pro-ferroptosis genes in light red; biomarkers in light yellow.
• Corresponds to Figure 13C in the main manuscript.

## Sheet: Data
Gene	Role	Perturbation	Cell types	Cosine shift toward Neonatal	Function
SLC26A3	Biomarker	Overexpression	Enterocytes	0.034	Chloride/bicarbonate exchanger; epithelial barrier
FTH1	Anti-ferroptosis	Overexpression	Enterocytes / Macrophages / Fibroblasts	0.023	Ferritin heavy chain; iron storage
SLC7A11	Anti-ferroptosis	Overexpression	Enterocytes / Macrophages / Fibroblasts	0.02	System Xc⁻ light chain; cystine import
AIFM2	Anti-ferroptosis	Overexpression	Enterocytes / Macrophages / Fibroblasts	0.013	FSP1; CoQ10-mediated radical scavenging
GPX4	Anti-ferroptosis	Overexpression	Enterocytes / Macrophages / Fibroblasts	0.009	Phospholipid hydroperoxide GPx; core ferroptosis blocker
TFRC	Pro-ferroptosis	Knockout	Enterocytes / Macrophages / Fibroblasts	0.007	Transferrin receptor; iron import
NCOA4	Pro-ferroptosis	Knockout	Enterocytes / Macrophages / Fibroblasts	0.006	Ferritinophagy receptor; releases stored iron
HMOX1	Anti-ferroptosis	Overexpression	Enterocytes / Macrophages / Fibroblasts	0.005	Heme oxygenase 1; stress-induced antioxidant
ACSL4	Pro-ferroptosis	Knockout	Enterocytes / Macrophages / Fibroblasts	0.004	Pro-ferroptosis lipid remodeling enzyme
NFE2L2	Anti-ferroptosis	Overexpression	Enterocytes / Macrophages / Fibroblasts	0.002	NRF2; master antioxidant transcription factor
CCL20	Biomarker	Knockout	Macrophages	0.002	Chemokine; inflammatory recruitment
CXCL5	Biomarker	Knockout	Enterocytes / Macrophages / Fibroblasts	-0.002	Neutrophil chemoattractant
Color coding: anti-ferroptosis genes (light blue); pro-ferroptosis genes (light red); biomarker genes (light yellow). All ferroptosis-related genes show convergent positive shifts toward the Neonatal state in their directionally-appropriate perturbation, supporting a coordinated ferroptosis-suppression axis as a system-level rescue mechanism in NEC.
